# Supplementary material for: RHOJ controls EMT-associated resistance to chemotherapy
Source: Nature. 2023 Mar 22;616(7955):168–75. doi: 10.1038/s41586-023-05838-7 (PMC10076223; doi:10.1038/s41586-023-05838-7)
Supplement: Supplementary file 4 — Source Data Fig. 1 [file 41586_2023_5838_MOESM4_ESM.xlsx]

## Sheet: Fig 1a
Percentage of active casp3 positive cells
Epcam+ Untreated	Epcam+ Cisplatin/5FU	Epcam- Untreated	Epcam- Cisplatin/5FU
1.1	15.3	0	3
0.3	2.5	0	0.7
0.1	5	0.4	3.1
2.1	4.8	1	2.7
5.4	4.1	1.8	0.9
3.6	2.9	0.5	0.5
2.7	6.5	0.2	1.4
1.8	11.4	0.9	2.2
1	23	0.1	2.4
