# Supplementary material for: RHOJ controls EMT-associated resistance to chemotherapy
Source: Nature. 2023 Mar 22;616(7955):168–75. doi: 10.1038/s41586-023-05838-7 (PMC10076223; doi:10.1038/s41586-023-05838-7)
Supplement: Supplementary file 5 — Source Data Fig. 2 [file 41586_2023_5838_MOESM5_ESM.xlsx]

## Sheet: Fig 2a
RhoJ mRNA expression in Epcam- (fold over Epcam+)
in vivo		in vitro
Epcam +	Epcam -	Epcam +	Epcam -
0.463415	4.04878	1.09091	443.636
1.02439	24.3902	1.09091	250.909
0.951219	43.9024	1.09091	309.091
0.804878	5.21951	0.727273	232.727
1.19512	10.0244	0.891878	273.409
1.41463	7.21951	0.203052	176.671
1.14634	5.41463	1.60205	81.2851
	9.90244	0.894975	119.421
	5.34146	1.02806	139.577
	9.7561	1.86596	600.458
		0.514028	208.647
			373.488
			108.754

## Sheet: Fig 2f
Number of SCC per mouse
WT	RhoJ KO
4	4
8	9
15	3
7	5
10	1
19	1
8	7
4	7
4	7
15	5
11	3
14	2

## Sheet: Fig 2g
Time post-induction (weeks)	Lgr5 WT mice	Lgr5 RhoJ KO mice
0	0	0
1	0	0
2	0	0
3	0	0
4	0	0
4	0	0
5	1	0
5	1	0
5	0	0
5	0	0
5	0	0
5	0	0
5	0	0
6	1	0
6	1	0
6	0	0
7	1	1
7	1	0
7	0	0
7	0	0
7	0	0
7	0	0
8	1	1
8	1	0
8	1	0
9	1	0
9	1	0
9	1	0
9	1	0
9	1	0
9	1	0
9	1	0
10	1	1
10	1	0
10	1	0
11	1	0
11	1	0
12	1	1
12	1	1
12	0	1
13	0	1
13		1
14		0
15		1
16		0
17		0
18		0
19		1
20		1
21		0
22		0
23		0

## Sheet: Fig 2h
Percentage of Epcam- cells
WT	RhoJ KO
99	75.6
65	77.1
13	97.7
16	93
24	99
57	85
99	65
99	98
98	99
98.3	98
74	99
50	97
51	98
90	99
99	17
97	30
99.7	73
70	69.6
8	84
82	48
99	76
99.2	65
98.5	75
99.5	83
99.7	80
99	84
88
22
26
13
82
20
98
99
16
99
99
64
92
89
92
83
2
90

## Sheet: Fig 2i
Percentage of active casp-3 positive cells
Epcam+ WT	Epcam- WT	Epcam+ RhoJ KO	Epcam- RhoJ KO
16	0.1	12.8	4.3
7.4	3.4	13.7	5.1
9.2	0.3	21.1	7.6
22	0.2	6.5	2.4
	0.5	7.7	8.8
	1.8	9.8	6.2
	0.9	13.5	6.5
		8.8	3.2
		23.7	2.7
		13.6	7.4
			5.4
			5.8
			3.6

## Sheet: Fig.2k
D= major tumor axis
d= minor tumor axis
	Week 1					Week 2					Week 3
Mouse	D	d	Height	Tumor volume (mm3)		D	d	Height	Tumor volume (mm3)		D	d	Height	Tumor volume (mm3)
Epcam- WT untreated #1	4.88	3.91	3.17	31.6705		6.91	5.66	4.36	89.2852		10	9.25	5.76	278.973
Epcam- WT untreated #2	3.31	2.9	2.65	13.319		4.96	4.7	2.67	32.5904		7.01	5.97	5.41	118.546
Epcam- WT untreated #3	4.27	2.98	3.54	23.5856		11.7	9.55	5.79	338.74		10	9.94	9.92	516.294
Epcam- WT untreated #4	4.14	3.81	3.09	25.5201		8.59	7.8	6.52	228.736		9.6	7.83	7.33	288.493
Epcam- WT untreated #5	2.82	2.62	1.44	5.57072		4.21	3.94	4.23	36.7382		6.3	5.22	4.03	69.3928
Epcam- WT untreated #6	2.78	2.42	2.69	9.47569		4.36	3.92	4.61	41.2546		6.82	6.44	4.89	112.455
Epcam- WT untreated #7	3.15	3.09	2.78	14.1681		7.68	6.63	4.95	131.971		9.8	9.57	7.29	357.984
Epcam- WT untreated #8	4.99	4.26	4.36	48.5283		9.12	7.88	4.58	172.34		10	9.91	6.77	351.286
Epcam- WT untreated #9	4.36	4.11	3.26	30.5875		5.44	5.42	4.97	76.7279		6.41	6.36	6.31	134.692
Epcam- WT untreated #10	3.36	3.3	2.86	16.6042		7.88	5.83	5.77	138.794		10	10	10	523.599
Epcam- RhoJ KO untreated #1	2.35	1.96	1.81	4.36517		4.87	4.27	3.7	40.2863		9.49	6.15	4.75	145.156
Epcam- RhoJ KO untreated #2	3.56	3.43	3.79	24.2316		6.9	5.88	5.65	120.025		9.16	8.17	3.54	138.714
Epcam- RhoJ KO untreated #3	3.92	3.41	3.23	22.6069		7.63	7.93	5.2	164.74		8.73	8.67	5.9	233.821
Epcam- RhoJ KO untreated #4	3.88	3.35	3.39	23.0714		6.5	6.26	3.89	82.8774		7.21	6.71	4.71	119.31
Epcam- RhoJ KO untreated #5	2.79	2.15	2.7	8.48018		5.33	4.08	4.02	45.7733		5.72	5.49	5.61	92.2422
Epcam- RhoJ KO untreated #6	4.22	4.23	2.43	22.7121		6.87	5.78	5.42	112.689		10	7.05	6.91	255.074
Epcam- RhoJ KO untreated #7	4.63	3.5	4.13	35.0427		7.55	5.81	4.07	93.4794		8.62	7.98	4.28	154.153
Epcam- RhoJ KO untreated #8	3.14	2.25	3	11.0977		4.9	4.64	3.64	43.3325		6.71	6.32	5.4	119.904
Epcam- RhoJ KO untreated #9	2.4	2.84	2.01	7.17339		4.13	3.36	2.22	16.1302		4.88	4.28	3.35	36.6359
Epcam- WT Cisplatin/5FU #1	3.1	2.05	2.31	7.68646		5.71	4.14	4.36	53.9662		euthanized mouse
Epcam- WT Cisplatin/5FU #2	3.98	3.28	2.41	16.473		6.57	5.46	3.99	74.9427		8.24	6.6	4.46	127
Epcam- WT Cisplatin/5FU #3	3.28	2.82	1.59	7.7005		6.16	4.82	4.47	69.4919		9.87	7.5	5.08	196.898
Epcam- WT Cisplatin/5FU #4	2.59	2.41	1.35	4.41214		4.89	4.47	3.79	43.3765		10	9.88	6.63	342.98
Epcam- WT Cisplatin/5FU #5	2.78	2.57	2.15	8.04294		6.45	5.48	5.03	93.0908		9.1	7.61	4.65	168.608
Epcam- WT Cisplatin/5FU #6	2.1	1.68	2.01	3.71299		5.46	5.04	3.93	56.6258		7.96	7.38	4.4	135.338
Epcam- WT Cisplatin/5FU #7	4	3.93	2.75	22.6352		7.26	5.66	4.11	88.4288		euthanized mouse
Epcam- WT Cisplatin/5FU #8	2.17	1.56	1.75	3.10185		4.9	4.35	3.63	40.5126		6.89	6.09	4.86	106.775
Epcam- WT Cisplatin/5FU #9	4.23	3.55	3.21	25.239		9.97	5.1	4.17	111.02		10	7.82	4.88	199.814
Epcam- WT Cisplatin/5FU #10	2.02	1.16	1.2	1.47228		4.64	4.26	2.43	25.1497		7.55	6.12	5.05	122.177
Epcam- WT Cisplatin/5FU #11	1	1	1	0.523599		1	1	1	0.523599		5.5	4.32	2.73	33.9631
Epcam- WT Cisplatin/5FU #12	1	1	1	0.523599		4.03	3.79	3.56	28.4704		7.41	5.44	3.81	80.4157
Epcam- WT Cisplatin/5FU #13	2.18	1.98	1.16	2.62167		5.27	4.07	4.04	45.3717		6.2	5.85	4.77	90.5867
Epcam- WT Cisplatin/5FU #14	1.55	1.15	1.29	1.20398		4.98	4.73	2.84	35.0274		5.8	4.49	3.4	46.3609
Epcam- WT Cisplatin/5FU #15	4.1	3.21	2.1	14.4713		7.4	5.76	4.69	104.671		8.46	7	4.65	144.185
Epcam- WT Cisplatin/5FU #16	3.27	2.71	1.66	7.70236		7.91	5.86	4.08	99.0223		8.51	6.05	4.35	117.266
Epcam- WT Cisplatin/5FU #17	3.57	3.29	3	18.4495		8.2	5.24	5.07	114.065		8.62	7.96	5.12	183.945
Epcam- WT Cisplatin/5FU #18	3.39	3.29	2.28	13.3146		8.67	6.15	4.21	117.537		euthanized mouse
Epcam- WT Cisplatin/5FU #19	2.79	2.64	2.04	7.8675		6.17	5.3	3.38	57.873		6.61	6	3.52	73.0961
Epcam- RhoJ KO Cisplatin/5FU #1	1.55	1.37	1	1.11186		3.24	2.42	2.49	10.2225		4.07	3.26	2.93	20.3553
Epcam- RhoJ KO Cisplatin/5FU #2	1.53	1.47	1.39	1.6369		3.45	2.1	2.45	9.29401		5.05	3.85	2.89	29.4204
Epcam- RhoJ KO Cisplatin/5FU #3	1.41	1.21	1.21	1.08091		2.9	2.87	2.3	10.0232		3.06	2.98	2.12	10.1221
Epcam- RhoJ KO Cisplatin/5FU #4	1.65	1.55	1.22	1.63371		2.79	2.14	2.11	6.59628		4.37	2.81	1.73	11.1233
Epcam- RhoJ KO Cisplatin/5FU #5	1.83	1.36	1.33	1.73317		2.79	2.63	2.01	7.72244		4.7	2.88	2.2	15.5924
Epcam- RhoJ KO Cisplatin/5FU #6	1	1	1	0.523599		1.21	1.11	0.93	0.654018		0	0	0	0
Epcam- RhoJ KO Cisplatin/5FU #7	2.54	2.1	1.37	3.82624		3.4	2.64	2.06	9.68163		4.56	3.6	2.35	20.1992
Epcam- RhoJ KO Cisplatin/5FU #8	1.46	1.31	1.29	1.29185		2.93	2.47	1.79	6.78291		4.88	3.85	3.1	30.4959
Epcam- RhoJ KO Cisplatin/5FU #9	2.45	2.3	1.54	4.54374		4.25	3.36	2.87	21.459		4.3	3.87	2.34	20.3889
Epcam- RhoJ KO Cisplatin/5FU #10	2.15	2.14	2.04	4.91452		3.84	3.43	2.92	20.1376		4.04	3.3	2.43	16.9629
Epcam- RhoJ KO Cisplatin/5FU #11	2.27	2.1	1.87	4.66751		4.59	4.32	2.6	26.9941		4.97	3.11	2.41	19.5044
Epcam- RhoJ KO Cisplatin/5FU #12	2.12	1.39	1.12	1.72809		4.18	4.12	3.67	33.0932		5.3	5.33	2.4	35.4987
Epcam- RhoJ KO Cisplatin/5FU #13	1.72	1.64	1.57	2.31884		3.62	3.23	3.15	19.285		3.4	3.08	2.7	14.8044
Epcam- RhoJ KO Cisplatin/5FU #14	2.1	1.78	1.65	3.2294		3.32	3.09	2.86	15.3625		4.95	3.67	2.72	25.8725
Epcam- RhoJ KO Cisplatin/5FU #15	2.78	2.27	2.2	7.26929		3.42	3.21	2.76	15.865		6.7	4.3	4.29	64.7141
