# Supplementary material for: RHOJ controls EMT-associated resistance to chemotherapy
Source: Nature. 2023 Mar 22;616(7955):168–75. doi: 10.1038/s41586-023-05838-7 (PMC10076223; doi:10.1038/s41586-023-05838-7)
Supplement: Supplementary file 6 — Source Data Fig. 3 [file 41586_2023_5838_MOESM6_ESM.xlsx]

## Sheet: Fig3a_Heatmap POIs_Imputation
			Sample name
			A	Epcam+
			B	Epcam- WT
			C	Epcam- RhoJ sh
			D	Epcam- control sh
Protein IDs	Majority protein IDs	Protein names	Gene names	LFQ intensity CtrlB 1	LFQ intensity CtrlB 2	LFQ intensity CtrlB 3	LFQ intensity Ch24B 1	LFQ intensity Ch24B 2	LFQ intensity Ch24B 3	LFQ intensity CtrlD 1	LFQ intensity CtrlD 2	LFQ intensity CtrlD 3	LFQ intensity Ch24D 1	LFQ intensity Ch24D 2	LFQ intensity Ch24D 3	LFQ intensity CtrlC 1	LFQ intensity CtrlC 2	LFQ intensity CtrlC 3	LFQ intensity Ch24C 1	LFQ intensity Ch24C 2	LFQ intensity Ch24C 3	LFQ intensity CtrlA 1	LFQ intensity CtrlA 2	LFQ intensity CtrlA 3	LFQ intensity Ch24A 1	LFQ intensity Ch24A 2	LFQ intensity Ch24A 3	Position in heatmap	Cluster	-Log Two-way ANOVA p value Treatment	-Log Two-way ANOVA p value RhoJ expression	-Log Two-way ANOVA p value Interaction	Peptides	Razor + unique peptides	Unique peptides	Sequence coverage [%]	Unique + razor sequence coverage [%]	Unique sequence coverage [%]	Mol. weight [kDa]	Q-value	Score	Intensity	MS/MS count	iBAQ	iBAQ Ch24A 1	iBAQ Ch24A 2	iBAQ Ch24A 3	iBAQ Ch24B 1	iBAQ Ch24B 2
Q9R1X4	Q9R1X4	Protein timeless homolog	Timeless	0.903504	1.55538	0.581737	0.374436	2.62447	0.411009	0.0881419	-0.993239	-0.32976	0.501926	-0.197468	1.19018	-1.16368	-2.07002	-0.881028	-0.542529	-0.20255	-0.542845	-0.61138	-0.669805	-1.00622	-0.0434481	0.591989	0.431203	1	1	1.63956	2.74458	0.364977	5	5	5	5.8	5.8	5.8	137.5	0	13.531	294340000	12	5163800	239820	61543	149240	444220	893660
P54276	P54276	DNA mismatch repair protein Msh6	Msh6	1.3723	1.3445	1.20618	1.51099	1.59481	1.52936	-0.614449	-0.606351	-0.745198	0.0589709	-0.649179	0.789792	-1.45212	-1.07712	-1.11014	-0.679299	-0.529317	-0.610162	-1.24059	-0.718206	-0.473039	0.205114	0.495566	0.397576	2	1	1.35454	2.69197	0.27899	51	51	51	50.5	50.5	50.5	151.08	0	294.97	12377000000	405	174320000	7986900	4966200	6484700	17188000	16929000
Q8K327	Q8K327	Chromosome alignment-maintaining phosphoprotein 1	Champ1	1.4118	1.26021	1.1427	1.20469	1.6757	1.60749	-1.29331	-0.844642	-1.12584	0.155883	0.227514	1.0215	-1.00349	-1.10186	-1.36706	-0.626473	-0.579862	-0.704642	0.116673	0.256567	-0.435327	0.284304	-0.708932	-0.573603	3	1	0.806252	2.32934	0.58855	14	14	14	19.3	19.3	19.3	87.56	0	26.285	1734500000	68	30429000	1384000	293080	449200	2763500	2841000
P21619	P21619	Lamin-B2	Lmnb2	0.912841	1.06947	0.702072	1.31108	1.9351	1.35362	-1.14539	-0.6865	-1.22775	0.259486	0.683334	0.904298	-1.17336	-1.94303	-1.30255	-0.459019	-0.174048	-0.803276	-0.0664744	-0.0705606	0.423048	0.426314	-0.630537	-0.298161	4	1	1.50906	2.27386	0.606466	38	32	32	70.3	63.8	63.8	67.317	0	166.63	8687700000	284	234800000	9208500	8902300	6280800	12042000	18986000
Q9WVL0	Q9WVL0	Maleylacetoacetate isomerase	Gstz1	1.65215	0.812648	2.03104	1.32959	1.20845	1.07858	-0.584758	-0.175387	-0.613909	0.342277	-0.203022	-0.259741	0.386531	-0.261028	-1.20355	-0.636007	-0.0827655	-0.301777	-1.12593	-1.3717	0.0265638	-1.14109	-1.69574	0.788573	5	1	0.0727614	2.20148	0.00844378	6	6	6	38.4	38.4	38.4	24.275	0	20.511	465280000	21	35791000	564550	0	91942	3571000	1815100
Q7TMI3	Q7TMI3	E3 ubiquitin-protein ligase UHRF2	Uhrf2	1.65611	1.79408	1.71433	0.784368	1.48969	1.28697	-0.892666	-0.391507	-1.38031	0.155532	-0.0295004	0.248943	-0.147052	-0.187145	0.158548	-1.01167	0.110247	-0.116291	-1.31977	-1.29494	-0.775295	-0.123557	-0.811298	-0.917816	6	1	0.200145	2.09981	0.0619876	20	18	18	35.7	33.6	33.6	90.105	0	90.901	1471700000	81	32703000	369600	113600	80366	2267900	3297100
Q60759	Q60759	Glutaryl-CoA dehydrogenase, mitochondrial	Gcdh	1.81156	1.74279	1.6384	1.46816	1.69626	1.49035	-0.585491	-0.807955	-0.789511	-0.69916	-0.0724317	-0.298647	-0.497282	-0.481556	-0.286997	-0.547273	-0.937295	-0.719522	-0.200619	-0.111331	-0.684399	-0.403449	-1.09926	-0.625331	7	1	0.135878	2.21996	0.263652	9	9	9	34	34	34	48.605	0	47.951	727220000	34	42778000	1379300	16581	536500	5315200	5039500
Q03173	Q03173	Protein enabled homolog	Enah	1.79711	0.977172	2.06158	1.34579	0.9433	1.26125	0.0662092	-0.0954932	-0.320536	-0.0697994	-0.0339631	0.223354	0.020557	-0.396807	-0.557892	-0.464417	-1.24711	-1.27967	-0.302463	-0.796176	-2.0424	0.241424	-0.227895	-1.10312	8	1	0.0810458	3.48196	0.0798501	13	13	13	24.4	24.4	24.4	85.843	0	41.441	810500000	46	30018000	994700	384490	381620	3356600	1887600
P97287	P97287	Induced myeloid leukemia cell differentiation protein Mcl-1 homolog	Mcl1	1.20091	0.879785	0.459969	1.41041	1.30926	1.52928	0.366858	0.296208	-1.44938	0.621989	-0.207225	1.26006	-1.42619	0.0749513	0.0884899	-1.11743	-0.561568	-0.634228	-0.561771	-1.10008	0.503409	0.000731387	-1.64791	-1.29653	9	1	0.14382	3.37211	1.1624	6	6	6	23.3	23.3	23.3	35.217	0	26.443	458020000	16	26942000	418720	0	0	3029900	3218700
Q9D4H8	Q9D4H8	Cullin-2	Cul2	0.910785	1.02082	1.73032	1.25892	0.754663	0.999853	-0.207177	-0.335225	-0.427066	-0.153087	0.568293	0.545368	-1.20908	-0.962975	-0.86663	0.108482	0.000853016	-0.501294	-1.24617	-1.89769	-1.71179	-0.499063	1.15193	0.966971	10	1	2.40018	3.32478	1.62852	23	23	23	39.3	39.3	39.3	86.876	0	120.94	4231000000	167	98395000	4054600	3492200	3525900	8777300	5351600
P26040	P26040	Ezrin	Ezr	1.38348	0.788211	1.63525	1.352	0.735269	1.61758	0.193668	0.386861	0.152298	-0.453813	0.457633	-1.81526	-0.753513	-1.0001	-0.614096	-0.296533	-0.151067	-0.467658	-1.50127	-1.88527	-0.652625	0.287373	0.538051	0.0635439	11	1	0.469399	2.51935	1.55026	49	38	37	66.2	52.4	50.9	69.406	0	323.31	42008000000	1216	1312700000	56580000	50670000	45346000	103530000	68400000
P27641	P27641	X-ray repair cross-complementing protein 5	Xrcc5	2.00691	2.01795	2.05647	0.296778	0.713439	0.526671	-0.194273	-0.023351	0.0524886	-0.386719	-0.883535	-0.401902	-0.460578	0.206092	-0.143989	-0.85021	-1.46685	-1.93798	-0.420224	-0.591556	0.0766359	-0.88263	0.668129	0.0222338	12	1	1.46427	2.01907	0.323257	24	24	24	46.6	46.6	46.6	83.056	0	125.44	2526700000	133	58761000	2131900	1724900	1509100	3270100	3171100
P52431	P52431	DNA polymerase delta catalytic subunit	Pold1	0.243462	1.15008	0.288121	0.234053	-0.351066	0.148269	0.650756	1.13239	0.611802	1.14454	1.64874	1.43462	-0.649824	-0.449419	0.0730281	0.222472	0.232559	-0.419516	0.0231502	-0.716196	-1.26156	-1.27646	-1.88018	-2.23381	13	1	0.25791	3.76093	0.310962	18	18	18	24	24	24	123.79	0	54.08	2164200000	91	35479000	1025000	506250	270290	2319600	1689100
E9Q7G0	E9Q7G0		Numa1	0.865403	1.38681	0.705843	0.0280834	0.174544	0.142088	0.295352	0.247416	0.0513745	0.488018	0.66604	1.11736	-0.38069	-0.161345	0.231632	-0.3967	-0.328795	-1.51246	0.74419	0.981346	0.464823	-0.801693	-2.51689	-2.49175	14	1	2.5743	3.04341	1.99206	107	107	107	63	63	63	235.63	0	323.31	39790000000	1417	346000000	13261000	7379300	6532200	15518000	16440000
Q61033	Q61033	Lamina-associated polypeptide 2, isoforms alpha/zeta	Tmpo	1.23063	2.00675	0.816063	0.980175	1.61524	1.0689	-0.375141	-0.271589	-0.335925	0.449506	0.297805	1.06071	-1.17007	-1.16617	-1.101	-0.720719	-0.90872	-1.2198	-0.174819	0.0215016	0.735877	-0.512766	-1.06054	-1.2659	15	1	1.51358	4.17451	0.547674	46	46	33	73.4	73.4	52.7	75.167	0	323.31	31655000000	774	791380000	31931000	20239000	17806000	40288000	52674000
Q9CW03	Q9CW03	Structural maintenance of chromosomes protein 3	Smc3	1.49222	1.69929	1.09947	0.823163	1.08506	0.897231	-0.488884	-0.216122	0.0655847	0.242825	0.0116496	-0.435751	-0.728296	-0.896518	-0.475828	-0.581643	-0.65623	-1.16329	0.566604	0.578622	0.971804	-0.141596	-1.11774	-2.63163	16	1	1.10577	2.32141	0.706156	59	59	59	55	55	55	141.55	0	323.31	18738000000	799	288280000	12631000	6354200	6075500	15905000	15777000
Q9CU62	Q9CU62	Structural maintenance of chromosomes protein 1A	Smc1a	1.61579	1.88211	1.35515	0.61522	0.855159	0.896663	-0.474151	0.0419478	-0.0996393	-0.0741709	0.355421	-0.332824	-0.814794	-0.854676	-0.628361	-0.358358	-0.760468	-1.27335	0.419433	0.574759	1.21646	-0.701353	-1.56928	-1.88669	17	1	1.44195	2.66779	0.600298	69	69	69	54.1	54.1	54.1	143.23	0	323.31	17297000000	788	240240000	8875700	4707800	4337300	13067000	13780000
Q8VDF2	Q8VDF2	E3 ubiquitin-protein ligase UHRF1	Uhrf1	1.00536	1.82325	0.759707	0.794838	1.40178	0.915504	0.157921	0.160493	0.261062	0.201142	-0.203996	-0.0531756	-1.61104	-1.27928	-1.7761	-0.667241	-0.660177	-0.914675	1.17367	1.13864	0.113497	-0.971833	-1.15703	-0.612318	18	1	0.45475	2.72733	0.160894	29	29	27	49.2	49.2	47.1	88.303	0	170.57	6111600000	247	138900000	3385600	1771300	1570400	11382000	10880000
Q5DTM8	Q5DTM8	E3 ubiquitin-protein ligase BRE1A	Rnf20	0.359502	0.496993	-0.0262032	1.45696	1.19981	1.16787	-0.174211	-0.918731	0.648073	0.103298	0.0515986	1.73841	-1.43593	-1.62948	-1.73385	0.166671	0.684988	0.638469	-0.577242	-0.0443351	0.481658	0.117319	-0.987599	-1.78403	19	1	1.47702	2.21204	0.15487	28	28	23	30.7	30.7	26.7	113.52	0	76.389	2692900000	160	50810000	1795000	1244500	1547600	2353400	2839800
Q9QWF0	Q9QWF0	Chromatin assembly factor 1 subunit A	Chaf1a	0.5832	1.18944	0.110683	1.0186	1.80328	0.886629	0.0956871	-0.146789	0.0990093	0.735422	0.37848	0.807362	-1.72401	-1.46048	-1.4877	-0.312251	-0.0762815	0.160171	0.658362	0.101974	0.0908578	0.176561	-2.00029	-1.68791	20	1	0.471624	3.08276	0.445841	17	17	17	28.8	28.8	28.8	101.93	0	71.679	2415500000	139	73197000	3500200	710620	1155000	5388700	6122300
Q8R323	Q8R323	Replication factor C subunit 3	Rfc3	1.08837	1.31531	0.551856	0.619603	0.958722	1.34472	-0.11922	-0.765987	-0.00403438	0.759953	0.594807	0.569806	-1.35664	-1.35156	-1.16502	0.0553461	0.361291	-0.592677	0.474822	0.30082	0.225405	0.307243	-1.82626	-2.34668	21	1	0.154237	2.48752	0.454479	16	16	16	49.2	49.2	49.2	40.526	0	66.899	2809600000	156	133790000	6871300	2325500	1903000	7960700	8856000
Q3U319	Q3U319	E3 ubiquitin-protein ligase BRE1B	Rnf40	1.36686	-0.00510345	0.305307	1.20703	0.911143	1.38483	-0.653683	0.0857182	0.0151809	-0.047775	1.59257	0.102053	-1.12565	-0.980313	-1.05985	0.314822	0.665078	0.542315	-0.18014	-1.24629	0.299322	0.451812	-1.99469	-1.95055	22	1	0.838153	2.13812	0.162981	21	16	16	24	20.1	20.1	113.97	0	34.294	1119800000	41	21534000	1189200	270120	197120	1684000	1389700
Q8BIW9	Q8BIW9	Chromosome transmission fidelity protein 18 homolog	Chtf18	0.278877	1.29803	0.70644	1.42199	0.534283	1.16541	0.690785	0.0119772	0.529189	0.333299	0.904662	0.129633	-0.187044	-0.373018	-1.73168	-0.0501562	0.0750122	-0.0505317	-0.182349	0.440015	-0.563088	-0.710525	-2.67214	-1.99907	23	1	0.202234	3.45112	0.491823	9	9	9	13	13	13	108.14	0	29.72	600720000	33	12515000	217720	13217	0	1465900	553110
Q9WU40	Q9WU40	Inner nuclear membrane protein Man1	Lemd3	0.678218	1.14234	0.746045	1.4081	0.541212	1.38187	-0.517175	-0.0432142	-0.34243	-0.676243	1.62651	0.831686	-0.942395	-0.822007	-0.200484	0.561623	0.649065	-1.51606	-0.135942	0.28818	-0.609258	-0.722083	-2.4196	-0.907961	24	1	0.145245	2.44833	0.688992	11	11	11	19.8	19.8	19.8	100.31	0	20.978	649940000	44	12999000	301910	78572	73825	946780	720140
E9Q6J5	E9Q6J5		Bod1l	1.33234	1.03302	0.789967	1.23666	0.991326	1.23071	-0.0787433	-0.161654	-0.455675	-0.269433	1.98201	0.788702	-0.741365	-1.18504	-0.758462	-0.325034	-0.243815	-0.969377	-0.190915	-0.167498	0.177725	-0.517452	-1.2351	-2.26289	25	1	0.0899831	4.13364	1.08266	18	18	18	8.7	8.7	8.7	327.45	0	25.642	728020000	62	5732400	154650	28940	15440	605590	301530
P33215	P33215	Protein NEDD1	Nedd1	0.769809	-1.27359	0.707827	0.47469	1.36712	0.976616	1.40461	-0.0762552	1.17919	0.00286692	0.365557	0.805804	-0.907146	0.0802973	-0.261858	-0.672225	0.860139	0.191808	-1.66113	-2.52425	-0.770088	-1.10727	0.0840522	-0.0165764	26	1	0.972702	2.54701	0.507953	5	5	5	12.3	12.3	12.3	71.292	0	7.7789	468170000	27	15606000	490640	368840	275290	1049900	1093900
Q9JLV5	Q9JLV5	Cullin-3	Cul3	-0.189829	-0.575873	-0.245919	1.06044	0.00478404	1.4078	0.52456	0.505809	0.306785	0.275903	0.205486	2.3961	-0.866123	-0.588466	-0.466982	0.191289	1.03981	-0.0120912	-1.71326	-1.77741	-2.02494	-0.211753	0.487302	0.266571	27	1	3.61944	2.70683	0.687173	27	27	27	38.9	38.9	38.9	88.947	0	93.871	4339300000	219	98621000	4151600	2379300	2025300	7682800	4722100
Q8R3C0	Q8R3C0	Mini-chromosome maintenance complex-binding protein	Mcmbp	0.729412	0.922342	0.604825	0.71558	0.444253	0.596733	0.032177	0.059697	0.16134	0.562207	0.32502	0.755607	0.0114744	-0.222959	-0.146843	0.497415	0.740195	0.355532	-2.10414	-3.59091	-0.471515	-0.476672	0.118761	-0.619532	28	1	1.26461	2.15791	0.895134	20	20	20	45.3	45.3	45.3	72.89	0	85.82	2319500000	93	77316000	1984500	1944200	1239200	6116200	3965300
Q91YD9	Q91YD9	Neural Wiskott-Aldrich syndrome protein	Wasl	0.286781	0.117086	0.361273	0.736175	-0.00172891	0.890922	0.293139	1.19209	0.677082	0.205684	1.79255	0.446168	-0.331493	-0.713544	-0.472932	0.803053	0.871987	-0.201104	-0.818407	-3.12274	-1.00705	0.105091	-0.886733	-1.22335	29	1	1.12732	2.86847	0.662935	8	8	8	26.3	26.3	26.3	54.274	0	24.102	995810000	60	43296000	1937900	1035100	142130	2983300	2126800
Q9Z1B5	Q9Z1B5	Mitotic spindle assembly checkpoint protein MAD2A	Mad2l1	-0.0344589	0.223981	0.223423	0.565603	-0.508842	0.19156	0.87354	1.04538	0.947609	0.520568	0.894729	1.55387	-0.650493	-0.897955	-0.475721	0.864231	1.1456	0.562048	-1.77993	-2.16996	-1.68993	0.198587	-1.07979	-0.523647	30	1	1.76807	3.00601	1.80271	10	10	10	44.9	44.9	44.9	23.598	0	90.501	2596500000	124	185470000	9702400	2525700	2901900	11705000	5142000
P08228	P08228	Superoxide dismutase [Cu-Zn]	Sod1	-0.140035	-0.614961	0.0803221	0.323008	-0.535452	0.0897932	0.940745	1.05422	0.982411	1.19252	1.56158	1.27026	-0.348307	-0.386146	-0.151822	0.509306	0.553962	0.509444	-1.93169	-1.96497	-2.03871	0.291291	-0.499487	-0.747284	31	1	1.58629	2.4498	0.867332	8	8	8	49.4	49.4	49.4	15.942	0	103.84	18560000000	308	2062200000	106510000	39330000	31726000	108110000	49943000
Q9Z0P5	Q9Z0P5	Twinfilin-2	Twf2	0.342207	-0.01623	0.316434	0.29286	0.519632	0.570323	0.521893	0.247526	0.297848	0.472563	1.11813	0.964719	0.149927	0.0464966	-0.339386	0.526989	0.380663	0.288595	-2.70017	-2.25942	-2.45045	0.421276	0.0741713	0.213408	32	1	2.55178	2.43799	1.31892	15	11	11	56.4	48.1	48.1	39.47	0	51.558	1841200000	45	92059000	3260300	2606900	4165200	4614000	4716100
Q9CPU0	Q9CPU0	Lactoylglutathione lyase	Glo1	0.380713	0.12731	0.560747	0.545362	0.118669	0.448289	0.564852	0.523108	0.562169	0.555264	0.645043	1.00943	0.289174	0.190773	0.292947	0.599416	0.62334	0.700212	-2.22562	-2.35761	-2.55097	-0.616643	-0.616363	-0.369621	33	1	1.08733	2.18887	0.84807	11	11	11	67.4	67.4	67.4	20.809	0	120.87	10400000000	238	945480000	18004000	13022000	7545100	50209000	40977000
Q62418	Q62418	Drebrin-like protein	Dbnl	0.345153	0.0121178	0.880644	0.719324	-0.127062	0.595175	0.743826	1.00488	1.01528	0.0487503	0.711435	0.832398	0.355837	0.360004	0.441565	0.593665	0.48738	0.0247062	-2.33291	-2.33454	-1.80353	-0.725562	-0.918743	-0.929783	34	1	0.276472	2.4584	0.637652	18	18	18	50.2	50.2	50.2	48.699	0	146.63	3528300000	166	168010000	4751600	2961900	2899300	8962900	5155300
O88844	O88844	Isocitrate dehydrogenase [NADP] cytoplasmic	Idh1	0.742909	0.192414	1.07716	0.486612	-0.154126	0.501581	0.581284	0.697087	0.647893	0.373547	0.721049	0.566632	0.408422	0.26578	0.418563	0.5336	0.656861	0.366209	-2.46398	-2.15922	-2.16518	-0.949292	-0.5647	-0.781106	35	1	0.398539	2.30077	0.877857	23	22	22	62.1	59.9	59.9	46.674	0	204.06	7668600000	442	294950000	3825000	4612800	3745900	18265000	9581100
Q9D9Z1	Q9D9Z1	Small kinetochore-associated protein	Knstrn	-0.552401	-0.0383762	-0.303422	1.32061	0.591366	1.40072	0.952471	0.66045	0.827671	0.531418	1.27768	0.764522	-0.977774	-1.40919	-0.871192	0.368239	0.43329	0.172843	-0.934692	0.138846	-2.85203	-0.169245	-0.562786	-0.769012	36	1	2.43931	3.72708	0.269145	5	5	5	21.8	21.8	21.8	34.728	0	9.4098	418420000	32	24613000	961900	61218	131480	2357300	1588900
Q6P9L6	Q6P9L6	Kinesin-like protein KIF15	Kif15	0.438481	0.580062	1.54294	1.02207	-0.361691	0.945703	0.562759	0.261648	0.847516	-0.382709	0.333953	1.10206	-0.901106	-1.12428	-0.678474	1.45894	0.44266	-0.302781	-1.83821	-0.159694	-2.55822	-0.334137	-0.32834	-0.569153	37	1	1.01624	3.12646	1.81582	10	10	10	11	11	11	160.12	0	15.115	464050000	26	5524400	186200	174590	172140	231310	182700
Q5PSV9	Q5PSV9	Mediator of DNA damage checkpoint protein 1	Mdc1	0.425369	0.643651	0.555813	0.411813	1.02657	0.621734	0.15052	0.0732642	0.00692598	0.912409	0.288783	2.1306	-0.645252	-1.18732	-2.49331	0.108988	-0.060865	0.278047	1.01363	0.342003	-0.833365	-0.979006	-1.09992	-1.69108	38	1	0.469579	2.79092	0.362472	14	14	14	12.6	12.6	12.6	184.67	0	46.179	1480500000	66	20852000	485660	202500	150440	1286500	1028400
P17918	P17918	Proliferating cell nuclear antigen	Pcna	0.0610679	0.224085	-0.400947	0.478348	1.21033	0.304344	0.0783713	0.0747493	0.723533	2.29065	0.687365	1.17051	-1.2	-1.29788	-1.23082	0.776703	0.550483	1.0606	-1.14211	-1.21422	-1.40932	0.126528	-1.15461	-0.767741	39	1	3.74319	3.85914	0.43389	21	21	21	87.7	87.7	87.7	28.785	0	323.31	42904000000	802	2681500000	126120000	49320000	45505000	145830000	137680000
P20664	P20664	DNA primase small subunit	Prim1	0.75384	0.909351	0.357391	0.320859	0.367369	0.577096	0.34505	0.253345	0.408731	0.849685	0.920649	3.13796	-0.404952	-0.356967	-0.549411	-0.362176	-0.443243	-0.339175	-1.25248	-1.65255	-1.2521	-0.819938	-0.897992	-0.870338	40	1	0.89765	5.14946	0.187038	11	11	11	29.5	29.5	29.5	49.295	0	19.562	1156400000	65	41301000	1328500	474360	653910	1765800	1727700
Q8CG47	Q8CG47	Structural maintenance of chromosomes protein 4	Smc4	0.603991	0.726391	0.93359	0.783128	0.489516	1.0091	0.339953	0.334699	0.443912	0.675154	1.02574	1.2661	-0.828941	-1.05103	-0.676451	0.985624	0.663765	0.158527	-1.89804	-1.65985	-1.32849	-0.17929	-1.5081	-1.309	41	1	1.95171	5.08459	0.833947	54	54	54	44.6	44.6	44.6	146.89	0	323.31	11921000000	597	172770000	7472600	3410200	3650100	10440000	9052900
Q8BT07	Q8BT07	Centrosomal protein of 55 kDa	Cep55	0.318354	0.227521	0.363912	1.41044	0.628551	1.31675	-0.0681796	0.625901	0.356941	0.420208	1.11185	0.82196	-1.10026	-1.155	-0.809143	0.621155	0.913645	0.480271	-2.60941	-1.42797	-1.12043	0.208943	-0.710327	-0.825676	42	1	4.07032	4.92827	1.1657	20	20	20	49.6	49.6	49.6	53.93	0	62.558	3158100000	154	108900000	6149200	1789900	2446000	8078600	5171800
Q8VEE4	Q8VEE4	Replication protein A 70 kDa DNA-binding subunit;Replication protein A 70 kDa DNA-binding subunit, N-terminally processed	Rpa1	1.23257	0.948523	0.905862	1.12822	1.45216	1.51893	0.0456455	0.0125619	0.214124	-0.21274	0.257707	1.16779	-0.696714	-0.486845	-0.689595	-0.0529324	0.0277661	-0.616233	-1.94438	-1.60055	-1.31498	0.808928	-1.16202	-0.943791	43	1	1.35382	4.67383	0.424003	32	32	32	57.1	57.1	57.1	69.036	0	207.48	7559200000	334	269970000	13838000	7691800	7447500	19098000	19057000
P37913	P37913	DNA ligase 1	Lig1	0.934627	1.29057	0.90001	1.16686	1.45194	1.15234	0.0835039	-0.264863	0.039761	0.574207	0.30304	1.53123	-1.05842	-0.788921	-1.02322	-0.0134714	-0.0074541	0.209075	-1.53477	-1.49832	-1.71718	-1.19409	-0.435355	-0.101084	44	1	2.90719	6.4422	0.590805	40	40	40	49	49	49	102.29	0	260.9	11178000000	513	232880000	6560600	5368600	6032400	17413000	18161000
P33174	P33174	Chromosome-associated kinesin KIF4	Kif4	0.826046	1.40852	1.06521	1.2559	1.21362	1.247	-0.104417	-0.167301	0.0661483	0.691222	-0.0832705	1.71624	-0.970179	-1.60006	-1.24797	-0.113657	-0.0219866	-0.50882	-0.679281	-0.393081	-0.0787407	-0.345769	-1.53243	-1.64293	45	1	0.603724	4.93277	0.296433	30	30	29	29.7	29.7	28.8	139.52	0	82.81	3081200000	176	52224000	1902300	569780	450730	4477300	4631000
P97310	P97310	DNA replication licensing factor MCM2	Mcm2	0.614097	1.20146	0.291223	0.794726	1.80775	0.741644	0.20724	-0.345066	-0.0759382	1.16947	0.466814	2.37177	-0.991471	-1.15908	-1.49253	-0.370491	-0.194063	-0.00594615	-0.99035	-0.974163	-0.527148	-1.19076	-0.702561	-0.64662	46	1	2.44613	6.23647	0.449851	45	45	45	54	54	54	102.08	0	323.31	23396000000	700	531720000	19495000	11073000	9705900	31796000	31437000
P49718	P49718	DNA replication licensing factor MCM5	Mcm5	0.835479	1.28508	0.651993	1.35043	1.40507	1.23173	0.189033	0.143316	0.21272	0.636948	0.408221	1.79998	-1.14236	-1.18336	-1.1301	-0.262562	-0.0139841	-0.0635048	-0.868995	-0.825951	-1.27118	-1.21126	-1.24877	-0.927972	47	1	1.92481	7.78076	0.143681	46	46	46	70.3	70.3	70.3	82.342	0	323.31	27023000000	750	659100000	20930000	10337000	12568000	46979000	45133000
Q61881	Q61881	DNA replication licensing factor MCM7	Mcm7	0.560972	0.946796	0.208273	1.20866	1.3883	1.10039	0.174646	0.0366184	0.0812441	1.14144	0.633104	1.8066	-1.10174	-0.962089	-0.848301	0.250656	0.146646	0.159402	-1.05987	-0.927757	-0.908438	-0.55622	-1.7323	-1.74703	48	1	2.02	6.07025	0.551955	38	38	38	57.6	57.6	57.6	81.21	0	323.31	33442000000	835	903840000	32758000	17372000	17264000	64417000	55704000
P49717;Q9CWV1	P49717	DNA replication licensing factor MCM4	Mcm4	0.407597	1.1186	0.293877	1.01865	1.76155	1.10517	0.0915201	0.0636279	0.133728	1.28092	0.487141	1.53479	-1.34634	-1.09413	-1.0581	0.0403616	0.125396	0.435292	-1.18667	-0.754706	-0.554566	-1.02492	-1.60444	-1.27435	49	1	2.08737	6.08713	0.422654	47	47	47	59.2	59.2	59.2	96.735	0	323.31	32967000000	945	784940000	27798000	12839000	14206000	51695000	55665000
P97311	P97311	DNA replication licensing factor MCM6	Mcm6	0.630383	1.12596	0.497172	1.10988	1.41912	1.15557	0.148577	0.223249	0.356022	1.29739	0.76122	1.25974	-0.957868	-0.943472	-0.979076	0.124479	0.0851203	0.105773	-0.859751	-1.17105	-0.996101	-1.17816	-1.5771	-1.63709	50	1	1.6257	7.22856	0.431696	53	53	53	65	65	65	92.866	0	323.31	36008000000	1174	734870000	24580000	14578000	16284000	44198000	46833000
P25206	P25206	DNA replication licensing factor MCM3	Mcm3	0.909882	1.33243	0.740428	1.15773	1.06758	1.28571	0.163117	0.201669	0.255822	1.05408	0.762383	1.07617	-1.07326	-0.919092	-0.804034	0.203399	0.180089	-0.0177348	-1.26882	-1.13425	-1.34779	-0.755151	-1.63066	-1.4397	51	1	1.61529	7.17072	0.0426097	46	46	46	67.6	67.6	67.6	91.545	0	323.31	35978000000	977	719570000	25413000	12849000	13820000	51098000	49492000
Q9D600	Q9D600	DNA replication complex GINS protein PSF2	Gins2	0.585786	0.738858	0.72717	0.913327	0.92834	1.03971	0.292159	0.229106	0.334015	0.845817	0.553668	1.75996	0.167339	-2.01656	-1.81102	0.412234	0.343034	-0.74552	-1.89884	-1.06046	-0.420388	-0.437649	-0.628505	-0.851583	52	1	2.07967	5.45965	0.312231	3	3	3	25.4	25.4	25.4	21.236	0	19.506	483280000	23	48328000	1448500	741150	140150	2927500	3175200
Q9CY94	Q9CY94	DNA replication complex GINS protein PSF3	Gins3	0.628031	0.456496	0.461545	0.699658	1.1468	1.10129	0.490331	-0.865864	0.417399	1.10548	0.0586699	0.905797	-0.129172	-1.77746	-0.151854	0.503947	0.273733	0.837075	-0.667493	-1.88608	-0.00129573	0.174991	-1.37029	-2.41173	53	1	0.801637	2.3504	0.0723573	5	5	5	31.9	31.9	31.9	24.576	0	11.583	440720000	16	36726000	1027400	117550	973070	2680900	2997500
P70335	P70335	Rho-associated protein kinase 1	Rock1	0.815662	0.523556	0.878271	0.837775	0.5354	0.616275	0.626365	0.488104	0.265161	0.0445987	0.585321	0.581212	0.546556	0.0797414	0.403461	0.489412	0.263652	-0.340554	-2.94355	0.346147	-1.80419	-0.770079	-1.14356	-1.92474	54	1	0.0375069	2.32183	0.0282355	14	10	10	11.4	8.5	8.5	158.17	0	9.7707	658480000	31	7746800	270260	4995.4	5854.3	607830	322700
Q9DBL1	Q9DBL1	Short/branched chain specific acyl-CoA dehydrogenase, mitochondrial	Acadsb	1.11959	0.848604	0.69106	0.626105	0.917411	0.491731	0.243602	0.259568	0.431689	0.467567	0.413033	0.698192	0.338877	0.624441	0.634088	0.211689	0.209524	-0.0112794	-1.3696	-1.10704	-1.36609	-0.950785	-2.99823	-1.42375	55	1	0.289177	2.69944	0.294391	14	14	14	43.5	43.5	43.5	47.874	0	185.42	4663900000	186	245470000	4523600	600550	1837300	12847000	19203000
P62737;P63268	P62737;P63268	Actin, aortic smooth muscle;Actin, gamma-enteric smooth muscle	Acta2;Actg2	0.688994	0.615384	0.505622	0.502552	0.669214	0.413171	0.504264	0.665279	1.10501	0.260684	0.181094	0.80279	0.749201	0.724293	0.450222	0.30318	0.398548	0.425428	-1.60992	-1.68072	-1.47346	-1.82194	-1.79104	-1.58785	56	1	0.250909	2.4307	0.00177242	33	1	1	88.3	2.9	2.9	42.009	0	9.1511	12439000000	54	621940000	0	0	0	39506000	45430000
Q6PDG5	Q6PDG5	SWI/SNF complex subunit SMARCC2	Smarcc2	1.24337	1.44246	0.823006	0.610511	1.48557	0.514759	0.0171268	0.470258	-0.303266	-0.286509	-0.429381	1.17007	0.255442	0.454748	0.476443	-0.192938	0.121635	0.224678	-0.513878	-0.581155	-1.23826	-2.11209	-1.69578	-1.95683	57	1	0.650725	2.48064	0.449513	42	30	30	40.2	32.2	32.2	132.6	0	195.56	8041000000	320	154640000	4261000	2151100	2075200	9434900	10197000
Q9ERG0	Q9ERG0	LIM domain and actin-binding protein 1	Lima1	1.25939	1.43827	1.18272	0.979385	1.05488	1.06028	0.054703	0.0448382	-0.102556	-0.0476475	0.287985	0.279202	0.344741	0.345532	0.436481	0.208069	0.167515	-0.0873425	-1.23751	-1.11243	-1.25823	-1.28069	-1.98454	-2.03305	58	1	0.310178	2.92733	0.24091	48	48	46	66	66	63.7	84.059	0	323.31	17031000000	628	370240000	5530700	2681100	2177500	28077000	29040000
Q9DCW4	Q9DCW4	Electron transfer flavoprotein subunit beta	Etfb	1.55123	1.60929	1.35932	1.1004	0.950689	1.02485	-0.324944	-0.51677	-0.379382	0.254992	-0.363694	0.289406	0.493449	0.646297	0.313972	0.0373643	0.0769446	-0.0572201	-1.10886	-1.12338	-1.15612	-1.25086	-1.99477	-1.4322	59	1	0.275158	2.21507	0.264939	14	14	14	56.5	56.5	56.5	27.623	0	202.28	10656000000	400	819690000	20918000	6661700	6271200	56529000	44723000
Q99LC5;REV__Q9R1X4	Q99LC5	Electron transfer flavoprotein subunit alpha, mitochondrial	Etfa	1.52689	1.68847	1.47902	1.06546	1.07441	0.905062	-0.499144	-0.471581	-0.436202	0.126104	-0.183692	0.409908	0.502964	0.643164	0.557119	-0.526936	-0.254193	-0.260904	-0.904485	-0.712367	-0.938116	-1.10548	-1.70937	-1.9761	60	1	0.619806	2.47016	0.657214	18	18	18	72.4	72.4	72.4	35.009	0	164.04	17890000000	588	894520000	22796000	8678900	5837200	59461000	51611000
P50544	P50544	Very long-chain specific acyl-CoA dehydrogenase, mitochondrial	Acadvl	1.37836	1.40918	1.38703	1.46259	1.47565	1.5496	-0.357721	-0.399607	-0.270104	0.208489	0.351052	0.199123	-0.353066	-0.449997	-0.283218	-0.0998413	-0.12368	-0.244115	-0.544087	-1.02503	-0.786504	-0.790077	-1.826	-1.86803	61	1	0.0599938	3.84658	0.486958	28	28	28	59.6	59.6	59.6	70.875	0	232.91	7323200000	326	178610000	4480400	1525700	892820	15843000	15019000
Q91VS7	Q91VS7	Microsomal glutathione S-transferase 1	Mgst1	1.30936	1.15036	1.09422	0.878166	0.902717	0.920315	0.274831	0.529329	0.474743	0.546785	0.519689	-1.10034	0.128079	0.159395	0.323123	0.185754	0.200534	-0.0198947	-1.24628	-0.485173	-1.26689	-1.46401	-2.28434	-1.73047	62	1	0.651142	3.00592	0.051998	3	3	3	38.1	38.1	38.1	17.551	0	21.771	2171400000	52	434290000	0	0	0	38894000	28343000
Q9ET54	Q9ET54	Palladin	Palld	1.62734	0.582436	1.76495	0.984427	0.918221	0.975683	0.00922525	0.187372	0.255006	0.00462572	0.82435	-0.406924	0.138973	-0.281797	0.377027	0.188448	0.0910265	-0.167168	-0.936286	-0.937663	-0.961098	-2.57517	-1.23536	-1.42765	63	1	0.449225	3.15684	0.1422	17	17	16	17.5	17.5	16.8	152.13	0	58.036	1843400000	89	31244000	173440	199320	203920	2178500	2124900
O35654	O35654	DNA polymerase delta subunit 2	Pold2	0.812286	1.7386	0.755795	-0.695302	0.701499	-0.168826	0.711713	0.579341	1.00611	1.05531	-1.0375	1.81581	0.0976406	0.31516	-0.0143544	-0.881166	-0.163693	0.34254	-0.46015	-0.604652	-1.3692	-1.6555	-1.325	-1.55645	64	1	1.12461	2.97874	0.0706912	8	8	8	27.3	27.3	27.3	51.354	0	21.539	1152200000	37	54866000	1300200	916670	145430	2643200	3342800
Q6RT24	Q6RT24	Centromere-associated protein E	Cenpe	-0.622002	-0.221629	-0.547706	-0.52487	0.889075	1.20328	0.882927	0.860764	0.448612	1.14939	1.51404	1.2105	-1.49869	-0.739252	-0.868388	1.49481	1.16094	-0.263409	-0.622742	-0.670563	-0.729927	-1.4868	-1.26776	-0.750599	65	1	1.36705	2.26542	0.0566017	9	9	9	5.8	5.8	5.8	286.52	0	10.701	434930000	11	2979000	14552	0	0	56258	172310
Q8K3D3	Q8K3D3	DNA repair protein SWI5 homolog	Swi5	0.764441	-1.18905	0.35867	0.846679	1.24494	0.657025	0.985404	0.682798	0.970993	-0.96783	0.902518	1.24014	-0.331408	-1.18381	-1.25532	0.982896	1.05022	-1.12942	0.529017	-0.871916	-1.34671	-0.79775	-1.45103	-0.691498	66	1	0.409723	2.17962	0.0942542	3	3	3	36	36	36	10.261	0	6.7976	1136100000	20	227230000	1368200	2638400	2049900	15400000	18758000
Q9JL26	Q9JL26	Formin-like protein 1	Fmnl1	-1.03302	-1.66519	0.517278	-1.33081	-0.85197	-1.03616	0.651867	0.92795	-1.33907	-0.994756	0.577942	-0.84866	1.27108	1.03191	1.30487	1.35354	0.618883	0.675141	0.640225	0.962133	-0.364413	0.497808	-1.10077	-0.465817	67	2	0.740872	2.20918	0.062957	11	11	10	11.5	11.5	10.6	122.06	0	14.086	725120000	21	12721000	417200	460690	229250	188310	3375.4
Q9JLB2	Q9JLB2	MAGUK p55 subfamily member 5	Mpp5	-0.321302	-0.215512	-2.32088	0.317984	-0.515525	-0.0672044	-1.29257	0.128129	-0.484026	-2.11645	-0.745679	-0.121517	0.101964	0.221601	-0.631597	-0.0803913	0.947917	0.408168	1.74135	1.55949	0.795874	0.98935	0.66609	1.03472	68	2	0.143534	3.10249	0.104607	5	5	5	15.1	15.1	15.1	77.229	0	14.844	361900000	16	9523700	980650	540040	424040	561380	90924
P51432	P51432	1-phosphatidylinositol 4,5-bisphosphate phosphodiesterase beta-3	Plcb3	-0.289818	-0.335253	-0.155192	-0.227489	-0.635234	-0.92424	-0.388447	-1.48238	-0.145169	-0.681634	-0.911163	-0.71298	-0.267101	-0.0469333	-0.342941	-0.22572	-0.310625	-0.794308	1.40086	0.642009	0.432291	2.28317	2.25071	1.86759	69	2	0.194382	2.49974	0.550732	14	14	14	16	16	16	139.49	0	65.848	643870000	27	12382000	1655200	1190800	857900	373780	392850
Q99KR7	Q99KR7	Peptidyl-prolyl cis-trans isomerase F, mitochondrial	Ppif	-0.194707	-0.150996	-0.183897	-0.225021	0.0708511	-0.126752	-2.13086	-1.80146	-0.522281	-0.248574	-2.29445	0.122294	-0.179939	-0.104784	0.41094	0.0371205	0.0480376	0.0794644	1.31248	1.28492	1.02577	1.09175	1.30495	1.37515	70	2	0.272112	3.0866	0.22359	6	6	6	50	50	50	21.737	0	92.134	1532600000	47	117890000	17294000	8051100	8967700	2493100	3205200
Q9CWX9	Q9CWX9	Probable ATP-dependent RNA helicase DDX47	Ddx47	-0.179862	0.391393	-0.526013	0.217662	0.445361	0.219464	-1.02012	-1.85368	-1.31662	-0.958711	-1.36249	-0.34762	-0.317852	-0.409211	-0.355249	-0.259154	-0.346131	-0.0579726	2.2058	1.86477	1.20446	1.08724	0.541888	1.13266	71	2	0.0525414	2.07698	0.558296	15	15	15	45.5	45.5	45.5	50.638	0	164.69	4921900000	171	234380000	17096000	7837500	10923000	12010000	13606000
Q3UJU9	Q3UJU9	Regulator of microtubule dynamics protein 3	Rmdn3	-0.364761	0.0847337	-1.25905	-1.06784	0.285772	-1.21364	-0.587273	-1.0168	-1.57042	-0.148461	-0.682959	0.991333	0.627583	0.0103013	0.646108	-0.109857	-1.15267	-0.775407	2.10659	0.600004	1.54991	0.654125	1.0968	1.29589	72	2	0.164333	2.40723	1.09691	7	7	7	25.5	25.5	25.5	52.028	0	76.22	1042100000	56	43419000	2472200	1230500	1696000	1537600	1977100
O54962	O54962	Barrier-to-autointegration factor;Barrier-to-autointegration factor, N-terminally processed	Banf1	-1.07586	-0.855973	-0.973996	-1.00835	0.00448925	-0.737126	-0.243853	-1.15157	-0.402794	-0.413554	-0.182904	0.0286587	0.0174758	-0.051724	0.0243865	-0.765974	-0.844595	0.0256697	0.970715	1.29133	1.32021	0.366407	2.01032	2.64861	73	2	0.228292	2.52947	0.26042	12	12	12	84.3	84.3	84.3	10.102	0	86.519	21048000000	420	3508000000	196680000	155060000	144090000	155940000	153880000
Q9Z0R9	Q9Z0R9	Fatty acid desaturase 2	Fads2	-0.501425	-0.307433	-0.930979	-0.858731	-0.733375	-0.660518	-0.833337	-0.236043	0.0728872	-0.286029	-0.828251	0.256475	-0.640366	0.391995	0.107135	-0.361496	-0.994816	-0.228537	2.59199	2.49571	1.46112	1.08543	-0.519082	0.457669	74	2	1.09482	2.08508	0.944182	8	8	8	22.5	22.5	22.5	52.387	0	19.085	245580000	17	13643000	1415100	108440	63853	0	0
Q99M87	Q99M87	DnaJ homolog subfamily A member 3, mitochondrial	Dnaja3	-0.31972	0.578165	-0.696099	-0.145649	-0.872675	-0.664258	-0.980259	-0.901964	-0.805642	-1.0043	-1.40043	-0.273624	-0.0656981	0.395827	0.059137	-0.622464	-0.381267	-0.749264	1.38919	2.02492	1.99659	0.875405	1.1119	1.45218	75	2	0.754224	3.07747	0.337931	9	9	9	25.4	25.4	25.4	52.443	0	99.609	1547200000	84	64466000	3661700	3352600	4942700	1825700	1477800
Q80X41	Q80X41	Serine/threonine-protein kinase VRK1	Vrk1	-0.690048	-0.284919	-1.03366	-1.08634	-0.700961	-1.08161	-0.311637	-0.461853	-0.59169	-0.519946	-1.11989	-0.163435	0.136466	0.195704	0.0623813	-0.530976	-0.843294	0.0261125	1.87918	1.99294	2.00773	0.469462	1.32487	1.32543	76	2	0.93604	3.72016	0.426288	22	22	22	50.7	50.7	50.7	49.74	0	99.278	4463800000	172	202900000	11450000	10691000	11533000	4451800	5830100
Q3TFD2	Q3TFD2	Lysophosphatidylcholine acyltransferase 1	Lpcat1	-1.39476	-1.50607	-0.177338	-0.976937	-1.62175	-0.0308548	-0.196526	-0.0469463	-0.239577	-0.282763	-0.71269	-0.359031	-0.193091	-0.168214	-0.399467	-0.454899	-0.134377	-0.154386	1.64735	1.83455	1.23386	1.45923	1.34368	1.53099	77	2	0.0722377	2.90044	0.0049674	11	11	11	28.5	28.5	28.5	59.743	0	127.45	826930000	25	41347000	5562000	2523100	2322400	65024	68310
Q9Z0G9	Q9Z0G9	Claudin-3	Cldn3	-1.11218	-0.911065	-0.904192	0.0483137	-1.00929	-0.739468	-0.419346	0.0956586	-1.11549	-0.131507	0.148046	-0.18762	-0.057891	-0.16092	-1.4789	-0.949073	-0.426797	0.48105	1.68379	1.76007	1.83176	1.26843	1.17204	1.11459	78	2	0.141461	2.00834	0.352486	3	3	3	15.5	15.5	15.5	23.284	0	9.0849	177590000	12	25370000	2506800	2066000	1987200	0	0
P57016	P57016	Ladinin-1	Lad1	-0.772495	-0.332813	-0.707317	-0.774512	-0.623957	-0.249	-0.381162	-0.229613	-0.670044	-0.915546	-0.493031	-0.309863	-0.927516	-0.560676	-0.564787	-0.407743	-0.328167	-0.707355	1.76485	1.72548	1.71876	1.82973	1.4804	1.43639	79	2	0.00988558	2.09635	0.0339753	31	31	31	55.3	55.3	55.3	58.863	0	111.89	1737800000	98	59923000	13146000	6107500	4998000	156260	0
Q8BHB4	Q8BHB4	WD repeat-containing protein 3	Wdr3	-0.313741	-0.290766	-0.737782	-0.485047	-0.054005	-0.38627	-0.892461	-1.07685	-0.925672	-0.378538	-1.04516	-0.155679	-0.4471	-0.41048	-0.668553	-0.570914	-0.559402	-0.273184	2.14758	1.94252	1.67062	1.366	1.23409	1.31081	80	2	0.000436784	2.3334	0.373378	46	46	46	65.1	65.1	65.1	105.77	0	323.31	9593400000	305	213190000	20150000	11728000	11623000	6757600	8653400
P10287	P10287	Cadherin-3	Cdh3	-0.70467	-0.910331	-0.446038	-0.314136	-0.751867	-0.328916	-0.865282	-0.335968	-0.780238	-0.288901	-0.233231	-0.517358	-0.337652	-0.522338	-0.721059	-0.790338	-0.561602	-0.260104	2.25466	2.05569	1.87603	1.3061	1.15076	1.02678	81	2	0.0998408	2.18556	0.493488	5	5	5	13.4	13.4	13.4	90.611	0	45.303	479830000	13	14113000	1454400	1131800	763860	0	0
E9Q557	E9Q557	Desmoplakin	Dsp	-0.941398	-0.677682	-1.14471	-0.0959121	-0.754566	-0.614059	-1.0384	-0.089044	0.22841	-0.533191	-1.05124	0.253566	0.534112	-0.689146	-1.54369	-0.691559	0.280983	0.00365459	2.0755	1.38157	1.43445	1.69046	0.976955	1.00493	82	2	0.0797578	2.10057	0.066601	17	17	17	8.2	8.2	8.2	332.91	0	47.524	600510000	33	3639500	632370	303040	294810	32208	20207
P70444	P70444	BH3-interacting domain death agonist;BH3-interacting domain death agonist p15;BH3-interacting domain death agonist p13;BH3-interacting domain death agonist p11	Bid	-0.518411	-2.38805	-0.612029	-1.04303	-1.89063	-0.430774	-0.102412	-0.0549531	0.0847226	-0.141172	-0.089194	0.295163	-0.0773805	-0.0555682	0.0921221	0.254682	0.311783	0.316861	0.74887	-0.263627	0.334711	0.732979	2.30537	2.18996	83	2	0.781695	2.67592	0.674705	6	6	6	46.2	46.2	46.2	21.951	0	22.194	541530000	21	67691000	5860400	9859200	10650000	1086200	678840
Q8CAY6	Q8CAY6	Acetyl-CoA acetyltransferase, cytosolic	Acat2	-1.58981	-1.28278	-1.0146	-0.752547	-1.26789	-0.737282	-0.139964	-0.409652	-0.165558	-0.0767736	-0.061394	0.797714	-0.0678385	0.185066	0.299002	0.548253	0.501303	1.01307	-0.800981	-0.579956	-0.240621	1.71425	2.14849	1.9805	84	2	2.87991	3.46198	1.33257	16	16	16	61.7	61.7	61.7	41.297	0	143.08	6542500000	160	408910000	46050000	34839000	28855000	13046000	7699500
Q9CWI3	Q9CWI3	BRCA2 and CDKN1A-interacting protein	Bccip	-1.48347	-1.37851	-1.80753	-1.48354	-0.172433	-1.19032	0.0335843	-0.384277	-0.192796	0.487252	-0.487808	1.10761	0.075015	0.271803	0.00767845	-0.118187	0.456555	0.62881	-0.0145371	0.465672	0.723354	0.319339	2.08073	2.05601	85	2	1.13403	2.71251	0.0384775	9	9	9	40.8	40.8	40.8	35.942	0	43.441	2279600000	120	126640000	6524300	6898300	3263300	3101000	6280300
Q920E5	Q920E5	Farnesyl pyrophosphate synthase	Fdps	-1.69739	-1.17499	-1.5967	-1.40724	-1.17931	-1.39684	0.174363	-0.0994682	0.140786	-0.196675	-0.317217	0.487846	0.554129	0.534056	0.501917	0.456665	0.582233	0.524399	0.0614379	-0.073215	0.105396	1.18658	1.95118	1.87805	86	2	0.83566	4.02692	0.730138	18	18	18	67.1	67.1	67.1	40.581	0	197.52	6534400000	309	363020000	32484000	29542000	25553000	7973600	7137400
P58044	P58044	Isopentenyl-diphosphate Delta-isomerase 1	Idi1	-1.85738	-1.36078	-1.73193	-1.33782	-1.03277	-1.14639	-0.033673	-0.114629	0.111078	-0.330685	-0.322048	0.361039	0.188104	0.193666	0.259938	0.267748	0.287634	0.555672	0.749952	0.759513	0.66847	1.3975	1.69795	1.76985	87	2	0.686544	4.46699	0.253812	11	11	11	65.6	65.6	65.6	26.289	0	95.534	4046900000	184	367900000	49678000	40939000	37965000	4386400	3395600
P12815	P12815	Programmed cell death protein 6	Pdcd6	-1.29666	-1.92586	-1.39519	-1.20086	-1.38404	-1.2024	0.298521	-0.25203	0.0991548	-0.0571255	-0.430068	0.643975	0.199075	0.00973573	-0.10212	0.240729	0.165811	0.305654	0.663494	0.765495	1.24587	1.17852	1.62994	1.80038	88	2	0.428519	3.52792	0.185749	10	10	10	68.6	68.6	68.6	21.867	0	173.41	3656200000	152	332380000	32439000	21769000	25588000	6612900	4463200
Q99JF5	Q99JF5	Diphosphomevalonate decarboxylase	Mvd	-0.595093	-1.25179	-0.808453	-0.278391	-1.39248	0.0514672	-1.81187	-0.188815	-0.75359	-0.29354	-1.20542	-0.766715	0.420524	0.531359	0.528576	1.36207	0.0961692	0.591803	0.609077	-0.166122	0.340691	1.53912	1.15764	2.2838	89	2	1.44537	5.74687	0.585189	3	3	3	11	11	11	44.072	0	4.9612	157590000	7	8755200	1128300	995290	921820	0	22688
P52019	P52019	Squalene monooxygenase	Sqle	-1.56374	-0.579394	-1.15841	-1.08321	-0.943158	-0.830077	-0.207723	-0.335794	-0.157366	-1.04298	-1.50687	-0.582663	1.23907	1.36646	1.27387	0.206518	0.131969	0.994261	2.07478	1.08212	0.447579	0.23592	0.456881	0.481953	90	2	2.33754	7.86501	0.730718	6	6	6	18.9	18.9	18.9	63.769	0	11.3	380650000	13	14640000	770330	1335900	670560	0	498380
P62331	P62331	ADP-ribosylation factor 6	Arf6	-0.397577	-0.64519	-0.593752	-1.75079	-0.431101	-1.9264	-0.146936	-0.45151	-0.695274	-0.0663064	-1.71655	1.82125	1.14069	0.732238	0.662838	-0.232217	0.268649	0.396189	2.03	0.445712	-0.0621182	0.0614855	0.64479	0.911864	91	2	0.472765	2.55921	0.172193	11	11	11	78.3	78.3	78.3	20.082	0	186.85	3885100000	150	485640000	30897000	16098000	18387000	16801000	21644000
P14211	P14211	Calreticulin	Calr	-0.484749	-0.739661	-1.06605	-1.18275	-2.0746	-1.72052	0.752357	0.929061	0.369936	-0.269945	0.212575	-0.802636	0.835049	0.740647	0.85556	0.170292	0.100465	0.031418	1.25993	1.62883	1.79693	-0.477582	-0.411338	-0.453217	92	2	3.4169	2.91343	0.359014	32	32	32	79.8	79.8	79.8	47.994	0	323.31	169320000000	1932	7054900000	304560000	219390000	222780000	275050000	225970000
Q03145;Q8CBF3;Q62413;P35991;Q60629;O09127	Q03145	Ephrin type-A receptor 2	Epha2	-1.74508	-1.45262	-2.14039	-0.511832	-0.677234	-0.429197	-0.368028	-0.54062	-0.56588	0.125726	0.0243483	0.499197	-0.173042	0.11985	0.0591494	0.40653	0.390067	0.0501149	1.69498	1.9549	1.8031	0.0536406	0.803683	0.618635	93	2	0.370773	3.83495	1.85741	39	39	37	44	44	42.1	108.85	0	220.59	10225000000	420	222290000	10924000	8575000	7752400	8676900	7279700
P14733	P14733	Lamin-B1	Lmnb1	-1.11705	-0.978366	-1.38116	-1.47447	-0.894222	-1.71125	-0.0498143	-0.233377	-0.0359989	0.80019	0.287639	-0.00152477	0.204838	-0.034656	0.0700136	-0.0363814	-0.0627317	-0.0377201	1.67744	1.64653	2.17603	1.36599	-0.0298749	-0.150073	94	2	0.463114	2.52892	0.729587	57	56	51	77.7	77.7	72.6	66.785	0	323.31	47624000000	1319	1322900000	92434000	39617000	37851000	38620000	37963000
P53798	P53798	Squalene synthase	Fdft1	-1.34792	-0.630003	-0.909411	-1.33071	-0.897143	-1.42889	0.391098	-0.706086	-0.168331	-0.641202	0.126593	-0.0334924	0.34401	0.829391	0.71156	-0.307745	-0.387185	-0.397854	2.25739	2.22377	1.39043	-0.0959973	0.387722	0.620002	95	2	1.96491	4.01439	1.46739	8	8	8	30.3	30.3	30.3	48.154	0	44.476	464430000	14	24444000	876320	1123800	980370	480140	163420
P20029	P20029	78 kDa glucose-regulated protein	Hspa5	-0.886125	-0.692825	-1.26069	-1.59381	-1.3857	-1.4695	0.359686	0.0974814	0.192784	0.0650906	-0.722224	0.121118	0.362112	0.483918	0.493526	-0.544669	-0.530641	-0.479024	1.72189	1.90496	1.73141	0.146499	0.901481	0.983254	96	2	1.70522	3.18722	0.459618	51	51	49	64.3	64.3	61.8	72.421	0	323.31	237530000000	3517	7917800000	329850000	292990000	265110000	287220000	237550000
Q8BYB9	Q8BYB9	Protein O-glucosyltransferase 1	Poglut1	-1.10923	-0.990969	-1.84226	-1.56089	-1.22526	-1.53833	0.128605	-1.31753	0.154352	-0.0923167	-0.452451	0.724624	0.980969	0.775441	0.884739	0.0289379	0.500495	0.0890765	1.02651	1.09876	0.945175	0.56536	1.01974	1.20645	97	2	0.185086	4.82065	0.466162	8	8	8	30.4	30.4	30.4	46.379	0	26.717	610410000	28	26540000	1849500	1573100	1349400	0	0
P57759	P57759	Endoplasmic reticulum resident protein 29	Erp29	-1.42645	-1.3624	-1.7336	-1.76769	-1.39458	-1.30411	0.321456	-0.00972742	0.100276	0.170237	-0.469279	0.953199	0.00808266	0.969808	0.403881	0.193009	-0.00280837	0.294549	1.58689	1.06695	1.28656	0.563662	0.761485	0.790594	98	2	0.276677	3.34637	0.362657	10	10	10	46.2	46.2	46.2	28.823	0	53.397	3941200000	193	328430000	18807000	11515000	10392000	9407300	10499000
A2A863	A2A863	Integrin beta-4	Itgb4	-1.31275	-1.43642	-1.28971	-1.61224	-2.20854	-1.432	0.613292	0.727192	0.889876	-0.0394287	0.355968	0.136605	0.299324	0.45315	0.489094	0.00971496	0.0836479	-0.241549	1.22518	1.28343	1.07996	0.533548	0.625083	0.767559	99	2	0.799305	2.34877	0.00508851	38	38	38	29	29	29	201.65	0	159.68	3069000000	122	30690000	2595200	1519400	1960600	65458	102950
[truncated: 19 more columns]
