# Supplementary material for: RHOJ controls EMT-associated resistance to chemotherapy
Source: Nature. 2023 Mar 22;616(7955):168–75. doi: 10.1038/s41586-023-05838-7 (PMC10076223; doi:10.1038/s41586-023-05838-7)
Supplement: Supplementary file 7 — Source Data Fig. 5 [file 41586_2023_5838_MOESM7_ESM.xlsx]

## Sheet: Fig5a_S1 Identified proteins
Protein IDs	Majority protein IDs	Protein names	Gene names	Species	LFQ intensity EVtreated12hchemoIPnocrosslink_rep 1	LFQ intensity EVtreated12hchemoIPnocrosslink_rep 3	LFQ intensity EVtreated12hchemoIPnocrosslink_rep2	LFQ intensity EVuntreatedIPnocrosslink_rep 1	LFQ intensity EVuntreatedIPnocrosslink_rep 2	LFQ intensity EVuntreatedIPnocrosslink_rep3	LFQ intensity RhoJHAtreated12hchemoIPnocrosslink_rep1	LFQ intensity RhoJHAtreated12hchemoIPnocrosslink_rep2	LFQ intensity RhoJHAtreated12hchemoIPnocrosslink_rep3	LFQ intensity RhoJHAuntreatedIPnocrosslink_rep1	LFQ intensity RhoJHAuntreatedIPnocrosslink_rep2	LFQ intensity RhoJHAuntreatedIPnocrosslink_rep3	Peptides	Razor unique peptides	Unique peptides	Sequence coverage	Unique razor sequence coverage	Unique sequence coverage	Q value	Score	Intensity	MS MS count	iBAQ	Potential contaminant	Taxonomy IDs	iBAQ EVtreated12hchemoIPnocrosslink_rep 1	iBAQ EVtreated12hchemoIPnocrosslink_rep 3	iBAQ EVtreated12hchemoIPnocrosslink_rep2	iBAQ EVuntreatedIPnocrosslink_rep 1	iBAQ EVuntreatedIPnocrosslink_rep 2	iBAQ EVuntreatedIPnocrosslink_rep3	iBAQ RhoJHAtreated12hchemoIPnocrosslink_rep1	iBAQ RhoJHAtreated12hchemoIPnocrosslink_rep2	iBAQ RhoJHAtreated12hchemoIPnocrosslink_rep3	iBAQ RhoJHAuntreatedIPnocrosslink_rep1	iBAQ RhoJHAuntreatedIPnocrosslink_rep2	iBAQ RhoJHAuntreatedIPnocrosslink_rep3	MS MS count EVtreated12hchemoIPnocrosslink_rep 1	MS MS count EVtreated12hchemoIPnocrosslink_rep 3	MS MS count EVtreated12hchemoIPnocrosslink_rep2	MS MS count EVuntreatedIPnocrosslink_rep 1	MS MS count EVuntreatedIPnocrosslink_rep 2	MS MS count EVuntreatedIPnocrosslink_rep3	MS MS count RhoJHAtreated12hchemoIPnocrosslink_rep1	MS MS count RhoJHAtreated12hchemoIPnocrosslink_rep2
P60710;P63260;E9Q3M9	P60710;P63260	Actin, cytoplasmic 1;Actin, cytoplasmic 2;Capping protein-inhibiting regulator of actin-like	Actb;Actg1;Cracdl	Mus musculus;Mus musculus;Mus musculus	960950000	782730000	918500000	1127800000	477680000	594340000	2561600000	1301100000	2317700000	1745600000	1652200000	1619900000	28	28	10	80.5	80.5	41.1	0	323.31	254530000000	2038	7806900000		10090;10090;10090	653130000	947680000	736990000	496320000	722550000	572670000	812120000	579670000	526690000	406370000	697210000	655530000	144	138	142	136	91	107	260	194
CON__P00761	CON__P00761				1111600000	1432000000	1316300000	2327200000	1531000000	2031100000	2139700000	2024100000	2747700000	3165500000	2337800000	1762500000	5	5	5	25.1	25.1	25.1	0	247.59	83759000000	430	5668700000	+	-1	254220000	710850000	466170000	349450000	758350000	692220000	324930000	497190000	364060000	325990000	543430000	381890000	31	37	32	38	40	40	29	37
P62264	P62264	40S ribosomal protein S14	Rps14	Mus musculus	187410000	148400000	152640000	153740000	128340000	126030000	73372000	128390000	83643000	102170000	110650000	137990000	10	10	10	41.7	41.7	41.7	0	323.31	11979000000	235	2243400000		10090	245620000	393870000	291640000	111840000	365690000	252730000	49380000	144660000	42852000	60146000	143560000	141370000	16	15	19	12	13	17	19	27
Q6ZWV7	Q6ZWV7	60S ribosomal protein L35	Rpl35	Mus musculus	108810000	165150000	62923000	52206000	105450000	142220000	242450000	264790000	175410000	153890000	240190000	214450000	7	7	7	35.8	35.8	35.8	0	131.71	8741000000	119	2218800000		10090	255190000	426940000	181800000	80528000	308440000	269590000	105430000	119380000	16702000	73195000	198660000	182910000	9	9	6	4	8	7	14	14
P10126;P62631	P10126	Elongation factor 1-alpha 1;Elongation factor 1-alpha 2	Eef1a1;Eef1a2	Mus musculus;Mus musculus	382870000	453390000	413250000	364170000	660630000	641610000	356290000	289870000	148330000	341620000	369270000	350620000	24	24	24	54.3	54.3	54.3	0	307.55	54489000000	522	1867700000		10090;10090	142620000	276320000	182470000	78490000	421340000	291830000	65976000	100040000	39152000	54964000	112060000	102410000	52	51	53	46	64	57	35	34
P29341;Q9D4E6;A2A5N3;Q8C7D3	P29341	Polyadenylate-binding protein 1;Polyadenylate-binding protein;Polyadenylate-binding protein;Poly(A)-binding protein, cytoplasmic 5	Pabpc1;Pabpc6;Pabpc1l;Pabpc5	Mus musculus;Mus musculus;Mus musculus;Mus musculus	243850000	218000000	290140000	205070000	156050000	117300000	358950000	506640000	539830000	418850000	421300000	365870000	51	51	30	74.7	74.7	51.9	0	323.31	97619000000	1338	1737500000		10090;10090;10090;10090	131010000	203590000	175760000	60298000	144830000	88230000	105410000	244800000	136060000	104230000	175840000	167460000	94	99	118	88	81	76	106	157
Q9CZX8	Q9CZX8	40S ribosomal protein S19	Rps19	Mus musculus	113090000	123270000	127870000	112350000	78139000	103430000	96710000	169680000	150090000	123790000	144230000	155150000	14	14	14	62.8	62.8	62.8	0	138.8	17267000000	271	1714100000		10090	154190000	287050000	226490000	87785000	202680000	190260000	51998000	141930000	54787000	59085000	125400000	132440000	24	28	23	19	23	24	18	23
P99027;A0A5F8MPY2	P99027;A0A5F8MPY2	60S acidic ribosomal protein P2;60S acidic ribosomal protein P2	Rplp2;Rplp2-ps1	Mus musculus;Mus musculus	94794000	96193000	110850000	121630000	149410000	118690000	88583000	131660000	131060000	123320000	127010000	141120000	10	10	10	95.7	95.7	95.7	0	292.62	11977000000	194	1645400000		10090;10090	106700000	281690000	154860000	98087000	368740000	243530000	40740000	97824000	47264000	51052000	77292000	77570000	14	17	18	17	22	19	13	16
P35980	P35980	60S ribosomal protein L18	Rpl18	Mus musculus	125250000	171470000	121000000	131280000	164870000	193320000	107310000	116760000	66736000	83269000	161090000	106230000	11	11	11	42.6	42.6	42.6	0	118.33	12609000000	190	1625300000		10090	131280000	301930000	172780000	108740000	339280000	271350000	40754000	33077000	12288000	39763000	98936000	75079000	13	16	17	19	22	21	17	12
P62852	P62852	40S ribosomal protein S25	Rps25	Mus musculus	111780000	135650000	97786000	64811000	80214000	103280000	152040000	112040000	67329000	161530000	208210000	199750000	8	8	8	38.4	38.4	38.4	0	30.853	8511000000	119	1619000000		10090	134350000	318470000	160260000	48207000	158150000	177410000	86901000	97027000	32167000	75045000	174540000	156510000	12	13	12	8	10	11	10	10
Q9CR57	Q9CR57	60S ribosomal protein L14	Rpl14	Mus musculus	165080000	266610000	173560000	250050000	201880000	304250000	156040000	154270000	79864000	212590000	301810000	237710000	5	5	5	25.3	25.3	25.3	0	34.298	8963900000	106	1604300000		10090	35510000	283670000	172510000	100000000	243730000	268930000	45753000	87891000	53111000	55415000	141620000	116160000	10	13	8	10	13	13	5	7
P62270;F6YVP7;A0A1Y7VKY1	P62270;F6YVP7;A0A1Y7VKY1	40S ribosomal protein S18;40S ribosomal protein S18;40S ribosomal protein S18	Rps18;Rps18-ps6;Rps18-ps5	Mus musculus;Mus musculus;Mus musculus	94079000	150970000	104210000	96532000	87689000	101210000	119270000	144660000	98146000	146480000	189310000	185580000	19	19	19	65.1	65.1	65.1	0	157.2	15511000000	237	1592700000		10090;10090;10090	86227000	293110000	191140000	75507000	149080000	184990000	74802000	121420000	35798000	72310000	168540000	139830000	18	24	22	18	13	17	17	22
Q6ZWN5	Q6ZWN5	40S ribosomal protein S9	Rps9	Mus musculus	67111000	103620000	84963000	62207000	75753000	93261000	118940000	109070000	46688000	128380000	183880000	132370000	20	20	20	55.2	55.2	55.2	0	74.327	18382000000	256	1592700000		10090	108240000	301970000	166070000	65866000	215080000	198600000	63382000	82377000	22817000	68216000	171740000	128380000	21	27	26	22	23	25	20	20
P62751	P62751	60S ribosomal protein L23a	Rpl23a	Mus musculus	68117000	76641000	64351000	68729000	84647000	98355000	80790000	93200000	57455000	104710000	118040000	115300000	14	14	14	51.9	51.9	51.9	0	205.62	11542000000	282	1438600000		10090	102540000	222830000	125740000	62577000	268780000	204100000	43378000	95520000	34157000	58291000	106740000	113970000	30	30	22	23	30	31	17	21
P12970	P12970	60S ribosomal protein L7a	Rpl7a	Mus musculus	158360000	170210000	154490000	187620000	214440000	278870000	105610000	116030000	128740000	128010000	163120000	145130000	17	17	17	41.4	41.4	41.4	0	135.43	17006000000	272	1421000000		10090	111800000	223870000	157010000	87739000	288160000	254030000	32175000	57338000	27356000	33991000	78623000	68866000	18	24	25	29	26	30	21	22
P62242	P62242	40S ribosomal protein S8	Rps8	Mus musculus	129380000	140590000	115580000	116460000	117000000	124550000	82483000	165900000	141550000	144480000	151120000	180370000	11	11	11	39.9	39.9	39.9	0	254.93	15289000000	231	1398200000		10090	108210000	210560000	129510000	61901000	202720000	143670000	46575000	141190000	46305000	63343000	117140000	127070000	16	19	16	12	16	13	14	28
P62855	P62855	40S ribosomal protein S26	Rps26	Mus musculus	155930000	147290000	151060000	134530000	118920000	115840000	80506000	105770000	48291000	101590000	143110000	159020000	4	4	4	28.7	28.7	28.7	0	13.986	7107900000	73	1394000000		10090	141290000	227670000	172970000	74214000	204260000	138450000	41090000	91854000	18349000	48991000	113050000	121790000	7	8	8	8	8	7	4	6
P62900	P62900	60S ribosomal protein L31	Rpl31	Mus musculus	101850000	111810000	90385000	117860000	115000000	108420000	81763000	90656000	66827000	109330000	114060000	128780000	10	10	10	54.4	54.4	54.4	0	30.089	10695000000	110	1392600000		10090	94471000	192970000	124330000	80254000	227060000	176400000	56300000	97046000	35625000	63723000	123710000	120690000	6	10	7	7	8	10	7	12
P62082	P62082	40S ribosomal protein S7	Rps7	Mus musculus	227440000	197270000	271380000	233410000	232960000	202300000	182390000	249120000	121570000	230860000	268390000	273380000	22	22	22	78.9	78.9	78.9	0	323.31	30002000000	388	1388200000		10090	84376000	207840000	191420000	66022000	216450000	150570000	61908000	93590000	22962000	61833000	130230000	100970000	34	40	41	25	33	26	26	36
P14131	P14131	40S ribosomal protein S16	Rps16	Mus musculus	129950000	178760000	162630000	124770000	132050000	151380000	157850000	143600000	86885000	190690000	224730000	227490000	14	14	14	63.7	63.7	63.7	0	61.676	16544000000	231	1356400000		10090	106190000	249390000	166320000	57706000	211780000	160840000	50179000	65903000	23273000	50969000	115490000	98355000	21	22	20	19	22	24	15	20
CON__P04264	CON__P04264				164780000	196810000	212930000	417520000	132680000	295400000	266440000	100300000	150920000	307820000	298380000	122430000	45	42	27	60.2	57.1	43.5	0	323.31	50608000000	772	1326400000	+	-1	87460000	196090000	161580000	151980000	135860000	228240000	71201000	39583000	32366000	60366000	117220000	44417000	53	74	71	83	54	80	68	45
P62858	P62858	40S ribosomal protein S28	Rps28	Mus musculus	58504000	94009000	70898000	68474000	70607000	78798000	47941000	140890000	137750000	111440000	103290000	127120000	5	5	5	44.9	44.9	44.9	0	47.97	4129700000	101	1302500000		10090	77156000	215940000	128800000	51671000	161440000	136800000	34298000	154720000	44770000	58090000	111280000	127570000	8	10	10	9	10	6	5	11
CON__P13645;CON__P02535-1;P02535;CON__Q7Z3Y7;CON__Q148H6;CON__Q7Z3Z0;CON__Q2M2I5;CON__Q99456;CON__Q7Z3Y8;CON__Q497I4;CON__REFSEQ:XP_986630;CON__O76014;CON__Q7Z3Y9;CON__O76015;CON__A2AB72;CON__Q14525;CON__Q92764;CON__A2A5Y0;CON__Q9UE12;CON__Q15323;Q61897;Q9Z320;Q8VCW2;Q6IFX3;B1AQ75;Q61765;A1L317;Q62168;Q497I4	CON__P13645	Keratin, type I cytoskeletal 10;Keratin, type I cuticular Ha3-II;Keratin, type I cytoskeletal 27;Keratin, type I cytoskeletal 25;Keratin, type I cytoskeletal 40;Keratin, type I cuticular Ha6;Keratin, type I cuticular Ha1;Keratin, type I cytoskeletal 24;Keratin, type I cuticular Ha2;Keratin, type I cuticular Ha5	Krt10;Krt33b;Krt27;Krt25;Krt40;Krt36;Krt31;Krt24;Krt32;Krt35	Mus musculus;Mus musculus;Mus musculus;Mus musculus;Mus musculus;Mus musculus;Mus musculus;Mus musculus;Mus musculus;Mus musculus	198390000	252250000	276500000	567460000	181540000	355400000	416090000	109060000	131000000	408820000	368260000	160080000	34	34	28	47	47	41	0	323.31	51456000000	732	1221600000	+	-1;-1;10090;-1;-1;-1;-1;-1;-1;-1;-1;-1;-1;-1;-1;-1;-1;-1;-1;-1;10090;10090;10090;10090;10090;10090;10090;10090;10090	71864000	188070000	151060000	146500000	137010000	198810000	75305000	33763000	21140000	54867000	104920000	38291000	51	67	65	87	59	75	73	41
P47963	P47963	60S ribosomal protein L13	Rpl13	Mus musculus	92259000	124920000	98765000	121970000	140280000	186050000	58020000	75735000	52542000	74051000	89512000	103210000	15	15	15	51.2	51.2	51.2	0	162.03	12400000000	202	1197600000		10090	70870000	187330000	113830000	59678000	236630000	213090000	33839000	64143000	22535000	36008000	80682000	78939000	13	19	13	15	22	22	14	20
P62908	P62908	40S ribosomal protein S3	Rps3	Mus musculus	161860000	159020000	153800000	133530000	135590000	143070000	109510000	145480000	72597000	183490000	192540000	213050000	24	24	24	72	72	72	0	221.31	29890000000	517	1190200000		10090	95766000	195470000	139800000	58747000	161490000	132370000	34362000	84447000	19981000	44877000	116830000	106090000	38	49	45	42	45	45	34	45
P62754	P62754	40S ribosomal protein S6	Rps6	Mus musculus	102660000	118980000	112470000	110110000	98766000	96555000	57459000	156680000	98963000	90403000	114870000	134040000	14	14	14	36.1	36.1	36.1	0	125.6	11001000000	212	1184400000		10090	103830000	221330000	137130000	62570000	182040000	132430000	31732000	89635000	16301000	40888000	81385000	85152000	14	15	16	13	13	15	17	25
P62849	P62849	40S ribosomal protein S24	Rps24	Mus musculus	57570000	59236000	65601000	69318000	73926000	62390000	82768000	155320000	95757000	134570000	167900000	153670000	6	6	6	36.1	36.1	36.1	0	33.79	9005300000	213	1148400000		10090	91913000	127210000	128390000	51895000	201650000	107420000	63231000	99942000	19825000	56164000	106530000	94214000	14	21	18	15	18	18	12	22
P62702	P62702	40S ribosomal protein S4, X isoform	Rps4x	Mus musculus	139020000	172640000	136600000	152490000	145110000	150740000	139040000	192500000	92653000	164480000	213610000	212500000	22	22	22	65.4	65.4	65.4	0	161.79	24342000000	361	1143800000		10090	83641000	168820000	117810000	52270000	179560000	123820000	39843000	101390000	17023000	50447000	104650000	104510000	28	32	30	27	32	29	27	32
P62301	P62301	40S ribosomal protein S13	Rps13	Mus musculus	122590000	173780000	162350000	123700000	131270000	139860000	104470000	74640000	51629000	121270000	139400000	127550000	14	14	14	58.9	58.9	58.9	0	75.966	14493000000	210	1095200000		10090	72505000	216220000	126190000	60506000	172120000	134870000	41414000	83071000	25632000	32552000	81813000	48256000	13	20	17	15	18	16	17	21
P62281	P62281	40S ribosomal protein S11	Rps11	Mus musculus	133620000	156170000	125610000	163020000	132980000	163060000	95283000	165240000	104080000	121990000	156840000	210870000	13	13	13	38	38	38	0	55.662	12152000000	157	1090100000		10090	74150000	181270000	90080000	61190000	170600000	148370000	34420000	93459000	24482000	23662000	88433000	100020000	13	13	14	10	14	13	11	18
P97855	P97855	Ras GTPase-activating protein-binding protein 1	G3bp1	Mus musculus	211590000	194870000	199540000	148660000	109350000	101160000	431000000	521830000	575000000	436030000	394740000	367190000	34	34	31	65.4	65.4	62.6	0	323.31	64211000000	1247	1087700000		10090	81702000	135410000	152980000	50098000	103350000	53380000	80599000	118790000	59943000	65745000	103410000	82271000	94	93	109	86	82	70	108	134
Q9JJI8	Q9JJI8	60S ribosomal protein L38	Rpl38	Mus musculus	70393000	75064000	34172000	38900000	48581000	53803000	58395000	65141000	50799000	60294000	68232000	144900000	7	7	7	52.9	52.9	52.9	0	56.034	5055400000	174	1055900000		10090	119570000	208490000	76239000	40047000	162200000	124710000	39248000	43929000	10784000	34874000	63109000	132730000	13	15	13	12	13	14	15	14
P25444	P25444	40S ribosomal protein S2	Rps2	Mus musculus	184370000	213350000	188520000	167950000	162010000	169830000	158870000	145340000	54777000	256230000	247540000	257480000	16	16	16	52.2	52.2	52.2	0	208.78	27438000000	325	1043700000		10090	89821000	183270000	122180000	55374000	156650000	115540000	40275000	49263000	10250000	47054000	89699000	84281000	28	38	36	26	29	33	20	23
P14206	P14206	40S ribosomal protein SA	Rpsa	Mus musculus	148190000	176560000	182480000	209080000	175180000	175910000	136020000	197310000	129220000	182800000	220440000	157410000	17	17	17	46.4	46.4	46.4	0	323.31	18886000000	285	980660000		10090	82509000	152250000	123100000	62902000	135570000	111810000	27237000	64535000	20506000	33366000	98855000	68029000	18	20	23	19	21	24	17	30
Q60865	Q60865	Caprin-1	Caprin1	Mus musculus	129020000	99033000	141700000	110360000	84513000	63640000	177120000	297440000	282150000	246460000	225340000	262560000	31	31	31	52.1	52.1	52.1	0	323.31	31791000000	637	956710000		10090	63225000	109660000	93002000	32428000	75195000	47049000	54713000	136280000	54990000	63756000	114590000	111820000	52	54	56	47	45	40	49	62
P14148	P14148	60S ribosomal protein L7	Rpl7	Mus musculus	65687000	78417000	56794000	74278000	84162000	120210000	46514000	52641000	44628000	65988000	89480000	73224000	26	26	26	52.6	52.6	52.6	0	143.31	14488000000	290	932990000		10090	61539000	160690000	87643000	52830000	189130000	172130000	22249000	34774000	10669000	24309000	62758000	54279000	17	26	20	19	30	35	23	21
P47911	P47911	60S ribosomal protein L6	Rpl6	Mus musculus	74777000	95868000	88883000	101960000	126160000	145640000	38885000	39777000	28927000	46786000	65204000	52741000	19	19	19	46.6	46.6	46.6	0	323.31	15378000000	275	900690000		10090	58962000	138360000	93803000	50914000	197010000	160570000	21818000	35312000	13465000	23057000	58404000	49011000	23	29	27	26	31	33	19	17
P63325	P63325	40S ribosomal protein S10	Rps10	Mus musculus	169280000	192800000	157100000	146120000	174700000	165260000	91210000	162370000	89878000	139020000	147000000	184550000	12	12	12	58.8	58.8	58.8	0	200.44	9417100000	251	893790000		10090	56177000	117860000	73909000	30292000	96578000	74951000	53330000	114300000	46377000	45095000	100420000	84499000	13	22	19	16	17	19	19	25
P63276	P63276	40S ribosomal protein S17	Rps17	Mus musculus	139270000	108930000	118000000	120830000	105630000	89103000	371560000	274910000	184210000	254270000	314430000	213390000	8	8	8	51.1	51.1	51.1	0	304.47	13164000000	184	869890000		10090	75640000	95603000	72229000	35340000	90351000	61678000	86284000	107570000	35862000	47656000	95294000	66376000	16	16	16	14	15	13	16	19
P62830	P62830	60S ribosomal protein L23	Rpl23	Mus musculus	105640000	130600000	102220000	147370000	144670000	145940000	60864000	55487000	35640000	54342000	81684000	76243000	13	13	13	50.7	50.7	50.7	0	81.942	8713300000	152	859530000		10090	77426000	161930000	86103000	42812000	157790000	143830000	21981000	29929000	6790900	20691000	53121000	57127000	16	14	14	12	18	18	10	11
P47955	P47955	60S acidic ribosomal protein P1	Rplp1	Mus musculus	47630000	51031000	70418000	63071000	84676000	94147000	172640000	102730000	122590000	200920000	175250000	153530000	3	3	3	51.8	51.8	51.8	0	12.506	2649100000	27	849000000		10090	27763000	61481000	59668000	26894000	126080000	89768000	73051000	63604000	33426000	78861000	106440000	101970000	3	4	3	1	4	2	2	1
Q9D8E6	Q9D8E6	60S ribosomal protein L4	Rpl4	Mus musculus	79582000	104830000	82747000	105770000	125920000	139930000	55490000	73206000	66339000	69029000	89685000	73315000	24	24	24	42	42	42	0	323.31	19899000000	392	847990000		10090	58519000	138690000	84992000	53364000	170880000	159690000	20949000	31934000	13446000	21745000	51735000	42052000	24	36	31	27	37	41	26	37
P97351	P97351	40S ribosomal protein S3a	Rps3a	Mus musculus	92847000	116690000	104910000	96486000	92070000	110630000	63223000	100570000	71890000	85879000	104250000	107310000	25	25	25	59.1	59.1	59.1	0	323.31	18786000000	401	820980000		10090	63488000	127930000	85730000	40850000	114100000	92417000	28354000	73535000	22147000	34117000	68903000	69405000	26	34	35	27	33	34	27	44
P62918	P62918	60S ribosomal protein L8	Rpl8	Mus musculus	140210000	173350000	122610000	173100000	176010000	216320000	92477000	120670000	89049000	119660000	135050000	164450000	12	12	12	38.9	38.9	38.9	0	84.787	10462000000	131	818090000		10090	53315000	126430000	65380000	47483000	152640000	127230000	26524000	55050000	17264000	27750000	60212000	58820000	6	10	8	12	15	14	9	11
P67984	P67984	60S ribosomal protein L22	Rpl22	Mus musculus	108900000	101240000	79255000	46557000	69675000	79741000	89953000	67481000	36157000	76543000	75213000	79796000	6	6	6	32.8	32.8	32.8	0	31.13	3473000000	53	813750000		10090	73415000	168000000	87795000	24694000	107880000	88103000	35872000	48229000	18557000	27495000	68583000	65136000	6	6	4	1	4	2	7	6
P62245	P62245	40S ribosomal protein S15a	Rps15a	Mus musculus	111780000	124460000	120700000	97687000	94982000	101740000	86867000	39174000	18958000	86341000	108820000	80991000	8	8	8	60	60	60	0	210.59	9531200000	134	790020000		10090	70917000	168950000	110540000	38887000	122780000	74393000	32186000	23454000	7949500	25202000	73076000	41683000	13	11	15	11	15	9	11	10
Q61656	Q61656	Probable ATP-dependent RNA helicase DDX5	Ddx5	Mus musculus	201370000	191140000	211440000	134830000	115580000	118920000	196370000	220890000	186010000	177190000	188810000	210900000	45	45	39	61.9	61.9	55.4	0	323.31	32495000000	663	780750000		10090	75106000	134230000	108490000	29736000	73959000	58854000	45007000	68397000	28972000	36355000	61723000	59927000	64	62	69	41	46	47	57	60
O88569	O88569	Heterogeneous nuclear ribonucleoproteins A2/B1	Hnrnpa2b1	Mus musculus	201360000	159810000	203620000	86089000	74095000	65271000	162080000	206310000	212080000	148130000	121120000	136180000	29	29	28	67.1	67.1	67.1	0	323.31	25138000000	506	777370000		10090	88927000	144700000	124430000	26332000	67082000	44655000	42509000	80045000	37943000	28747000	47012000	44991000	35	37	38	21	25	24	57	69
P14869	P14869	60S acidic ribosomal protein P0	Rplp0	Mus musculus	77551000	86530000	77473000	128170000	133610000	118700000	41985000	35172000	14758000	55740000	66328000	60490000	14	14	14	40.1	40.1	40.1	0	167.1	13529000000	213	765610000		10090	45511000	104820000	81911000	54410000	178490000	140080000	20922000	25024000	5757600	20318000	51404000	36967000	17	20	18	18	21	20	16	14
P61255	P61255	60S ribosomal protein L26	Rpl26	Mus musculus	29145000	43175000	30941000	35362000	32886000	46346000	34824000	57290000	44931000	44930000	61953000	61049000	16	16	16	60	60	60	0	127.32	5350900000	192	746170000		10090	44721000	118970000	47368000	33086000	125540000	107000000	26364000	66744000	33819000	31226000	54466000	56876000	8	9	10	11	13	14	13	26
P09405	P09405	Nucleolin	Ncl	Mus musculus	107830000	151520000	118020000	89254000	111550000	125660000	83395000	121260000	111960000	81453000	89277000	110440000	46	46	46	45	45	45	0	323.31	30182000000	508	746030000		10090	59323000	145850000	84182000	27895000	114230000	98426000	26202000	54724000	28381000	20788000	41273000	44747000	42	45	39	32	39	46	39	50
Q9JKB3	Q9JKB3	Y-box-binding protein 3	Ybx3	Mus musculus	172010000	103670000	147890000	112530000	104320000	76510000	103020000	117120000	78784000	110070000	99619000	87289000	29	29	21	65.9	65.9	59.3	0	323.31	16055000000	415	739280000		10090	83744000	124280000	104780000	33625000	93085000	58589000	33774000	66433000	26863000	27329000	44423000	42353000	36	37	36	31	33	28	36	41
P61358	P61358	60S ribosomal protein L27	Rpl27	Mus musculus	52982000	76022000	59964000	97726000	81530000	117250000	46264000	48628000	35731000	39082000	63365000	49352000	11	11	11	54.4	54.4	54.4	0	154.25	7292900000	159	737330000		10090	47467000	126680000	68510000	41259000	141140000	137930000	21972000	30765000	9448700	19526000	52125000	40514000	10	16	10	10	16	17	12	14
Q9CQR2	Q9CQR2	40S ribosomal protein S21	Rps21	Mus musculus	42029000	40874000	48116000	52369000	49476000	30245000	29152000	111780000	71720000	74554000	71041000	93052000	6	6	6	54.2	54.2	54.2	0	181.74	5364600000	124	734940000		10090	54127000	114190000	77476000	33358000	119530000	56120000	18264000	78628000	25942000	31598000	54893000	70817000	10	7	11	11	10	8	8	13
P47964	P47964	60S ribosomal protein L36	Rpl36	Mus musculus	45189000	67485000	54829000	0	71905000	102550000	42190000	59118000	53317000	39655000	69227000	59423000	2	2	2	11.4	11.4	11.4	0	7.8078	2156800000	37	714170000		10090	50273000	128990000	85162000	33779000	135110000	121430000	22158000	34649000	13507000	15026000	39472000	34607000	2	3	4	4	3	4	1	5
A0A1D5RLD8;P16858;S4R1W1;Q64467	A0A1D5RLD8;P16858;S4R1W1	Glyceraldehyde-3-phosphate dehydrogenase;Glyceraldehyde-3-phosphate dehydrogenase;Glyceraldehyde-3-phosphate dehydrogenase;Glyceraldehyde-3-phosphate dehydrogenase, testis-specific	Gm10358;Gapdh;Gm3839;Gapdhs	Mus musculus;Mus musculus;Mus musculus;Mus musculus	49431000	72571000	62587000	66621000	155820000	118410000	115210000	195630000	143900000	205280000	208170000	206900000	20	20	20	61.9	61.9	61.9	0	323.01	21204000000	373	673220000		10090;10090;10090;10090	31209000	70699000	47076000	19925000	135560000	105640000	20707000	54524000	28058000	37219000	58391000	64217000	16	24	18	13	37	29	31	40
P35979	P35979	60S ribosomal protein L12	Rpl12	Mus musculus	127360000	133180000	132340000	153890000	164170000	223290000	86334000	91318000	83364000	117940000	144710000	172010000	5	5	5	34.5	34.5	34.5	0	130.73	7409600000	91	658310000		10090	54519000	94972000	75570000	33770000	123610000	126820000	15464000	24322000	10631000	18228000	37203000	43195000	12	11	10	7	12	12	3	4
P53026	P53026	60S ribosomal protein L10a	Rpl10a	Mus musculus	76900000	92718000	83486000	98246000	120240000	144770000	55017000	76439000	45083000	75921000	84843000	88383000	12	12	12	37.3	37.3	37.3	0	86.894	9840300000	244	652030000		10090	54545000	111200000	67844000	40351000	143790000	123620000	12117000	14917000	5400700	15863000	34441000	27939000	22	26	24	24	30	34	17	14
RhoJ-3HA;Q9ER71	RhoJ-3HA;Q9ER71	;Rho-related GTP-binding protein RhoJ	;Rhoj	;Mus musculus	0	0	0	0	0	0	1117900000	566220000	523430000	1121200000	894160000	846570000	3	3	3	10.4	10.4	10.4	0	8.124	14399000000	83	645770000		-1;10090	0	0	0	0	0	0	165180000	80474000	35187000	112700000	144210000	108020000	0	0	0	0	0	0	16	10
P62267	P62267	40S ribosomal protein S23	Rps23	Mus musculus	34154000	51169000	36742000	80336000	30967000	43291000	50483000	91493000	53055000	54893000	90067000	84092000	7	7	7	35	35	35	0	19.642	4425200000	108	642310000		10090	35880000	109910000	57279000	33335000	70607000	70696000	30291000	77854000	22494000	23150000	64097000	46719000	8	9	9	11	7	9	7	9
P60867	P60867	40S ribosomal protein S20	Rps20	Mus musculus	114100000	159040000	123500000	103620000	111270000	111780000	94832000	101550000	62210000	110810000	161350000	114550000	7	7	7	42.9	42.9	42.9	0	61.007	8590900000	145	641530000		10090	58809000	108690000	67854000	33864000	84926000	71113000	21250000	44297000	12705000	24463000	58008000	55554000	12	13	12	11	13	12	9	13
Q99K48	Q99K48	Non-POU domain-containing octamer-binding protein	Nono	Mus musculus	191130000	145580000	213670000	85155000	56220000	60712000	244150000	339160000	444670000	355150000	301850000	308900000	37	35	35	62.2	60	60	0	323.31	30279000000	1007	636530000		10090	71062000	113070000	90837000	18069000	37488000	29355000	41269000	57237000	35125000	39825000	62830000	40366000	108	94	129	57	51	43	77	93
Q8VIJ6	Q8VIJ6	Splicing factor, proline- and glutamine-rich	Sfpq	Mus musculus	164510000	133000000	162000000	63236000	44898000	40320000	210430000	271470000	295600000	260850000	248610000	219320000	42	42	40	54.9	54.9	53.5	0	323.31	32769000000	983	635860000		10090	78551000	102000000	88597000	16897000	37890000	23487000	38430000	62033000	33645000	39250000	67399000	47682000	92	78	94	51	46	43	88	111
P41105	P41105	60S ribosomal protein L28	Rpl28	Mus musculus	43644000	53973000	43863000	47966000	55465000	79204000	22078000	28967000	20166000	27814000	36383000	38356000	12	12	12	48.2	48.2	48.2	0	119.37	5310200000	117	630450000		10090	45527000	106620000	69403000	36867000	131010000	117810000	18100000	28811000	9877800	15025000	28638000	22769000	7	11	8	7	10	11	8	12
P51410;A0A140T8T4	P51410;A0A140T8T4	60S ribosomal protein L9;60S ribosomal protein L9	Rpl9;Rpl9-ps6	Mus musculus;Mus musculus	95643000	113720000	117950000	132990000	153220000	176630000	85588000	43176000	28928000	119330000	139970000	92429000	10	10	10	56.8	56.8	56.8	0	323.31	12112000000	189	608610000		10090;10090	49874000	96708000	70619000	38040000	108590000	98634000	18787000	24647000	8601500	19508000	42718000	31883000	19	16	18	17	21	24	14	9
P14115	P14115	60S ribosomal protein L27a	Rpl27a	Mus musculus	90437000	113030000	100530000	143710000	126560000	174850000	53687000	70848000	49981000	60360000	69917000	62168000	5	5	5	24.3	24.3	24.3	0	31.211	4545400000	57	607720000		10090	37616000	89757000	60826000	41087000	108860000	107120000	19454000	34087000	10240000	19401000	42710000	36565000	3	4	5	4	4	4	4	7
Q6ZWU9	Q6ZWU9	40S ribosomal protein S27	Rps27	Mus musculus	73296000	107110000	75927000	49270000	86241000	76561000	20027000	37289000	16077000	39626000	44264000	52075000	4	4	3	31	31	15.5	0	26.746	3240400000	58	606540000		10090	19107000	168120000	67196000	8415600	122090000	138110000	9920400	17813000	4090000	11095000	22061000	18514000	3	3	3	3	3	5	5	8
P60843	P60843	Eukaryotic initiation factor 4A-I	Eif4a1	Mus musculus	126470000	99529000	134180000	67933000	67921000	56686000	88150000	88513000	67599000	82274000	92718000	82352000	29	29	17	70.2	70.2	44.3	0	323.31	21643000000	573	602610000		10090	82404000	113690000	117560000	23905000	85958000	47358000	27357000	23982000	10507000	18386000	31792000	19698000	63	65	76	40	53	39	44	42
CON__P35908v2;CON__P35908;CON__Q9R0H5;CON__Q6NXH9;Q9R0H5;Q6NXH9	CON__P35908v2;CON__P35908	Keratin, type II cytoskeletal 71;Keratin, type II cytoskeletal 73	Krt71;Krt73	Mus musculus;Mus musculus	140730000	195780000	231210000	554730000	140050000	295440000	383070000	133250000	138020000	288550000	306850000	134330000	49	49	34	81.5	81.5	65.6	0	323.31	31160000000	635	592170000	+	-1;-1;-1;-1;10090;10090	31377000	88500000	65219000	75911000	60025000	96960000	39665000	22291000	12915000	26336000	52696000	20272000	42	57	58	79	50	67	65	39
P61514	P61514	60S ribosomal protein L37a	Rpl37a	Mus musculus	45944000	54886000	49431000	45832000	62400000	66633000	31779000	44625000	25047000	49076000	53361000	71035000	6	6	6	57.6	57.6	57.6	0	32.631	2595600000	58	592160000		10090	41245000	79752000	65175000	32465000	107600000	69520000	10042000	41606000	10686000	26369000	47921000	59782000	6	4	5	3	4	5	3	6
P56959	P56959	RNA-binding protein FUS	Fus	Mus musculus	154560000	129380000	172590000	98893000	70114000	77042000	184330000	179710000	170280000	456700000	345600000	336890000	15	15	13	25.5	25.5	25.5	0	323.31	20055000000	348	581210000		10090	52991000	85857000	76242000	18773000	44986000	32678000	27775000	40505000	15864000	58050000	58623000	68867000	20	22	25	16	17	17	27	38
Q62167;P16381;Q61496	Q62167;P16381	ATP-dependent RNA helicase DDX3X;Putative ATP-dependent RNA helicase Pl10;ATP-dependent RNA helicase DDX4	Ddx3x;D1Pas1;Ddx4	Mus musculus;Mus musculus;Mus musculus	123590000	110620000	128880000	85113000	90436000	72120000	131900000	134950000	97800000	156240000	150590000	133120000	44	43	14	62.4	60.7	22.5	0	323.31	30702000000	782	580640000		10090;10090;10090	51652000	91964000	71877000	20609000	67440000	44527000	34405000	49905000	18211000	27187000	56453000	46409000	77	90	96	55	84	61	56	57
P47962	P47962	60S ribosomal protein L5	Rpl5	Mus musculus	56697000	66853000	43444000	59301000	72418000	84152000	28881000	38649000	30620000	45244000	58794000	54704000	14	14	14	30.3	30.3	30.3	0	82.643	9379900000	280	580230000		10090	46090000	94251000	57773000	33484000	116420000	95660000	14734000	27475000	9085900	17276000	35671000	32307000	19	26	20	22	26	32	16	26
Q9CZM2	Q9CZM2	60S ribosomal protein L15	Rpl15	Mus musculus	49939000	54813000	45868000	61854000	70224000	75664000	50483000	27391000	13376000	42738000	58284000	48370000	14	14	14	50	50	50	0	123.36	9165700000	278	575660000		10090	51295000	121430000	71129000	33645000	121700000	86013000	15259000	9772300	2506000	10675000	25469000	26771000	21	29	30	27	35	39	18	13
P62843	P62843	40S ribosomal protein S15	Rps15	Mus musculus	113550000	71136000	106020000	97881000	62307000	54526000	276280000	207900000	134750000	297830000	223220000	278080000	9	9	9	69.7	69.7	69.7	0	241.38	14651000000	282	562630000		10090	77244000	68912000	42006000	30881000	46197000	26449000	49510000	47979000	13259000	43136000	63951000	53107000	21	22	26	22	19	16	23	33
Q6ZWV3;P86048	Q6ZWV3;P86048	60S ribosomal protein L10;60S ribosomal protein L10-like	Rpl10;Rpl10l	Mus musculus;Mus musculus	43310000	81012000	54395000	95975000	104710000	122130000	57720000	48522000	37597000	40677000	70113000	49190000	7	7	7	25.2	25.2	25.2	0	88.595	5741900000	106	558340000		10090;10090	49449000	101020000	64693000	38405000	121090000	94988000	10940000	17850000	4202400	9914600	26595000	19192000	5	8	8	9	11	11	8	13
Q9CXW4	Q9CXW4	60S ribosomal protein L11	Rpl11	Mus musculus	75245000	68426000	97241000	107860000	131910000	141130000	92716000	88582000	74941000	109520000	142600000	138050000	10	10	10	61.2	61.2	61.2	0	83.276	6874400000	110	558090000		10090	27302000	56860000	57767000	29291000	97725000	90353000	22022000	39375000	14287000	23862000	50224000	49021000	8	7	8	9	11	12	5	12
P97461	P97461	40S ribosomal protein S5	Rps5	Mus musculus	74911000	63551000	87846000	71591000	72460000	58854000	118420000	105760000	67795000	90854000	130320000	89247000	10	10	10	37.3	37.3	37.3	0	156.31	7955500000	155	557200000		10090	50693000	75899000	59358000	29454000	92034000	55383000	28061000	45395000	12009000	22415000	48929000	37568000	10	12	14	11	15	9	14	15
P68040	P68040	Receptor of activated protein C kinase 1	Rack1	Mus musculus	94171000	77884000	104470000	66922000	88658000	86721000	50684000	64631000	41476000	63586000	79647000	72130000	16	16	16	48.9	48.9	48.9	0	323.31	13845000000	239	532360000		10090	55323000	110490000	76705000	19970000	108210000	62598000	9515500	20080000	4463000	11590000	31395000	22028000	20	24	32	18	27	22	15	18
P19253	P19253	60S ribosomal protein L13a	Rpl13a	Mus musculus	69548000	64205000	55330000	95487000	93251000	100410000	31683000	20349000	11839000	39589000	45776000	32721000	7	7	7	28.6	28.6	28.6	0	40.63	4762400000	97	525230000		10090	33581000	115150000	56073000	38228000	118580000	94257000	4824000	14179000	3172000	5003200	30174000	12008000	10	11	11	10	10	14	5	4
Q8BP67	Q8BP67	60S ribosomal protein L24	Rpl24	Mus musculus	45784000	67029000	49854000	88468000	77917000	105280000	77149000	73398000	36158000	71858000	113400000	55460000	5	5	5	24.2	24.2	24.2	0	15.766	4226700000	85	524840000		10090	28323000	74711000	42025000	29916000	93204000	78522000	20191000	44626000	8641000	20902000	57566000	26213000	8	10	8	5	7	9	5	7
Q9Z2X1	Q9Z2X1	Heterogeneous nuclear ribonucleoprotein F	Hnrnpf	Mus musculus	136920000	96516000	119450000	100820000	89854000	66873000	145680000	99913000	70800000	117460000	113310000	73150000	15	15	13	50.8	50.8	44.3	0	323.31	12657000000	290	515820000		10090	56558000	70241000	72948000	27448000	66711000	37341000	30014000	40686000	21735000	24553000	39085000	28503000	33	30	26	27	26	21	23	22
P68373;P05213;Q9JJZ2;Q3UX10	P68373;P05213;Q9JJZ2	Tubulin alpha-1C chain;Tubulin alpha-1B chain;Tubulin alpha-8 chain;Tubulin alpha chain-like 3	Tuba1c;Tuba1b;Tuba8;Tubal3	Mus musculus;Mus musculus;Mus musculus;Mus musculus	72538000	66129000	71286000	69443000	134930000	127260000	116610000	73929000	56860000	117790000	109570000	92693000	18	18	0	45.4	45.4	0	0	323.31	16505000000	379	505460000		10090;10090;10090;10090	31601000	60354000	41275000	17870000	113180000	79219000	23873000	34484000	12223000	21386000	39046000	30946000	30	35	31	27	42	38	33	34
P63017;P17156;Q61696;P16627;P17879	P63017	Heat shock cognate 71 kDa protein;Heat shock-related 70 kDa protein 2;Heat shock 70 kDa protein 1A;Heat shock 70 kDa protein 1-like;Heat shock 70 kDa protein 1B	Hspa8;Hspa2;Hspa1a;Hspa1l;Hspa1b	Mus musculus;Mus musculus;Mus musculus;Mus musculus;Mus musculus	68359000	72133000	66947000	84540000	113080000	93763000	91832000	100830000	106060000	118150000	109650000	121190000	42	40	40	70.6	68.9	68.9	0	323.31	25597000000	662	484630000		10090;10090;10090;10090;10090	26328000	57227000	33766000	20341000	89336000	54255000	22363000	43208000	22584000	24612000	43405000	47207000	37	41	42	43	61	52	60	65
O55142	O55142	60S ribosomal protein L35a	Rpl35a	Mus musculus	42997000	57690000	57583000	68592000	73561000	76204000	13390000	12337000	8817400	16784000	31275000	32825000	5	5	5	32.7	32.7	32.7	0	13.833	3701000000	60	484600000		10090	32503000	87377000	47939000	27311000	124110000	96348000	5390800	7753800	1615900	5956400	24702000	23589000	5	7	6	5	7	8	4	2
P15864;Q07133;P43275	P15864	Histone H1.2;Histone H1t;Histone H1.1	H1-2;H1-6;H1-1	Mus musculus;Mus musculus;Mus musculus	44465000	43511000	37103000	71114000	67240000	93249000	28444000	48856000	68481000	78526000	97709000	93868000	12	12	5	35.4	35.4	17.5	0	74.961	4741900000	101	483800000		10090;10090;10090	22811000	69086000	45548000	22556000	70391000	74042000	13749000	25061000	12276000	25205000	55323000	47750000	6	7	5	7	8	7	6	10
Q9CPR4;B2RY53	Q9CPR4	60S ribosomal protein L17;60S ribosomal protein L17	Rpl17;Gm6133	Mus musculus;Mus musculus	60366000	84087000	50661000	80596000	93412000	104010000	44721000	47285000	23999000	63761000	65909000	69686000	12	12	12	45.1	45.1	45.1	0	88.3	7683300000	193	477760000		10090;10090	35097000	78442000	35318000	27383000	86645000	72046000	16881000	26459000	9332600	19545000	33351000	37256000	16	17	16	17	16	21	12	15
P51881	P51881	ADP/ATP translocase 2	Slc25a5	Mus musculus	58309000	72606000	66755000	59548000	74558000	87465000	291250000	97848000	79345000	162270000	182300000	119760000	16	16	7	41.3	41.3	17.8	0	56.73	11491000000	200	472700000		10090	23493000	39083000	37838000	15258000	66275000	40066000	63384000	33207000	16537000	30175000	62148000	45240000	13	15	17	11	14	13	25	15
P27659;E9PWZ3	P27659	60S ribosomal protein L3;Ribosomal protein L3-like	Rpl3;Rpl3l	Mus musculus;Mus musculus	110130000	135120000	129780000	162510000	178620000	194080000	119810000	120500000	78893000	108780000	174510000	142910000	23	23	23	49.1	49.1	49.1	0	302.86	19108000000	446	472160000		10090;10090	29686000	73111000	46337000	21999000	93702000	65965000	14940000	32161000	7543100	13615000	40845000	32250000	33	38	52	45	55	51	27	30
Q61584	Q61584	Fragile X mental retardation syndrome-related protein 1	Fxr1	Mus musculus	190700000	121450000	168780000	77597000	55145000	46518000	183440000	149190000	136060000	176250000	135800000	127330000	47	47	45	61.4	61.4	58.6	0	323.31	29632000000	776	470740000		10090	55283000	76043000	71636000	13890000	36111000	20896000	34536000	45276000	20141000	26038000	38744000	32151000	68	68	80	44	42	40	85	83
Q9D1R9	Q9D1R9	60S ribosomal protein L34	Rpl34	Mus musculus	27413000	55390000	38876000	44479000	52934000	64852000	29193000	36366000	26533000	37711000	61457000	51540000	5	5	5	22.2	22.2	22.2	0	13.247	2814500000	59	469080000		10090	22406000	92361000	31846000	16948000	92909000	76973000	13452000	27750000	8931600	13468000	39414000	32619000	3	7	4	3	7	7	4	4
P63323	P63323	40S ribosomal protein S12	Rps12	Mus musculus	45627000	42596000	63432000	47969000	53189000	49703000	36051000	94522000	78147000	68224000	69913000	90109000	4	4	4	34.1	34.1	34.1	0	139.92	4374400000	99	462770000		10090	30267000	70292000	47377000	17343000	62925000	50561000	11075000	52155000	11495000	19150000	39050000	51082000	9	11	10	9	10	12	5	7
O09167	O09167	60S ribosomal protein L21	Rpl21	Mus musculus	50369000	43345000	52265000	56315000	94436000	80176000	81267000	76247000	61715000	169670000	121280000	161220000	7	7	7	43.1	43.1	43.1	0	74.59	4868000000	128	460200000		10090	23406000	52235000	33444000	21448000	75161000	58117000	22097000	32101000	12104000	27054000	55036000	47997000	13	13	10	13	12	15	9	8
Q8CGP2;Q8CGP1;Q6ZWY9;Q64525;Q64478;Q64475;P10854;P10853;Q9D2U9;Q8CGP0;Q64524;P70696	Q8CGP2;Q8CGP1;Q6ZWY9;Q64525;Q64478;Q64475;P10854;P10853;Q9D2U9;Q8CGP0;Q64524;P70696	Histone H2B type 1-P;Histone H2B type 1-K;Histone H2B type 1-C/E/G;Histone H2B type 2-B;Histone H2B type 1-H;Histone H2B type 1-B;Histone H2B type 1-M;Histone H2B type 1-F/J/L;H2B.U histone 2;Histone H2B type 3-B;Histone H2B type 2-E;Histone H2B type 1-A	Hist1h2bp;H2bc12;H2bc8;Hist2h2bb;H2bc9;H2bc3;H2bc14;H2bc15;H2bu2;H2bu1;H2bc21;H2bc1	Mus musculus;Mus musculus;Mus musculus;Mus musculus;Mus musculus;Mus musculus;Mus musculus;Mus musculus;Mus musculus;Mus musculus;Mus musculus;Mus musculus	36488000	43538000	40313000	87601000	46705000	38829000	34258000	19684000	26574000	57409000	45220000	35869000	6	6	6	46.8	46.8	46.8	0	75.7	3483200000	99	437880000		10090;10090;10090;10090;10090;10090;10090;10090;10090;10090;10090;10090	29809000	54761000	48494000	47586000	82041000	48959000	16638000	17165000	10661000	21952000	34102000	25710000	6	10	10	11	9	7	8	7
Q61937	Q61937	Nucleophosmin	Npm1	Mus musculus	89566000	103080000	81378000	72150000	73407000	77276000	43093000	51570000	48238000	36823000	43371000	49222000	14	14	14	46.9	46.9	46.9	0	209.06	5869000000	127	422930000		10090	25232000	104180000	52799000	17103000	71687000	54331000	11414000	28014000	12926000	7560200	18191000	19502000	11	16	10	13	15	16	8	8
Q9CY58	Q9CY58	Plasminogen activator inhibitor 1 RNA-binding protein	Serbp1	Mus musculus	74505000	76832000	68159000	62235000	69462000	70262000	23507000	67357000	40757000	41618000	49344000	62137000	29	29	29	55.5	55.5	55.5	0	323.31	13091000000	503	418150000		10090	44412000	70105000	57111000	22208000	72376000	45787000	9554700	28232000	9756200	11174000	22379000	25058000	51	62	58	42	53	58	19	40
P84099	P84099	60S ribosomal protein L19	Rpl19	Mus musculus	37059000	44540000	30325000	48971000	56282000	68154000	35792000	33910000	28711000	40302000	32730000	45118000	12	12	12	40.3	40.3	40.3	0	59.743	2727500000	79	412360000		10090	17429000	37444000	23511000	15657000	95376000	80987000	19425000	18293000	11891000	18101000	36385000	37860000	4	8	4	4	7	8	8	8
P99024	P99024	Tubulin beta-5 chain	Tubb5	Mus musculus	48279000	59284000	58670000	58465000	118860000	102180000	160850000	98665000	89024000	137070000	146400000	105860000	19	11	5	49.1	35.1	16.2	0	223.18	12206000000	259	403970000		10090	16739000	36360000	25030000	11203000	72234000	48480000	34075000	39146000	16381000	22878000	48243000	33203000	16	17	18	14	22	24	27	22
E9Q616	E9Q616	AHNAK nucleoprotein (desmoyokin)	Ahnak	Mus musculus	416630000	467650000	407700000	589090000	688320000	686630000	99529000	163940000	130660000	157810000	165480000	135260000	302	302	302	77.9	77.9	77.9	0	323.31	213490000000	3806	398550000		10090	29014000	72162000	44112000	26359000	104180000	77671000	4352600	11071000	3778500	5446900	12142000	8265300	302	401	348	372	455	474	173	313
P49312	P49312	Heterogeneous nuclear ribonucleoprotein A1	Hnrnpa1	Mus musculus	184790000	134790000	201410000	75207000	60618000	69056000	132120000	155670000	119420000	91811000	95332000	84075000	27	26	25	68.8	68.8	68.8	0	323.31	15151000000	373	396380000		10090	38816000	83598000	74263000	13690000	35706000	28665000	22379000	32129000	13622000	13123000	20964000	19429000	27	28	29	17	18	20	43	44
Q61140;O35177	Q61140	Breast cancer anti-estrogen resistance protein 1;Enhancer of filamentation 1	Bcar1;Nedd9	Mus musculus;Mus musculus	93523000	92686000	90595000	171100000	141010000	131820000	37352000	47712000	48255000	55130000	55664000	24578000	48	48	48	68	68	68	0	323.31	34074000000	1083	392440000		10090;10090	30321000	65878000	43393000	37705000	101440000	69584000	4986200	10904000	4718600	6017500	13242000	4254400	111	118	117	152	155	149	43	49
CON__P35527	CON__P35527				167900000	152690000	159110000	431080000	118950000	223100000	238750000	77029000	116600000	245750000	210360000	91155000	34	33	33	61.8	61.8	61.8	0	323.31	20092000000	505	388040000	+	-1	28995000	58755000	38476000	49411000	39484000	67697000	21478000	12932000	9298400	18265000	30940000	12303000	39	48	43	57	37	52	50	25
P84104	P84104	Serine/arginine-rich splicing factor 3	Srsf3	Mus musculus	100100000	91356000	109860000	48066000	54931000	39471000	53799000	58006000	55887000	47710000	38207000	44733000	11	11	10	41.5	41.5	41.5	0	117.78	4007500000	150	386450000		10090	45875000	66727000	66645000	13923000	50561000	25795000	18446000	30997000	12543000	12835000	22803000	19297000	12	9	13	5	7	6	26	18
P97379	P97379	Ras GTPase-activating protein-binding protein 2	G3bp2	Mus musculus	84776000	73907000	87657000	48775000	38028000	32364000	91924000	131990000	117340000	92967000	101040000	95576000	28	25	25	49.4	46.7	46.7	0	323.31	19154000000	549	384580000		10090	39713000	56473000	56293000	14603000	31421000	17637000	25277000	46566000	19116000	17562000	33340000	26578000	52	50	42	36	30	22	48	67
O89086	O89086	RNA-binding protein 3	Rbm3	Mus musculus	134870000	103790000	169380000	64149000	102450000	80142000	335520000	362820000	291020000	149440000	190990000	105830000	12	12	12	73.2	73.2	73.2	0	323.31	12037000000	207	382400000		10090	37824000	70538000	63802000	11228000	45517000	29586000	21583000	42724000	18585000	9605500	17990000	13421000	19	20	23	9	17	14	20	21
Q9D7S7	Q9D7S7	60S ribosomal protein L22-like 1	Rpl22l1	Mus musculus	185190000	158480000	36606000	52290000	58009000	69602000	84883000	44872000	16322000	57889000	97569000	221530000	5	5	5	46.7	46.7	46.7	0	176.27	6878800000	94	377690000		10090	72362000	80544000	18523000	11304000	43623000	34098000	9056000	12284000	1867200	8634100	27821000	57577000	13	10	6	7	9	8	8	4
P70372	P70372	ELAV-like protein 1	Elavl1	Mus musculus	57799000	47474000	61047000	30465000	24268000	21363000	59433000	80170000	82754000	46455000	44070000	42628000	19	19	19	60.1	60.1	60.1	0	310.96	9314400000	275	377510000		10090	39282000	55003000	57041000	10870000	27615000	18284000	25326000	47871000	24431000	15686000	30563000	25540000	26	22	24	16	17	14	27	35
P47915;W4VSN7	P47915;W4VSN7	60S ribosomal protein L29;60S ribosomal protein L29	Rpl29;Gm3550	Mus musculus;Mus musculus	23956000	44564000	25407000	52949000	66182000	90194000	22910000	45981000	45053000	14205000	36480000	26705000	6	6	6	27.5	27.5	27.5	0	16.163	2465400000	63	373690000		10090;10090	16288000	59314000	31456000	18387000	81766000	61846000	11110000	23107000	13257000	9581700	29352000	18223000	4	6	5	5	6	7	4	6
Q7TQH0	Q7TQH0	Ataxin-2-like protein	Atxn2l	Mus musculus	100380000	80194000	92714000	46206000	37790000	27241000	108480000	123930000	153180000	115430000	96535000	99385000	57	57	55	42.9	42.9	42.1	0	323.31	22610000000	775	368280000		10090	39267000	55949000	49809000	11045000	23083000	12505000	23540000	46876000	24188000	19444000	31241000	31330000	75	68	76	48	54	40	61	82
P62911;P17932	P62911	60S ribosomal protein L32;Putative 60S ribosomal protein L32	Rpl32;Rpl32-ps	Mus musculus;Mus musculus	32711000	32770000	32779000	51739000	50026000	60862000	37117000	23106000	13632000	41017000	46028000	46637000	10	10	10	50.4	50.4	50.4	0	57.43	3523000000	104	368040000		10090;10090	24226000	58947000	37341000	18153000	68259000	65292000	13411000	18163000	5223800	10680000	27116000	21232000	8	9	8	8	7	12	7	10
Q9Z0U1;Q9QXY1	Q9Z0U1	Tight junction protein ZO-2;Tight junction protein ZO-3	Tjp2;Tjp3	Mus musculus;Mus musculus	96539000	75870000	90477000	100450000	80989000	78676000	127170000	88232000	129790000	62434000	55878000	73396000	81	80	80	65.3	65.3	65.3	0	323.31	35051000000	1069	363690000		10090;10090	30422000	49280000	42402000	23026000	50700000	39312000	28157000	29406000	22009000	11308000	16927000	20741000	78	69	80	84	83	82	123	108
Q9WTI7;O88329	Q9WTI7	Unconventional myosin-Ic;Unconventional myosin-Ia	Myo1c;Myo1a	Mus musculus;Mus musculus	56227000	53568000	65029000	86769000	34556000	48635000	183970000	68237000	66656000	142360000	140060000	92214000	66	66	66	57	57	57	0	323.31	29397000000	945	361510000		10090;10090	24042000	43446000	35333000	23569000	28904000	28824000	38533000	24297000	12636000	24534000	47953000	29435000	68	78	85	86	62	74	109	73
P0DP28;P0DP27;P0DP26;P20801	P0DP28;P0DP27;P0DP26	Calmodulin-3;Calmodulin-2;Calmodulin-1;Troponin C, skeletal muscle	Calm3;Calm2;Calm1;Tnnc2	Mus musculus;Mus musculus;Mus musculus;Mus musculus	66598000	59539000	44523000	134340000	59527000	51990000	58929000	19916000	17805000	52336000	40071000	30952000	8	8	6	63.8	63.8	63.8	0	229.35	3935300000	67	360180000		10090;10090;10090;10090	36657000	62341000	48179000	40089000	32629000	45716000	18529000	12977000	7606300	15972000	23023000	16462000	4	4	4	5	2	3	16	5
Q8BG05	Q8BG05	Heterogeneous nuclear ribonucleoprotein A3	Hnrnpa3	Mus musculus	171460000	121170000	157060000	73402000	47495000	47139000	70948000	119830000	101890000	72627000	75907000	76700000	21	20	20	35.1	35.1	35.1	0	323.31	13194000000	313	359290000		10090	60950000	71201000	65244000	14263000	32328000	21769000	13503000	22662000	9877900	11182000	19828000	16486000	22	20	25	12	12	10	30	45
Q5F2E7	Q5F2E7	Nuclear fragile X mental retardation-interacting protein 2	Nufip2	Mus musculus	92644000	56182000	82658000	41801000	33336000	23261000	109890000	132470000	156560000	121570000	99131000	104740000	35	35	35	60.5	60.5	60.5	0	323.31	17879000000	514	359130000		10090	33027000	44404000	44369000	9788700	22904000	12645000	26245000	47678000	27314000	23395000	34678000	32679000	35	37	41	22	27	21	51	65
Q64523;Q6GSS7;C0HKE7;C0HKE3;Q8CGP4;C0HKE1;C0HKE2;C0HKE9;C0HKE8;C0HKE6;C0HKE4;C0HKE5;Q8CGP6;Q8R1M2;Q8BFU2;Q8CGP5;Q8CGP7	Q64523;Q6GSS7;C0HKE7;C0HKE3;Q8CGP4;C0HKE1;C0HKE2;C0HKE9;C0HKE8;C0HKE6;C0HKE4;C0HKE5;Q8CGP6;Q8R1M2;Q8BFU2;Q8CGP5;Q8CGP7	Histone H2A type 2-C;Histone H2A type 2-A;Histone H2A type 1-N;Histone H2A type 1-D;Histone H2A;Histone H2A type 1-B;Histone H2A type 1-C;Histone H2A type 1-P;Histone H2A type 1-O;Histone H2A type 1-I;Histone H2A type 1-E;Histone H2A type 1-G;Histone H2A type 1-H;Histone H2A.J;Histone H2A type 3;Histone H2A type 1-F;Histone H2A type 1-K	H2ac20;Hist2h2aa2;Hist1h2an;H2ac7;H2ac1;H2ac4;H2ac6;Hist1h2ap;Hist1h2ao;H2ac13;H2ac8;H2ac11;H2ac12;H2aj;H2aw;Hist1h2af;H2ac15	Mus musculus;Mus musculus;Mus musculus;Mus musculus;Mus musculus;Mus musculus;Mus musculus;Mus musculus;Mus musculus;Mus musculus;Mus musculus;Mus musculus;Mus musculus;Mus musculus;Mus musculus;Mus musculus;Mus musculus	12345000	11312000	14341000	83599000	38058000	28226000	43765000	30538000	43743000	52705000	49992000	22042000	4	4	2	35.7	35.7	23.3	0	15.442	2044300000	60	356000000		10090;10090;10090;10090;10090;10090;10090;10090;10090;10090;10090;10090;10090;10090;10090;10090;10090	15518000	41695000	25338000	37241000	54903000	47183000	20135000	30753000	17126000	13294000	40037000	12772000	5	8	4	6	5	5	5	3
P62806	P62806	Histone H4	H4f16	Mus musculus	19982000	28852000	21624000	49895000	27374000	22245000	12544000	10293000	15176000	20358000	18122000	15834000	9	9	9	53.4	53.4	53.4	0	55.774	2540600000	101	354490000		10090	24917000	72547000	35596000	40575000	60303000	40325000	9111400	12109000	7174000	14483000	21346000	16002000	7	13	7	15	12	7	5	5
Q9D051	Q9D051	Pyruvate dehydrogenase E1 component subunit beta, mitochondrial	Pdhb	Mus musculus	49587000	60050000	57083000	79809000	84007000	85501000	53658000	51752000	50176000	65481000	55341000	16063000	13	13	13	43.7	43.7	43.7	0	171.85	9362600000	228	350690000		10090	23943000	57480000	34919000	22769000	80399000	58296000	11600000	17892000	7244300	12902000	18739000	4504100	19	24	27	22	31	28	13	16
P83882;A0A2I3BPG9;A0A0A6YW33	P83882;A0A2I3BPG9;A0A0A6YW33	60S ribosomal protein L36a;Ribosomal protein L36A, pseudogene 1;Predicted pseudogene 6525	Rpl36a;Rpl36a-ps1;Gm6525	Mus musculus;Mus musculus;Mus musculus	45371000	51799000	38997000	28670000	52939000	53800000	9873000	15963000	6249300	13918000	19167000	24010000	6	6	6	19.8	19.8	19.8	0	17.819	1550500000	47	343720000		10090;10090;10090	28478000	62599000	34685000	13342000	74565000	55632000	6997800	8248900	5389800	8469100	23041000	22268000	4	4	4	2	4	4	4	6
Q9DCH4	Q9DCH4	Eukaryotic translation initiation factor 3 subunit F	Eif3f	Mus musculus	73119000	63457000	75882000	37969000	31731000	32299000	64565000	33107000	24531000	54757000	59877000	33022000	15	15	15	59.6	59.6	59.6	0	292.11	8013100000	305	342780000		10090	43191000	72150000	62521000	14703000	31354000	24398000	20213000	12452000	4817800	14113000	28245000	14623000	37	34	41	23	30	22	22	18
P61979	P61979	Heterogeneous nuclear ribonucleoprotein K	Hnrnpk	Mus musculus	203130000	204290000	235410000	126370000	162530000	127960000	231400000	304130000	347620000	247760000	218220000	235040000	25	25	25	55.1	55.1	55.1	0	288.64	15483000000	435	341170000		10090	36209000	55800000	50518000	12569000	42877000	28948000	16484000	28402000	14239000	13864000	22402000	18858000	41	46	42	28	33	28	34	36
P62889	P62889	60S ribosomal protein L30	Rpl30	Mus musculus	35646000	55454000	41241000	43217000	60950000	90365000	39574000	11507000	15078000	44373000	43056000	25567000	5	5	5	26.1	26.1	26.1	0	15.412	2312400000	51	339910000		10090	25993000	59404000	39427000	19066000	75742000	61737000	8240500	6240700	1568600	8649800	19281000	14558000	4	4	5	6	5	4	4	3
P49817;P51637	P49817	Caveolin-1;Caveolin-3	Cav1;Cav3	Mus musculus;Mus musculus	46640000	56989000	50011000	83536000	68545000	56180000	40665000	47251000	46376000	62394000	54974000	52280000	9	9	9	45.5	45.5	45.5	0	74.333	5519300000	102	339010000		10090;10090	27800000	71855000	41067000	33903000	77323000	40829000	5858900	9032900	4267500	7994200	8255900	10828000	10	9	10	10	12	8	8	7
Q8BMF4	Q8BMF4	Dihydrolipoyllysine-residue acetyltransferase component of pyruvate dehydrogenase complex, mitochondrial	Dlat	Mus musculus	72781000	95765000	83425000	109730000	96253000	125810000	71803000	57962000	70845000	94822000	79112000	24449000	17	17	17	32.2	32.2	32.2	0	197.63	14926000000	256	334460000		10090	21975000	57224000	33965000	19599000	60365000	56423000	12156000	19335000	8896200	14271000	23316000	6935000	18	24	22	24	28	28	21	14
Q9CQE8	Q9CQE8	RNA transcription, translation and transport factor protein	RTRAF	Mus musculus	97544000	78459000	95415000	57521000	45880000	40114000	106650000	90137000	65305000	94470000	80081000	66593000	15	15	15	61.9	61.9	61.9	0	218.38	7859300000	212	334310000		10090	37672000	60752000	43730000	14242000	33935000	21949000	23858000	27162000	11010000	15707000	25194000	19097000	21	25	23	16	20	16	19	19
Q60605;Q8CI43	Q60605	Myosin light polypeptide 6;Myosin light chain 6B	Myl6;Myl6b	Mus musculus;Mus musculus	42524000	41960000	38476000	46980000	28467000	29424000	81099000	82609000	99629000	70846000	76314000	93888000	6	6	6	40.4	40.4	40.4	0	97.889	4865000000	118	326990000		10090;10090	25616000	51128000	20108000	17409000	18559000	28132000	24334000	32538000	21916000	16698000	32788000	37759000	7	9	7	8	6	10	14	12
P18760	P18760	Cofilin-1	Cfl1	Mus musculus	25935000	21918000	25187000	35681000	56675000	42873000	36726000	31937000	60456000	42893000	33125000	28760000	11	11	9	57.8	57.8	44.6	0	82.034	4096300000	96	320310000		10090	20769000	34351000	26165000	18986000	78909000	47941000	11077000	19692000	15180000	13013000	18911000	15312000	7	8	8	7	11	9	8	7
P62717	P62717	60S ribosomal protein L18a	Rpl18a	Mus musculus	26096000	43733000	42254000	41514000	41309000	51926000	20922000	18811000	10916000	21889000	31563000	29940000	7	7	7	33	33	33	0	15.193	2827000000	67	314110000		10090	21155000	45989000	24717000	22950000	56382000	70165000	10032000	9961900	2682700	8816900	20879000	20379000	6	5	5	7	8	8	6	3
Q8QZY1	Q8QZY1	Eukaryotic translation initiation factor 3 subunit L	Eif3l	Mus musculus	83771000	69790000	75922000	40536000	38264000	30276000	33775000	40065000	27099000	29456000	32432000	22714000	32	32	32	63.3	63.3	63.3	0	323.31	12770000000	317	312000000		10090	44379000	72261000	57688000	12499000	38922000	23124000	9450300	14876000	5477800	8295600	15577000	9450500	30	32	37	22	26	18	32	29
P60229	P60229	Eukaryotic translation initiation factor 3 subunit E	Eif3e	Mus musculus	77238000	55984000	76784000	45358000	36816000	29539000	49578000	51023000	36813000	45441000	50208000	31614000	25	25	25	55.3	55.3	55.3	0	323.31	11594000000	339	305430000		10090	44096000	69678000	56688000	13742000	36918000	22494000	9592900	14192000	4532500	8617700	14704000	10173000	41	44	44	32	33	29	21	23
Q9CPN9	Q9CPN9	RIKEN cDNA 2210010C04 gene	2210010C04Rik	Mus musculus	0	0	0	0	0	0	0	0	0	0	0	0	1	1	1	4.9	4.9	4.9	0.00062305	5.0987	3053600000	24	305360000		10090	29937000	35034000	37591000	47528000	77895000	39306000	11264000	3780800	2598300	10286000	7151300	2993100	3	3	3	3	3	3	1	1
P20029	P20029	Endoplasmic reticulum chaperone BiP	Hspa5	Mus musculus	49607000	51432000	43038000	78210000	93464000	85284000	60828000	84244000	85685000	93737000	82858000	99377000	45	45	43	60.5	60.5	60.5	0	323.31	13121000000	509	305070000		10090	20052000	34031000	23890000	18697000	64569000	46535000	9571900	22647000	10078000	12377000	20527000	22096000	29	35	32	35	51	47	41	50
P56873	P56873	Protein ZNRD2	Znrd2	Mus musculus	164430000	166080000	185730000	312020000	202640000	163960000	57952000	71103000	61919000	107560000	71444000	21186000	7	7	7	52.8	52.8	52.8	0	202.36	8521200000	143	302120000		10090	22121000	64472000	31569000	17715000	60918000	44222000	7549700	18619000	10705000	6340100	15167000	2720900	14	17	18	18	18	19	7	7
Q9ERG2	Q9ERG2	Striatin-3	Strn3	Mus musculus	50723000	55260000	39738000	122240000	90658000	74347000	12032000	19849000	16535000	21473000	20854000	42978000	28	28	28	47.1	47.1	47.1	0	323.31	14595000000	323	301770000		10090	21942000	50220000	27168000	37636000	84738000	48659000	2407500	4893100	1803100	3493300	6928700	11880000	29	35	32	52	46	44	8	12
Q3THE2;Q9CQ19	Q3THE2;Q9CQ19	Myosin regulatory light chain 12B;Myosin regulatory light polypeptide 9	Myl12b;Myl9	Mus musculus;Mus musculus	37999000	44614000	35133000	47492000	23213000	23100000	32753000	20783000	24663000	24493000	24610000	39600000	9	9	9	50.6	50.6	50.6	0	166.35	3002100000	104	300930000		10090;10090	23828000	59021000	33426000	18708000	31666000	22172000	18387000	21257000	12267000	10263000	21134000	28797000	11	16	14	10	9	7	9	5
P23116	P23116	Eukaryotic translation initiation factor 3 subunit A	Eif3a	Mus musculus	78501000	74424000	82227000	43209000	38183000	31706000	56083000	81188000	69609000	62988000	64297000	53575000	94	94	94	54.9	54.9	54.9	0	323.31	25861000000	1063	290520000		10090	31553000	55083000	45434000	10612000	29930000	16991000	14485000	24463000	10957000	13278000	22737000	14994000	105	110	115	63	67	66	96	110
Q9QZD9	Q9QZD9	Eukaryotic translation initiation factor 3 subunit I	Eif3i	Mus musculus	59654000	51524000	56150000	30636000	22058000	22773000	45076000	83031000	68524000	51276000	50989000	43184000	22	22	22	63.4	63.4	63.4	0	323.31	10042000000	295	286430000		10090	36352000	47903000	37812000	8835800	19566000	20552000	12788000	36560000	14992000	12434000	21158000	17479000	25	26	30	18	16	19	21	37
P17225	P17225	Polypyrimidine tract-binding protein 1	Ptbp1	Mus musculus	77103000	59912000	98678000	54379000	49592000	47818000	100670000	59776000	57250000	80681000	62104000	46357000	18	18	16	53.9	53.9	51	0	323.31	13702000000	336	278570000		10090	31697000	49155000	41631000	12744000	33519000	20367000	15530000	23995000	8638300	11292000	18126000	11876000	36	38	36	27	28	25	31	27
Q99LF4	Q99LF4	RNA-splicing ligase RtcB homolog	Rtcb	Mus musculus	66234000	58401000	65241000	37588000	35000000	30690000	87385000	59402000	42794000	79394000	71102000	65111000	33	33	33	61.2	61.2	61.2	0	323.31	12753000000	392	278240000		10090	28796000	50744000	40107000	10322000	29189000	19017000	18561000	20624000	6927400	13311000	21972000	18667000	35	30	36	24	26	21	42	41
P11499;REV__Q8BL66	P11499	Heat shock protein HSP 90-beta	Hsp90ab1	Mus musculus	19202000	24735000	19008000	24210000	59961000	56983000	35068000	33749000	31684000	45203000	51287000	39620000	37	37	21	51.8	51.8	35.4	0	323.31	12566000000	457	272870000		10090;10090	12618000	28044000	16335000	9215800	72904000	47656000	10939000	15017000	6657300	11904000	23941000	17640000	31	35	30	28	64	57	32	37
P07356	P07356	Annexin A2	Anxa2	Mus musculus	41323000	63271000	55354000	28629000	75029000	67297000	5079500	6428800	4621700	5999800	7613600	4140600	20	20	20	53.7	53.7	53.7	0	323.31	8180600000	183	271760000		10090	23240000	69110000	42714000	9416400	73067000	46697000	639210	2414100	484010	589850	2868700	524380	20	29	27	17	33	28	4	6
P14069	P14069	Protein S100-A6	S100a6	Mus musculus	16471000	32991000	20026000	24914000	47580000	48311000	13484000	17613000	20807000	25371000	27123000	16336000	4	4	4	47.2	47.2	47.2	0	29.391	1337400000	46	255560000		10090	10158000	40322000	18323000	9209400	74125000	48502000	4608800	11776000	6410300	7273900	16256000	8596400	1	3	5	5	10	8	3	2
Q91WK2	Q91WK2	Eukaryotic translation initiation factor 3 subunit H	Eif3h	Mus musculus	58303000	47621000	59513000	33012000	27506000	24085000	43719000	60759000	48476000	44837000	46457000	41120000	21	21	21	60.5	60.5	60.5	0	323.31	9573800000	331	255420000		10090	33354000	50707000	45658000	10638000	25734000	17444000	10271000	19772000	6470800	8149400	15050000	12176000	36	39	37	23	28	22	23	34
P84089	P84089	Enhancer of rudimentary homolog	Erh	Mus musculus	63686000	63046000	51813000	29234000	25048000	24328000	43670000	38421000	62128000	33777000	25305000	32072000	7	7	7	44.2	44.2	44.2	0	107.78	1888300000	75	255130000		10090	28628000	43922000	31181000	8388600	26606000	15001000	15641000	25141000	12273000	11736000	17410000	19201000	3	4	4	2	1	1	8	13
Q6NZJ6	Q6NZJ6	Eukaryotic translation initiation factor 4 gamma 1	Eif4g1	Mus musculus	135060000	102470000	123510000	71350000	60234000	48887000	63849000	93568000	94627000	82139000	74492000	76986000	67	67	65	43.1	43.1	42.1	0	323.31	26203000000	829	252760000		10090	33525000	48649000	42580000	10782000	30652000	15613000	9285200	18624000	6958600	8470600	14878000	12743000	83	88	97	59	56	55	56	81
Q922F4	Q922F4	Tubulin beta-6 chain	Tubb6	Mus musculus	63728000	69797000	66277000	48717000	105920000	93681000	228150000	128250000	112500000	186090000	147050000	140250000	21	21	10	50.6	50.6	28.6	0	323.31	10257000000	245	249950000		10090	14712000	27801000	16796000	7411800	40485000	25414000	27137000	17349000	11253000	18281000	24839000	18471000	16	19	12	10	19	21	33	22
Q62093	Q62093	Serine/arginine-rich splicing factor 2	Srsf2	Mus musculus	47681000	46997000	51371000	12375000	25373000	24117000	21397000	32619000	25957000	12152000	13206000	16468000	9	9	9	33.9	33.9	33.9	0	201.15	2377600000	122	246000000		10090	29106000	56882000	35609000	3916000	31538000	23626000	8564900	24037000	8457000	4230800	9368200	10663000	16	14	16	6	10	10	9	14
P56480	P56480	ATP synthase subunit beta, mitochondrial	Atp5f1b	Mus musculus	84762000	90764000	91208000	96826000	200010000	169080000	127450000	146330000	100260000	111370000	101570000	79061000	28	28	28	77.9	77.9	77.9	0	323.31	10237000000	288	240100000		10090	28457000	33327000	33609000	18909000	53099000	37847000	6154900	8979000	3066900	3564200	7391400	5699400	29	30	25	23	37	35	26	20
P10107	P10107	Annexin A1	Anxa1	Mus musculus	48169000	69629000	62729000	38852000	101820000	96673000	14049000	18728000	13426000	14031000	12940000	11225000	19	19	19	52.6	52.6	52.6	0	219.67	7777100000	193	236870000		10090	19457000	45509000	31245000	8651200	71092000	41514000	2291000	5176000	2133700	2186600	3785500	3829000	19	29	26	15	37	30	8	9
O70194	O70194	Eukaryotic translation initiation factor 3 subunit D	Eif3d	Mus musculus	121700000	91267000	118930000	63172000	55554000	42149000	68369000	69576000	60296000	77502000	56983000	54365000	26	26	26	44.2	44.2	44.2	0	323.31	10454000000	284	234790000		10090	30613000	45209000	39090000	7678600	20652000	12680000	9323900	22863000	9822300	8746400	15103000	13007000	26	24	31	18	16	15	26	29
Q6PDM2	Q6PDM2	Serine/arginine-rich splicing factor 1	Srsf1	Mus musculus	58466000	54851000	47114000	23758000	20853000	25146000	33472000	37374000	44281000	25899000	28289000	33128000	16	16	16	48	48	48	0	71.885	3552100000	239	234220000		10090	32725000	49444000	31839000	7803900	21241000	19437000	8445100	18857000	12270000	7871100	13037000	11251000	22	26	27	15	18	16	23	20
Q9D0E1;Q91VC4	Q9D0E1	Heterogeneous nuclear ribonucleoprotein M;Plasmalemma vesicle-associated protein	Hnrnpm;Plvap	Mus musculus;Mus musculus	53515000	69416000	61070000	26198000	27211000	29569000	71543000	87891000	87683000	65567000	55676000	50051000	45	45	45	71.5	71.5	71.5	0	323.31	14449000000	643	234060000		10090;10090	24023000	52715000	36569000	7093300	18296000	13612000	11775000	21550000	10789000	9755100	13746000	14133000	57	69	70	24	28	30	49	83
P35486	P35486	Pyruvate dehydrogenase E1 component subunit alpha, somatic form, mitochondrial	Pdha1	Mus musculus	25772000	41748000	30888000	37508000	47774000	46838000	28337000	41524000	37105000	36898000	47618000	13843000	21	21	21	43.3	43.3	43.3	0	162.55	6821200000	257	232840000		10090	14695000	45252000	23943000	11012000	46797000	38424000	9326800	10786000	4351100	8538700	16561000	3151500	15	23	24	19	26	26	17	29
Q9DBZ5	Q9DBZ5	Eukaryotic translation initiation factor 3 subunit K	Eif3k	Mus musculus	74828000	67346000	83751000	43761000	33073000	45616000	30811000	27776000	33068000	32494000	26206000	23650000	7	7	7	32.6	32.6	32.6	0	101.34	2627900000	81	230500000		10090	28478000	51512000	44961000	11523000	26542000	19402000	6982000	11455000	4855100	6599600	10236000	7956600	6	8	9	6	7	5	7	9
P53395	P53395	Lipoamide acyltransferase component of branched-chain alpha-keto acid dehydrogenase complex, mitochondrial	Dbt	Mus musculus	49275000	59074000	58641000	65427000	60399000	74450000	30728000	31087000	69505000	32090000	33342000	15417000	29	29	29	59.1	59.1	59.1	0	228.14	9493800000	363	227240000		10090	14677000	38196000	23777000	13962000	42251000	34333000	8926500	15988000	7726000	8953200	14520000	3934100	31	39	36	38	39	45	25	21
Q6ZWX6	Q6ZWX6	Eukaryotic translation initiation factor 2 subunit 1	Eif2s1	Mus musculus	41127000	43391000	43328000	32395000	29823000	35505000	28901000	28696000	29236000	32335000	34458000	22864000	22	22	22	65.7	65.7	65.7	0	323.31	5827300000	245	225970000		10090	23225000	45036000	32126000	11871000	32201000	23354000	9316600	13734000	3833400	7111800	14966000	9196000	25	26	27	21	24	18	15	22
P63073	P63073	Eukaryotic translation initiation factor 4E	Eif4e	Mus musculus	43788000	40519000	43337000	21773000	17857000	18209000	59639000	46591000	38547000	57844000	63441000	46591000	7	7	7	37.8	37.8	37.8	0	72.592	3459200000	88	221770000		10090	25603000	39345000	33575000	8092500	21537000	13428000	12115000	14992000	6863900	9746100	20847000	15627000	9	12	11	6	6	7	5	6
Q9Z1D1	Q9Z1D1	Eukaryotic translation initiation factor 3 subunit G	Eif3g	Mus musculus	108310000	73829000	87962000	50449000	40201000	28750000	41746000	71773000	58944000	41532000	44745000	48750000	26	26	26	71.2	71.2	71.2	0	323.31	6826600000	212	219670000		10090	29751000	44385000	39631000	9386400	24849000	13769000	7843400	19526000	7649900	5305200	9516300	8058900	22	19	24	14	13	11	18	24
Q6PEB6	Q6PEB6	MOB-like protein phocein	Mob4	Mus musculus	66910000	47960000	28865000	163920000	58783000	77989000	9164400	21206000	20869000	4836500	4502800	16812000	5	5	5	34.2	34.2	34.2	0	46.62	3321400000	40	218250000		10090	16119000	33445000	17738000	28869000	70669000	42876000	633190	1204700	535200	903140	1509600	3747600	5	5	4	8	6	6	1	1
Q91VR5	Q91VR5	ATP-dependent RNA helicase DDX1	Ddx1	Mus musculus	131160000	103560000	122800000	82900000	61916000	55858000	86685000	62645000	44114000	89896000	74730000	61575000	36	36	36	46.8	46.8	46.8	0	323.31	16631000000	481	217550000		10090	26346000	40533000	34079000	9782700	26430000	17449000	10093000	13459000	4356100	7740200	15098000	12186000	44	47	55	33	41	38	42	38
P68134;P68033;P63268;P62737	P68134;P68033;P63268;P62737	Actin, alpha skeletal muscle;Actin, alpha cardiac muscle 1;Actin, gamma-enteric smooth muscle;Actin, aortic smooth muscle	Acta1;Actc1;Actg2;Acta2	Mus musculus;Mus musculus;Mus musculus;Mus musculus	517790000	357840000	460550000	555900000	223870000	237310000	956920000	282150000	683810000	615650000	427630000	412610000	19	2	2	35.5	7.2	7.2	0	63.405	20124000000	168	214850000		10090;10090;10090;10090	28915000	27491000	27827000	16994000	18075000	14013000	25650000	9630700	8439400	12067000	12847000	12899000	15	14	13	14	7	8	20	14
Q99020	Q99020	Heterogeneous nuclear ribonucleoprotein A/B	Hnrnpab	Mus musculus	66912000	42604000	60222000	38836000	37115000	30200000	38044000	38480000	37496000	29618000	26264000	28268000	12	12	12	32.6	32.6	32.6	0	119.24	3982000000	139	214370000		10090	25319000	27856000	29817000	8313300	26363000	16692000	12103000	21241000	10937000	8520500	14190000	13022000	8	8	9	7	8	8	15	20
Q8K003	Q8K003	Translation machinery-associated protein 7	Tma7	Mus musculus	0	0	0	0	0	0	1511700	3080000	7570800	1556500	1737700	2579300	3	3	3	21.9	21.9	21.9	0	5.3424	440730000	10	213720000		10090	23960000	56412000	22314000	5147600	44944000	35701000	2367300	7908100	2552300	2249300	6751400	3417700	1	1	1	1	1	1	0	1
P84244;P84228;P68433;P02301	P84244;P84228;P68433;P02301	Histone H3.3;Histone H3.2;Histone H3.1;Histone H3.3C	H3-3b;H3c15;H3c11;H3-5	Mus musculus;Mus musculus;Mus musculus;Mus musculus	16326000	21400000	0	47653000	0	18769000	16442000	9560000	14860000	24297000	20924000	16435000	2	2	2	11.8	11.8	11.8	0	7.4446	837050000	32	209260000		10090;10090;10090;10090	14965000	37779000	13300000	28694000	23669000	25926000	8900000	8478900	6074600	10818000	17680000	12978000	3	4	3	3	4	3	2	2
Q8R1B4	Q8R1B4	Eukaryotic translation initiation factor 3 subunit C	Eif3c	Mus musculus	81449000	58254000	75530000	43668000	35837000	33229000	53918000	66048000	60530000	54923000	53805000	45988000	35	35	35	40.1	40.1	40.1	0	323.31	14399000000	456	208540000		10090	25723000	35237000	35509000	8514700	22042000	14436000	9812900	17673000	7741500	7059800	13676000	11115000	48	42	50	28	33	27	42	45
Q9D0R8	Q9D0R8	Protein LSM12 homolog	Lsm12	Mus musculus	49681000	35550000	49466000	22455000	19572000	14994000	73236000	68629000	63809000	63282000	47720000	51457000	9	9	9	55.9	55.9	55.9	0	78.747	2699500000	77	199770000		10090	22685000	28170000	29699000	5986100	15898000	8937900	12760000	21610000	11695000	10217000	15812000	16299000	6	3	8	3	2	3	9	9
P62983;A0A0A6YW67;P0CG49;P0CG50	P62983;A0A0A6YW67;P0CG49;P0CG50	Ubiquitin-40S ribosomal protein S27a;Predicted pseudogene 8797;Polyubiquitin-B;Polyubiquitin-C	Rps27a;Gm8797;Ubb;Ubc	Mus musculus;Mus musculus;Mus musculus;Mus musculus	17614000	20654000	15570000	31149000	31822000	38440000	7964400	5896200	8365800	19620000	13738000	12427000	4	4	1	27.6	27.6	5.8	0	38.142	1213300000	33	198390000		10090;10090;10090;10090	12358000	25910000	14526000	13484000	44046000	35409000	4772300	10154000	4783600	8073900	12192000	12681000	2	2	2	3	5	3	3	2
P11679;CON__Q9H552	P11679	Keratin, type II cytoskeletal 8	Krt8	Mus musculus	29419000	27576000	30510000	56701000	38144000	35610000	22440000	19138000	22778000	27110000	25583000	31719000	41	36	15	73.3	69.8	32.2	0	323.31	6314500000	272	191110000		10090;-1	15014000	25821000	23356000	19399000	41920000	27522000	4799900	6351600	4002600	4042200	8399900	10482000	24	25	28	30	30	28	15	14
Q61545	Q61545	RNA-binding protein EWS	Ewsr1	Mus musculus	110780000	62617000	103510000	73059000	55947000	50202000	39663000	37481000	21996000	60384000	51904000	49422000	7	7	7	13.1	13.1	13.1	0	152.42	6867600000	196	189080000		10090	21310000	25690000	29128000	8847200	22678000	15548000	8822600	11393000	3409900	11344000	14235000	16670000	12	15	13	12	15	13	18	22
Q3UGC7;Q66JS6	Q3UGC7;Q66JS6	Eukaryotic translation initiation factor 3 subunit J-A;Eukaryotic translation initiation factor 3 subunit J-B	Eif3j1;Eif3j2	Mus musculus;Mus musculus	41214000	46530000	49433000	22231000	26265000	21212000	23156000	49600000	30520000	22746000	26378000	18389000	17	17	17	55.2	55.2	55.2	0	212.46	3465400000	124	188170000		10090;10090	21575000	42086000	30382000	6252500	25369000	14625000	6213600	14637000	5778200	4936000	8752300	7565700	13	13	13	9	10	9	9	14
P35922	P35922	Synaptic functional regulator FMR1	Fmr1	Mus musculus	79726000	57411000	79318000	46633000	34715000	27578000	71237000	82519000	68373000	77586000	71173000	66557000	31	29	29	57.5	56.2	56.2	0	323.31	9592700000	368	184470000		10090	20774000	28642000	25748000	7711700	15926000	8762100	12750000	18259000	7738500	9711900	15274000	13173000	39	34	44	27	25	19	32	32
P58771	P58771	Tropomyosin alpha-1 chain	Tpm1	Mus musculus	38654000	46019000	30123000	23212000	13045000	9150900	34715000	27771000	82372000	11743000	10851000	23187000	28	28	14	56	56	29.2	0	323.31	4061800000	203	183350000		10090	22503000	50058000	25226000	8288900	15666000	5965100	11766000	12735000	15602000	2389500	5077500	8072000	15	16	16	10	11	8	22	24
Q8JZQ9	Q8JZQ9	Eukaryotic translation initiation factor 3 subunit B	Eif3b	Mus musculus	115220000	95305000	120120000	52913000	47964000	40892000	50206000	54864000	48586000	47510000	48541000	41868000	39	39	39	51.2	51.2	51.2	0	323.31	10680000000	389	182600000		10090	26732000	41175000	39476000	8006200	23224000	13195000	5274300	6063300	2807300	4156000	7948700	4540400	45	37	52	33	31	25	30	30
Q9Z0N1;Q9Z0N2	Q9Z0N1;Q9Z0N2	Eukaryotic translation initiation factor 2 subunit 3, X-linked;Eukaryotic translation initiation factor 2 subunit 3, Y-linked	Eif2s3x;Eif2s3y	Mus musculus;Mus musculus	32894000	33613000	35833000	25041000	24489000	24411000	36050000	43946000	32487000	41422000	46636000	36578000	19	19	19	42.8	42.8	42.8	0	238.74	6988100000	261	180340000		10090;10090	19470000	38586000	20769000	6171000	21748000	17231000	7580800	13176000	4652600	6717300	13892000	10350000	24	25	24	19	26	21	22	20
Q9ERG0;Q4U4S6	Q9ERG0	LIM domain and actin-binding protein 1;Xin actin-binding repeat-containing protein 2	Lima1;Xirp2	Mus musculus;Mus musculus	49992000	33596000	45465000	94139000	35472000	44121000	42571000	29564000	45403000	72303000	62557000	64946000	43	43	42	49.5	49.5	48.6	0	323.31	11224000000	464	179240000		10090;10090	16397000	17488000	18454000	17542000	19261000	18617000	8051400	9709200	8064600	9812300	18443000	17400000	33	32	36	47	32	35	39	34
Q3TWW8;Q8VE97	Q3TWW8	Serine/arginine-rich splicing factor 6;Serine/arginine-rich splicing factor 4	Srsf6;Srsf4	Mus musculus;Mus musculus	51373000	51194000	46671000	18179000	23719000	22406000	35698000	62971000	63839000	28620000	29161000	38337000	17	17	16	37.2	37.2	34.5	0	105.98	2871600000	127	175810000		10090;10090	11194000	36822000	16279000	2316300	16766000	9084800	9402400	28917000	9894900	5803600	11754000	17576000	8	10	9	6	7	10	15	15
Q8VDD5;O08638	Q8VDD5	Myosin-9;Myosin-11	Myh9;Myh11	Mus musculus;Mus musculus	44371000	49831000	43917000	56246000	27000000	31426000	40597000	28288000	31723000	37072000	34562000	56259000	134	134	122	56.2	56.2	51.8	0	323.31	27964000000	1243	169830000		10090;10090	15884000	33222000	21240000	12662000	16893000	15230000	8665900	8508800	3729000	6281900	11005000	16508000	98	120	107	96	85	86	120	102
Q99L45	Q99L45	Eukaryotic translation initiation factor 2 subunit 2	Eif2s2	Mus musculus	38731000	35105000	33083000	24726000	24313000	19731000	27768000	46395000	35283000	35118000	33743000	32134000	25	25	25	70.4	70.4	70.4	0	323.31	4427400000	216	169790000		10090	19895000	35998000	24670000	7096600	16042000	12892000	6432100	12733000	4410800	6672500	12167000	10775000	25	19	20	11	14	14	18	26
P57776	P57776	Elongation factor 1-delta	Eef1d	Mus musculus	27069000	32444000	26156000	28804000	40108000	39513000	27461000	43632000	41606000	24188000	29625000	28655000	10	10	10	45.6	45.6	45.6	0	153.24	3545200000	136	164430000		10090	9488600	21105000	12218000	6477000	35318000	20238000	6798800	19144000	9558300	5776800	8081400	10223000	8	12	9	9	16	14	10	15
Q66JX5;P0CAX8	Q66JX5	Centrosomal protein 43;T-cell activation GTPase-activating protein 1	Cep43;Tagap1	Mus musculus;Mus musculus	36527000	30998000	27932000	69440000	52873000	45756000	21625000	24333000	31815000	24238000	22803000	16963000	22	22	22	67.7	67.7	67.7	0	323.31	5302400000	247	159740000		10090;10090	11649000	21947000	13763000	17368000	34779000	27008000	4011800	6871800	3649400	5300500	8438600	4950900	18	23	22	28	28	23	20	17
Q501J6	Q501J6	Probable ATP-dependent RNA helicase DDX17	Ddx17	Mus musculus	38333000	34523000	38588000	21823000	19639000	22220000	35768000	42913000	33120000	33423000	34969000	40517000	29	23	23	40	33.8	33.8	0	283.07	6813900000	251	158500000		10090	14707000	23833000	22642000	6202200	14464000	12047000	9932100	15638000	6152500	6320400	13502000	13061000	19	19	22	15	17	15	24	27
P62962;CON__P02584	P62962;CON__P02584	Profilin-1	Pfn1	Mus musculus	5841600	10153000	7966200	20149000	41750000	38820000	6001500	4169300	3059400	10589000	9324100	5597700	6	6	6	59.3	59.3	59.3	0	74.424	1475100000	53	157590000	+	10090;-1	5159600	16864000	9769200	10801000	54695000	40583000	2697100	2711100	600450	4096700	6264500	3346400	4	5	5	4	11	11	1	1
Q9DAS9	Q9DAS9	Guanine nucleotide-binding protein G(I)/G(S)/G(O) subunit gamma-12	Gng12	Mus musculus	11322000	6750100	11859000	30159000	10902000	13014000	10390000	5967800	0	15898000	22605000	20080000	4	4	4	56.9	56.9	56.9	0	32.366	621080000	32	155270000		10090	13143000	10134000	19496000	25304000	24486000	19205000	5736200	3313900	925150	6715800	14502000	12311000	2	3	3	4	3	3	2	1
Q9EQU5	Q9EQU5	Protein SET	Set	Mus musculus	66775000	53901000	5506000	6664400	14266000	13527000	5848500	5480100	7070100	5664300	6717900	3257600	7	7	7	37	37	37	0	323.31	2076800000	49	152430000		10090	40563000	66132000	3166300	2794600	18919000	12331000	1258500	2139500	1439500	982980	1773800	925820	12	11	4	3	7	5	1	1
P08207	P08207	Protein S100-A10	S100a10	Mus musculus	16258000	23826000	17414000	9946300	28285000	26255000	9391100	14693000	8392900	11360000	10380000	10978000	5	5	5	49.5	49.5	49.5	0	22.496	1592200000	82	151230000		10090	12958000	31726000	17764000	4273500	39863000	27102000	2062600	4077600	1157800	2396900	4385600	3466300	10	11	10	5	9	11	3	7
Q9JLZ6	Q9JLZ6	Hypermethylated in cancer 2 protein	Hic2	Mus musculus	42085000	0	49292000	80421000	29872000	38058000	361930000	251210000	417530000	226520000	179250000	168000000	1	1	1	1.6	1.6	1.6	0.00059701	4.302	3419100000	38	151110000		10090	4406900	4676100	7507200	4910600	6629600	6890200	22859000	25726000	22503000	10528000	18007000	16470000	3	2	3	3	2	4	3	4
Q3TLH4	Q3TLH4	Protein PRRC2C	Prrc2c	Mus musculus	91670000	64824000	79796000	52474000	37008000	31344000	65449000	102580000	99449000	83834000	73794000	77133000	117	117	114	43.2	43.2	42.5	0	323.31	26385000000	1389	149270000		10090	18712000	24934000	22353000	6594500	14333000	8431500	6001300	15415000	7033400	5426700	10285000	9748700	130	111	131	90	85	69	111	145
P17742	P17742	Peptidyl-prolyl cis-trans isomerase A	Ppia	Mus musculus	9930200	16689000	10259000	28734000	58111000	52094000	5429000	7411600	5002700	10541000	9707400	7481500	8	8	8	36	36	36	0	107.16	1880900000	77	147850000		10090	3876800	14268000	6496800	7462600	52058000	33945000	3019900	5797500	2294200	5045100	7595900	5990400	4	6	4	5	14	12	1	8
P52479	P52479	Ubiquitin carboxyl-terminal hydrolase 10	Usp10	Mus musculus	72705000	61818000	72322000	51416000	36743000	30778000	73909000	76203000	58725000	73874000	63769000	55134000	34	34	34	49.6	49.6	49.6	0	323.31	11260000000	378	145450000		10090	17708000	27941000	24962000	7239100	16108000	9222300	5744400	8774300	3122800	5712700	9929200	8985700	44	39	54	34	28	25	38	27
P39447	P39447	Tight junction protein ZO-1	Tjp1	Mus musculus	41460000	22814000	38128000	31742000	15576000	17890000	104440000	56791000	88139000	43970000	36283000	55882000	111	111	110	72.8	72.8	72.8	0	323.31	23729000000	1252	145020000		10090	13361000	15243000	18384000	7123000	10557000	8878900	18767000	14759000	11646000	5272700	8664000	12364000	105	81	116	76	63	69	178	134
Q6ZWY8	Q6ZWY8	Thymosin beta-10	Tmsb10	Mus musculus	0	0	0	5633100	12896000	9067400	5754400	15093000	15840000	7158300	5435500	5224000	2	2	2	63.6	63.6	63.6	0	11.994	300820000	22	140260000		10090	4221200	11077000	6636700	5728100	48148000	24582000	3863400	16444000	7009900	4428600	4307000	3818000	1	1	1	1	3	3	1	3
P62259	P62259	14-3-3 protein epsilon	Ywhae	Mus musculus	19506000	21995000	17167000	23934000	43958000	37655000	13745000	21760000	24344000	16810000	15567000	15465000	15	15	13	62.4	62.4	55.3	0	85.333	2546800000	96	139920000		10090	8509300	21413000	14763000	7928500	40756000	19819000	3548700	7589300	2402700	3034600	5701500	4456700	6	8	5	7	13	12	6	9
O70251	O70251	Elongation factor 1-beta	Eef1b	Mus musculus	25867000	26611000	31965000	28811000	41183000	28784000	23944000	27586000	19040000	20049000	23584000	19948000	8	8	8	50.2	50.2	50.2	0	123.4	2037700000	70	137780000		10090	9070400	19295000	15188000	6551900	30865000	20096000	5054900	10189000	4673400	3541200	7512700	5740000	10	8	6	9	11	11	2	3
P54823	P54823	Probable ATP-dependent RNA helicase DDX6	Ddx6	Mus musculus	88676000	54847000	84779000	43166000	35107000	27988000	62977000	52051000	56124000	77404000	54864000	37716000	26	26	26	65.4	65.4	65.4	0	323.31	10162000000	358	137620000		10090	22080000	27691000	27869000	6383700	17371000	8877500	5311200	4635300	2363900	3490300	7721300	3822400	42	40	49	30	28	24	27	21
O54962	O54962	Barrier-to-autointegration factor	Banf1	Mus musculus	74123000	50652000	40562000	166950000	205860000	92971000	0	0	0	7268700	10171000	6375500	6	6	6	50.6	50.6	50.6	0	82.641	2982700000	43	135740000		10090	7705000	19657000	10984000	11152000	53889000	30408000	0	0	0	2145700	1947300	2023200	6	6	4	8	10	8	0	0
Q9D8N0	Q9D8N0	Elongation factor 1-gamma	Eef1g	Mus musculus	20028000	23763000	20033000	22184000	33797000	31005000	12430000	13962000	18579000	11862000	14693000	13905000	20	20	20	53.8	53.8	53.8	0	225.71	4969300000	197	133730000		10090	10784000	24568000	14868000	8716800	34249000	20898000	3876500	4072600	1973000	1542900	5249700	2930500	25	22	17	21	31	26	9	11
Q03265	Q03265	ATP synthase subunit alpha, mitochondrial	Atp5f1a	Mus musculus	14147000	16322000	15936000	16104000	28324000	27312000	17605000	21921000	21166000	16170000	17846000	16621000	26	26	26	53.3	53.3	53.3	0	231.47	4773700000	189	133030000		10090	7644900	16695000	11330000	5532200	33241000	22344000	4931300	9957700	4020900	3477300	7103900	6751400	13	17	14	13	23	23	14	18
Q792Z1	Q792Z1	Trypsin 10	Try10	Mus musculus	175750000	168630000	230240000	352530000	245140000	257420000	68988000	36772000	39930000	53426000	49737000	33912000	2	2	2	8.1	8.1	8.1	0	7.5598	5679300000	51	132350000		10090	9694800	21635000	19061000	14486000	32060000	25807000	1643600	2032400	741160	1993000	1509200	1686800	6	6	8	7	8	6	2	3
Q6PHQ9;G5E8X2	Q6PHQ9	Polyadenylate-binding protein;Poly(A)-binding protein, cytoplasmic 4-like	Pabpc4;Pabpc4l	Mus musculus;Mus musculus	30945000	26887000	31213000	17564000	13593000	13166000	36276000	50684000	53211000	43888000	42947000	40750000	39	27	26	47.1	33.5	33.5	0	321.86	6242500000	277	131590000		10090;10090	10141000	17207000	12176000	3561600	9784500	6791400	8356200	18681000	8525900	7686500	15098000	13585000	14	18	19	10	11	10	29	38
P62960;Q9Z2C8	P62960	Y-box-binding protein 1;Y-box-binding protein 2	Ybx1;Ybx2	Mus musculus;Mus musculus	85356000	49933000	74802000	45548000	47289000	27161000	94959000	113410000	116590000	122480000	61607000	77666000	25	17	17	74.5	67.1	67.1	0	323.31	6448900000	242	131070000		10090;10090	20652000	16060000	21633000	5747900	16677000	9973200	6267700	11283000	4668700	4294100	6872300	6943800	22	20	22	14	14	14	22	27
CON__P19001;P19001	CON__P19001;P19001	Keratin, type I cytoskeletal 19	Krt19	Mus musculus	34727000	25121000	34051000	62693000	42303000	34371000	8503100	5514900	7029900	11496000	9879800	10806000	32	29	21	81.6	77.7	60.8	0	323.31	5456800000	241	130400000	+	-1;10090	13762000	20063000	18998000	14416000	26828000	20831000	2005400	2503500	652140	2604200	4349500	3383000	32	22	29	38	33	31	11	6
P16045	P16045	Galectin-1	Lgals1	Mus musculus	12640000	20092000	11710000	27951000	56086000	44679000	11936000	9278800	5488500	12010000	9462200	5738200	6	6	6	41.5	41.5	41.5	0	52.795	1285900000	45	129570000		10090	4643400	13490000	6698900	7146400	40119000	24437000	3838800	8266200	2807400	3651100	9488500	4979500	4	6	2	5	8	8	3	4
P43276	P43276	Histone H1.5	H1-5	Mus musculus	12709000	21402000	14201000	14302000	10559000	12970000	14381000	15318000	17273000	21719000	34488000	29452000	8	8	8	24.2	24.2	24.2	0	35.128	1311000000	70	124660000		10090	6613500	21729000	10400000	6576400	10475000	14346000	3990600	9109900	4414500	6166300	13560000	17281000	8	7	8	4	5	5	2	6
Q60668;Q9D3U4	Q60668	Heterogeneous nuclear ribonucleoprotein D0;RNA-binding motif 31, Y-linked	Hnrnpd;Rbm31y	Mus musculus;Mus musculus	33723000	31482000	29363000	24346000	23739000	23875000	21146000	23782000	25096000	19431000	21716000	18102000	13	13	11	34.9	34.9	32.1	0	130.3	1840800000	74	123350000		10090;10090	13016000	17080000	17268000	5756400	15954000	11812000	7578400	7996900	3528900	5740600	11856000	5765800	6	5	5	2	5	4	7	12
Q61033	Q61033	Lamina-associated polypeptide 2, isoforms alpha/zeta	Tmpo	Mus musculus	35020000	33657000	28051000	52844000	57223000	48989000	12516000	21807000	25680000	24922000	18581000	18862000	29	29	29	53.8	53.8	53.8	0	323.31	7229500000	255	122910000		10090	9568400	16345000	11489000	10702000	28687000	22231000	2008200	7369600	3830100	2865200	4301700	3514800	18	22	22	30	37	32	11	17
P50543	P50543	Protein S100-A11	S100a11	Mus musculus	6631000	7457100	10093000	5749800	23373000	12759000	18208000	32217000	13082000	19795000	27215000	16241000	4	4	4	39.8	39.8	39.8	0	17.985	704580000	32	122880000		10090	4876500	13179000	4830400	2657900	31383000	11965000	6136100	19530000	3645300	6624900	9997800	8053300	3	4	2	3	5	4	2	5
P58252	P58252	Elongation factor 2	Eef2	Mus musculus	26382000	39537000	35493000	32272000	74984000	67230000	19252000	22297000	14458000	17520000	18006000	13605000	32	32	31	42.2	42.2	41	0	298.16	8128300000	274	122690000		10090	5857000	19861000	9894200	4436100	40486000	27304000	2009600	4329700	1345000	1664600	3447200	2054900	21	25	27	24	50	46	15	17
Q91VC3;A0A0N4SVP8;E9PV04	Q91VC3;A0A0N4SVP8;E9PV04	Eukaryotic initiation factor 4A-III;RNA helicase;RNA helicase	Eif4a3;Eif4a3l2;Eif4a3l1	Mus musculus;Mus musculus;Mus musculus	28988000	26821000	27070000	17426000	15498000	18218000	19053000	11944000	10308000	15976000	15566000	16643000	26	22	22	64.5	58.4	58.4	0	228.11	3949900000	179	122650000		10090;10090;10090	15657000	28377000	19665000	5856400	17153000	11387000	3291300	4300100	1694000	3053700	6561600	5653400	26	23	25	16	18	15	13	6
P11031	P11031	Activated RNA polymerase II transcriptional coactivator p15	Sub1	Mus musculus	15744000	14198000	9030700	4449100	14164000	13172000	0	0	0	0	0	0	5	5	5	44.1	44.1	44.1	0	67.884	689630000	33	122000000		10090	17093000	31452000	15227000	2449300	31461000	21702000	726860	795120	365750	0	0	723310	6	6	5	2	6	7	1	0
Q62448	Q62448	Eukaryotic translation initiation factor 4 gamma 2	Eif4g2	Mus musculus	55830000	46930000	57249000	28150000	28012000	20789000	50879000	68528000	56294000	51791000	48392000	40422000	43	43	43	50.6	50.6	50.6	0	323.31	9139500000	426	119960000		10090	12225000	21680000	19660000	4231700	12667000	7131800	5838700	11935000	4597300	4688200	8946200	6357100	44	47	41	28	33	25	29	50
P43274	P43274	Histone H1.4	H1-4	Mus musculus	36882000	23044000	25071000	26722000	25099000	28230000	11337000	24855000	38266000	41441000	27451000	38825000	10	5	5	26.9	15.5	15.5	0	20.011	1171700000	59	118150000		10090	11931000	18356000	11099000	6670700	21663000	13988000	2077800	6182400	2205300	5598800	8520500	9857900	4	5	5	5	4	5	2	7
Q8BMJ3;J3QNT6;A0A1Y7VNG9	Q8BMJ3;J3QNT6	Eukaryotic translation initiation factor 1A, X-chromosomal;Eukaryotic translation initiation factor 4C;Eukaryotic translation initiation factor 1A domain-containing 18	Eif1ax;Eif1ad15;Eif1ad18	Mus musculus;Mus musculus;Mus musculus	17770000	18895000	18937000	5598100	9045600	9715400	10449000	32821000	22495000	9809800	9239900	10294000	5	5	1	36.1	36.1	9.7	0	91.048	894750000	35	117460000		10090;10090;10090	12563000	25777000	16667000	2764500	13089000	9991900	2521100	19495000	6329500	2050800	3489500	2717100	3	3	4	2	3	3	2	6
Q80X50	Q80X50	Ubiquitin-associated protein 2-like	Ubap2l	Mus musculus	36390000	25630000	32835000	24514000	19558000	15299000	44301000	57110000	51661000	63993000	52231000	51598000	29	29	29	40.4	40.4	40.4	0	323.31	6537600000	346	117030000		10090	9133500	13858000	11033000	3585700	9706700	5533100	7297200	16181000	7038400	7766600	13463000	12432000	28	29	30	23	25	16	32	37
Q9WUM4	Q9WUM4	Coronin-1C	Coro1c	Mus musculus	34762000	31796000	39328000	39725000	19560000	20636000	16493000	7455100	16056000	19527000	13600000	11826000	18	18	18	38.8	38.8	38.8	0	228.29	3166300000	134	116950000		10090	13939000	23843000	21821000	8348800	15437000	12915000	3474800	2859600	2792500	3200700	4640100	3677700	17	15	19	14	12	12	9	5
P52480;P53657	P52480	Pyruvate kinase PKM;Pyruvate kinase PKLR	Pkm;Pklr	Mus musculus;Mus musculus	13171000	21155000	17133000	22625000	48823000	45119000	16015000	26240000	22680000	20882000	23761000	19286000	30	30	30	54	54	54	0	323.31	6038200000	216	116830000		10090;10090	3952400	14352000	8400900	5138400	39047000	23850000	2756300	6038400	1913600	2694000	5274600	3412300	13	18	17	18	36	32	10	24
P48678	P48678	Prelamin-A/C	Lmna	Mus musculus	8738100	15859000	9650400	21298000	40733000	32497000	3923800	8152800	8821400	13785000	14430000	14790000	41	41	41	60.8	60.8	60.8	0	323.31	6695900000	299	115640000		10090	4783800	14526000	5842900	6773200	42318000	22842000	496130	2304800	1113800	3151200	6435000	5057200	15	25	16	33	42	43	4	18
P24369	P24369	Peptidyl-prolyl cis-trans isomerase B	Ppib	Mus musculus	14791000	15253000	14994000	6565900	15501000	14874000	4821000	4001700	2942700	5349900	5151200	3689200	9	9	9	44.9	44.9	44.9	0	114.57	1606400000	61	115380000		10090	12819000	24977000	17130000	3562000	28364000	16290000	1645500	3916300	778370	1554500	2892500	1449700	8	8	8	4	11	8	4	0
Q6ZQ58	Q6ZQ58	La-related protein 1	Larp1	Mus musculus	35020000	33546000	37624000	36861000	37333000	27104000	29903000	62720000	39491000	53544000	68027000	66629000	56	56	56	59.4	59.4	59.4	0	323.31	12054000000	632	115000000		10090	8220500	16636000	13544000	6003600	16861000	9017600	3343700	10814000	3076700	4873700	11505000	11103000	57	59	62	44	57	45	34	61
P26443	P26443	Glutamate dehydrogenase 1, mitochondrial	Glud1	Mus musculus	27178000	37152000	31348000	22509000	44809000	41509000	8586200	11722000	5428400	9728600	8091600	7116000	22	22	22	43.4	43.4	43.4	0	183.7	5055900000	160	114140000		10090	9262100	25941000	13605000	2981600	31875000	23177000	1144400	1601200	567030	711870	2078700	1195700	17	24	19	11	28	26	6	8
O35295;Q8R4E6	O35295	Transcriptional activator protein Pur-beta;Purine-rich element-binding protein gamma	Purb;Purg	Mus musculus;Mus musculus	36705000	20868000	28175000	17792000	18416000	13756000	24195000	21624000	19625000	20122000	16309000	13600000	12	12	12	48.8	48.8	48.8	0	180.01	1953800000	96	114070000		10090;10090	14310000	20371000	23431000	4332400	14625000	10385000	5259800	6902100	3189300	2718400	5241200	3303300	11	9	10	9	8	7	9	7
P42669	P42669	Transcriptional activator protein Pur-alpha	Pura	Mus musculus	24037000	19879000	27568000	17455000	16985000	10985000	18866000	15825000	12587000	11440000	14973000	6016700	10	10	10	38	38	38	0	186.7	1780600000	63	113280000		10090	12199000	23424000	23482000	4951200	16595000	8805900	5071400	4313200	2332000	2035600	7246900	2820200	8	6	8	7	7	5	3	5
Q3UHX2	Q3UHX2	28 kDa heat- and acid-stable phosphoprotein	Pdap1	Mus musculus	12404000	14787000	12899000	1340200	5254300	2384900	1790100	22476000	7399600	2861700	2856600	3012000	6	6	6	27.1	27.1	27.1	0	76.125	934770000	36	111900000		10090	15715000	32040000	21551000	711270	9241700	3622900	591330	16136000	3470100	1958700	3697000	3165000	7	9	6	0	3	1	0	7
Q9D620	Q9D620	Rab11 family-interacting protein 1	Rab11fip1	Mus musculus	221490000	109320000	191780000	164690000	95639000	105210000	270620000	0	0	0	0	0	4	4	4	8.5	8.5	8.5	0	9.5008	3570300000	25	111220000		10090	18371000	17846000	20139000	9029000	9465300	8083700	5592300	2557200	1197600	3252800	6476700	9210700	4	4	3	3	3	3	1	0
Q7TMK9	Q7TMK9	Heterogeneous nuclear ribonucleoprotein Q	Syncrip	Mus musculus	45701000	40124000	48223000	35231000	42913000	39119000	25396000	23812000	20768000	28685000	25359000	27422000	27	27	23	45.4	45.4	40.9	0	323.31	5989000000	247	110090000		10090	11403000	16240000	15977000	5434600	20649000	12264000	3981000	5756200	1894000	3678800	6728700	6083000	26	23	26	21	26	19	19	19
Q922Q8	Q922Q8	Leucine-rich repeat-containing protein 59	Lrrc59	Mus musculus	32400000	52491000	26258000	21977000	37947000	49719000	25828000	16728000	10067000	13230000	19575000	10239000	10	10	10	30.9	30.9	30.9	0	114.2	2861700000	68	108630000		10090	11477000	22411000	11292000	4552600	20633000	22429000	4094400	1992400	470200	1485200	5579900	2209900	7	8	8	6	7	9	7	5
CON__P02768-1	CON__P02768-1				14269000	15119000	18929000	28568000	18217000	22437000	56296000	47929000	89936000	86266000	54294000	50216000	18	18	13	23.6	23.6	17.4	0	61.823	4847800000	189	108540000	+	-1	3703100	7251400	7149700	5983800	10152000	7421300	8842800	12670000	11319000	10898000	12368000	10781000	6	11	12	17	14	12	18	22
CON__Q3SX09;CON__P02070	CON__Q3SX09				23260000	35516000	38837000	76394000	45746000	58775000	24312000	11284000	20690000	39471000	18602000	11530000	5	5	4	28.4	28.4	23.9	0	34.674	1319300000	39	107920000	+	-1;-1	3226100	9432300	9187800	5799300	13773000	9811400	5918800	15152000	8025800	6987200	12018000	8588900	4	6	6	5	5	5	2	0
P48024;Q9CXU9	P48024;Q9CXU9	Eukaryotic translation initiation factor 1;Eukaryotic translation initiation factor 1b	Eif1;Eif1b	Mus musculus;Mus musculus	27969000	18078000	26189000	8611900	16699000	10881000	0	0	0	0	0	0	6	6	6	44.2	44.2	44.2	0	81.515	1381800000	43	106810000		10090;10090	23949000	26560000	24495000	1089300	23887000	6829300	822820	4697800	1016500	895100	1559300	1349600	6	7	7	2	7	3	2	3
Q9CX86	Q9CX86	Heterogeneous nuclear ribonucleoprotein A0	Hnrnpa0	Mus musculus	29174000	30073000	36305000	16433000	13300000	14334000	30839000	35555000	37890000	21774000	23610000	27065000	11	11	11	37	37	37	0	171.28	2410100000	103	105800000		10090	9417000	16504000	13281000	3381000	5875300	6641300	8472500	13870000	5430200	5238200	9681100	8009500	11	9	8	6	6	7	9	11
Q6ZWY3	Q6ZWY3	40S ribosomal protein S27-like	Rps27l	Mus musculus	17371000	26382000	21690000	17227000	30552000	21487000	4633300	9031900	3934100	7697200	9543400	11867000	3	2	2	31	15.5	15.5	0	11.253	775510000	36	104410000		10090	8903100	19523000	11966000	7955000	23470000	10738000	1957300	5006600	1330800	2817400	5052700	5689500	2	2	3	1	3	2	2	4
P62317	P62317	Small nuclear ribonucleoprotein Sm D2	Snrpd2	Mus musculus	24841000	28673000	18607000	19499000	17299000	18975000	13018000	0	0	0	0	20387000	4	4	4	38.1	38.1	38.1	0	8.6579	741630000	14	103960000		10090	10564000	21341000	11165000	3600800	14030000	13122000	2693300	7314200	4082800	2404600	6070300	7575900	2	2	1	2	3	1	1	1
P38647	P38647	Stress-70 protein, mitochondrial	Hspa9	Mus musculus	20234000	21773000	19951000	26029000	27845000	24509000	10993000	13199000	15423000	12715000	11375000	13053000	34	34	34	56.1	56.1	56.1	0	323.31	5324700000	275	103720000		10090	6857500	15649000	9198500	6083700	20896000	15362000	4132600	7165200	3541700	3348200	5417100	6064100	22	25	21	20	33	28	19	26
O35737	O35737	Heterogeneous nuclear ribonucleoprotein H	Hnrnph1	Mus musculus	32924000	25473000	25033000	14188000	15666000	10498000	27580000	24747000	20681000	24275000	21772000	19163000	15	13	8	47.4	41.4	28.3	0	318.06	3242100000	156	101320000		10090	13864000	20117000	14694000	3677000	13026000	5402400	5830700	6529800	2337500	4119400	6592000	5126000	18	18	23	12	11	8	13	15
Q8BYK6	Q8BYK6	YTH domain-containing family protein 3	Ythdf3	Mus musculus	20366000	15323000	18476000	8344400	7396200	7568500	20193000	18677000	16913000	16150000	15590000	16774000	22	22	16	44.4	44.4	35.4	0	159.97	2538600000	186	100770000		10090	10171000	19243000	14796000	3470300	8480200	6528300	5690400	9832700	4150900	4432300	6553700	7424900	24	20	19	10	12	9	17	19
P63242;Q8BGY2	P63242;Q8BGY2	Eukaryotic translation initiation factor 5A-1;Eukaryotic translation initiation factor 5A-2	Eif5a;Eif5a2	Mus musculus;Mus musculus	8769700	8702600	9192500	11505000	15382000	17494000	14267000	17695000	23513000	16450000	16937000	12695000	8	8	8	42.2	42.2	42.2	0	90.007	1304000000	64	100270000		10090;10090	4880600	13124000	5694200	4048900	26168000	12417000	3127100	10040000	4222400	3910900	7314100	5326100	4	4	5	6	6	4	6	8
O35326	O35326	Serine/arginine-rich splicing factor 5	Srsf5	Mus musculus	13229000	15269000	12911000	6610800	9727000	8853700	9342000	11893000	10867000	10116000	8845900	10307000	7	6	6	27.9	24.5	24.5	0	62.848	1142900000	69	99950000		10090	11771000	22463000	14387000	3630000	15301000	9687600	3192200	5843400	2765600	2368800	3510900	5028900	8	8	6	5	8	7	4	5
Q8C2Q3	Q8C2Q3	RNA-binding protein 14	Rbm14	Mus musculus	30881000	23382000	27606000	9994200	6124300	8849100	23064000	28157000	37381000	24938000	23688000	16282000	27	27	27	43.5	43.5	43.5	0	248.61	3578100000	220	99587000		10090	12167000	16989000	13242000	3159900	4225500	3700700	5927000	12195000	7755800	5296300	8838000	6091800	24	21	21	7	4	10	25	26
P62892	P62892	60S ribosomal protein L39	Rpl39	Mus musculus	3555400	4542600	2699500	3567300	3353800	6289400	5777500	0	0	0	0	0	2	2	2	19.6	19.6	19.6	0	11.868	187940000	13	97499000		10090	9705200	23449000	10702000	6415600	18481000	23799000	4946800	1932700	0	853300	4726000	0	2	1	1	2	2	3	2	0
Q9WVA4;Q9R1Q8	Q9WVA4	Transgelin-2;Transgelin-3	Tagln2;Tagln3	Mus musculus;Mus musculus	15383000	27729000	19210000	30946000	38757000	35113000	23521000	31895000	36443000	23814000	23315000	21191000	13	13	13	69.8	69.8	69.8	0	92.586	1409300000	72	96870000		10090;10090	5946700	4347200	10818000	9906000	29029000	7114700	6418500	7082200	3577600	4006600	5111600	3512200	4	4	7	6	8	8	7	12
P50247	P50247	Adenosylhomocysteinase	Ahcy	Mus musculus	20406000	27819000	21067000	31981000	31132000	30134000	14713000	9693900	6297100	14030000	14888000	17195000	17	17	17	43.1	43.1	43.1	0	144.43	3358500000	136	96159000		10090	6289300	19774000	10798000	7016900	22444000	14276000	1858400	3260400	877320	2136500	3802000	3625500	13	17	16	20	23	19	6	3
P32067	P32067	Lupus La protein homolog	Ssb	Mus musculus	17386000	20766000	16567000	18717000	22080000	27675000	12820000	18619000	18594000	18158000	21544000	24521000	23	23	23	41.7	41.7	41.7	0	93.972	2887600000	151	96127000		10090	6577800	17951000	9348800	5150200	18031000	13903000	2731700	5736900	1996900	2852200	6260100	5586800	14	21	15	14	16	15	7	15
P63101	P63101	14-3-3 protein zeta/delta	Ywhaz	Mus musculus	8847700	10437000	9512200	11584000	22628000	20127000	6304600	14965000	15478000	8656700	8003400	8101700	12	10	9	49	41.6	38	0	189.68	1695200000	97	95928000		10090	6235300	11731000	8738300	4434900	27040000	16567000	1769100	6290600	3346500	2446700	4040600	3287100	8	6	8	7	13	12	6	6
P26041	P26041	Moesin	Msn	Mus musculus	16222000	20493000	15593000	17621000	13918000	22499000	20970000	36695000	27122000	10762000	14334000	8186300	45	45	32	61.5	61.5	47.3	0	268.14	4082000000	238	94721000		10090	6336100	15481000	9814600	5068300	11698000	13350000	5618200	12218000	4787800	2406900	5255900	2686700	16	22	16	14	17	20	20	52
Q8BGD9	Q8BGD9	Eukaryotic translation initiation factor 4B	Eif4b	Mus musculus	31507000	28138000	27713000	13487000	15809000	13114000	35015000	98309000	94288000	39974000	41852000	59402000	37	37	36	58.6	58.6	57.1	0	323.31	4300200000	231	94041000		10090	8253000	14089000	13239000	2348200	8987200	4998000	3988700	14517000	8050600	3575400	6964400	5029600	19	19	20	9	9	8	17	40
Q8BI79	Q8BI79	Coiled-coil domain-containing protein 40	Ccdc40	Mus musculus	0	0	0	0	0	0	0	0	0	0	0	0	2	2	2	2.1	2.1	2.1	0.0010466	2.9341	5646800000	6	92571000		10090	5632200	11923000	7701500	7123500	16136000	11403000	4576600	4585200	1738500	5088000	7567700	9096000	1	0	0	1	0	0	1	0
Q921F2	Q921F2	TAR DNA-binding protein 43	Tardbp	Mus musculus	25658000	20048000	29404000	15654000	13254000	10385000	42440000	27288000	33559000	23970000	18290000	16646000	11	11	11	30.9	30.9	30.9	0	124.81	1760200000	85	91600000		10090	10515000	15163000	15186000	4047000	9950600	6334900	6783400	6561300	3944300	3608300	6087400	3419800	11	9	8	4	7	7	10	8
D3Z2H9	D3Z2H9	Tropomyosin 3, related sequence 7	Tpm3-rs7	Mus musculus	27573000	30697000	22543000	25689000	13896000	14362000	13240000	15135000	29562000	9901100	8829000	15222000	25	16	9	64.1	44.8	27.8	0	78.4	1739100000	91	91034000		10090	9115600	21055000	11292000	5121000	9506200	6568400	4641600	7024700	5257100	1867000	3713400	5872600	7	10	9	5	7	6	7	9
Q9CYR0	Q9CYR0	Single-stranded DNA-binding protein, mitochondrial	Ssbp1	Mus musculus	14372000	14683000	13881000	20049000	14748000	11171000	0	0	0	0	0	0	5	5	5	36.2	36.2	36.2	0	45.144	860000000	25	90992000		10090	12078000	24314000	15509000	6214700	22930000	9906000	0	0	41968	0	0	0	4	4	5	3	5	4	0	0
Q8C646;E9Q637;D3Z1P8	Q8C646;E9Q637;D3Z1P8	Predicted gene, 21119;Predicted gene 15319;RIKEN cDNA 4930467E23 gene	Gm21119;Gm15319;4930467E23Rik	Mus musculus;Mus musculus;Mus musculus	0	0	0	80255000	0	20448000	0	0	0	0	0	0	2	2	2	4.6	4.6	4.6	0.0006215	4.9584	1322000000	2	88130000		10090;10090;10090	5816000	6830700	12688000	7319400	7653100	4220600	14210000	5301200	6839700	5941900	3575700	7734600	0	0	0	1	0	1	0	0
Q9QXS1;Q9QXZ0	Q9QXS1	Plectin;Microtubule-actin cross-linking factor 1	Plec;Macf1	Mus musculus;Mus musculus	58567000	43114000	57112000	69534000	51543000	45516000	96145000	50607000	73174000	61220000	48476000	63282000	296	296	293	61.2	61.2	60.2	0	323.31	37350000000	2202	85642000		10090;10090	7055400	10446000	9634000	5713600	12158000	8407700	7553600	5238200	3824200	3624900	5595700	6390200	192	164	190	205	202	159	268	157
Q99JX4	Q99JX4	Eukaryotic translation initiation factor 3 subunit M	Eif3m	Mus musculus	26744000	18416000	32581000	14553000	14708000	15105000	21933000	9477900	11361000	17877000	18889000	8969500	16	16	16	54.5	54.5	54.5	0	323.31	3392700000	191	85533000		10090	11248000	16011000	16104000	4741200	13253000	5641200	4959700	2435100	1044700	2273800	4990600	2830000	27	28	31	18	29	21	10	3
Q78PY7	Q78PY7	Staphylococcal nuclease domain-containing protein 1	Snd1	Mus musculus	16893000	18227000	16885000	14814000	26267000	22687000	5940000	15443000	7121600	11762000	15600000	19843000	49	49	49	56.8	56.8	56.8	0	323.31	7299300000	352	85371000		10090	6636800	13637000	10040000	3497700	22730000	13879000	700800	3963600	561440	1442700	3915800	4364900	31	43	37	30	54	47	6	23
Q76MZ3	Q76MZ3	Serine/threonine-protein phosphatase 2A 65 kDa regulatory subunit A alpha isoform	Ppp2r1a	Mus musculus	16813000	24304000	18533000	44069000	36322000	36632000	10275000	11458000	8051900	14667000	16936000	20130000	21	21	17	46.9	46.9	36.8	0	157.63	4477700000	247	84776000		10090	5055400	13099000	7763300	8784700	22722000	14962000	1383700	1822200	482220	1689500	3676500	3334700	25	33	28	39	46	34	6	7
Q5SUE8	Q5SUE8	Ankyrin repeat domain-containing protein 40	Ankrd40	Mus musculus	14292000	13491000	12565000	27603000	20402000	20833000	18400000	22931000	17592000	23449000	20009000	21088000	16	16	16	36.1	36.1	36.1	0	307.08	2233900000	118	84618000		10090	5063600	11815000	7583000	7911400	20709000	12398000	2271700	3882600	1905900	2011500	3843700	5222100	6	9	9	13	15	12	7	10
Q60749;Q9R226	Q60749	KH domain-containing, RNA-binding, signal transduction-associated protein 1;KH domain-containing, RNA-binding, signal transduction-associated protein 3	Khdrbs1;Khdrbs3	Mus musculus;Mus musculus	25937000	20588000	28640000	14495000	12462000	12060000	22531000	19554000	12205000	31458000	25850000	29252000	13	13	11	29.3	29.3	27.1	0	271.44	2440200000	112	83811000		10090;10090	7566300	14640000	9123600	2170400	4804000	3534300	4560400	8024300	2392400	5874800	11445000	9675400	13	11	11	6	7	7	8	10
Q9WVR4	Q9WVR4	Fragile X mental retardation syndrome-related protein 2	Fxr2	Mus musculus	121110000	85420000	95694000	43502000	34422000	29083000	57836000	52605000	58148000	59268000	40773000	35422000	33	31	30	49.6	48.4	48.4	0	323.31	6739100000	258	83285000		10090	12313000	19055000	21416000	2451700	5871700	3618400	3522300	4270000	1969200	2448400	3272300	3077300	26	24	33	13	15	12	30	25
Q99LJ0	Q99LJ0	CTTNBP2 N-terminal-like protein	Cttnbp2nl	Mus musculus	13959000	19207000	13017000	31114000	21966000	18122000	4359200	6892100	5822600	5764800	5207000	14192000	31	31	31	53.9	53.9	53.9	0	323.31	4101000000	232	82735000		10090	6459600	16230000	8311900	7937600	20583000	12364000	652080	2338100	776170	870100	1768600	4442400	25	33	25	35	33	29	6	7
Q8VEK3	Q8VEK3	Heterogeneous nuclear ribonucleoprotein U	Hnrnpu	Mus musculus	19438000	20025000	17279000	12729000	14106000	14525000	15921000	19361000	19365000	14704000	14231000	13717000	21	21	21	24.8	24.8	24.8	0	241.99	3484000000	164	82550000		10090	8077200	17222000	10504000	2821800	10969000	8753500	3434200	6538700	2652800	2448100	4664700	4465200	15	17	17	13	12	14	13	14
P17182;P17183	P17182	Alpha-enolase;Gamma-enolase	Eno1;Eno2	Mus musculus;Mus musculus	4534900	7389700	4234800	9549100	23144000	21610000	15034000	21821000	27692000	20656000	19062000	11569000	21	21	20	61.3	61.3	61.3	0	260.94	3252000000	150	81861000		10090;10090	1717900	5321200	2728600	2616900	20671000	14017000	4081100	9667900	5355600	4239600	7135400	4308300	3	7	6	7	24	19	13	12
Q9CQW9;Q99J93	Q9CQW9	Interferon-induced transmembrane protein 3;Interferon-induced transmembrane protein 2	Ifitm3;Ifitm2	Mus musculus;Mus musculus	6842300	4100600	4595100	8926900	7611800	7468100	17107000	10454000	7540100	28904000	18257000	50428000	3	3	3	36.5	36.5	36.5	0	79.979	879570000	42	80822000		10090;10090	3779200	5377200	4830300	3881300	11886000	9685600	4683400	1734300	585020	5797500	8417700	20164000	2	2	2	3	3	3	3	4
P16546;P08032	P16546	Spectrin alpha chain, non-erythrocytic 1;Spectrin alpha chain, erythrocytic 1	Sptan1;Spta1	Mus musculus;Mus musculus	57454000	34766000	51419000	85365000	34079000	38879000	48019000	32918000	39377000	44293000	39943000	53282000	162	162	162	70	70	70	0	323.31	20873000000	1236	79884000		10090;10090	9267200	10700000	10671000	9212200	10612000	7761400	3605100	3095700	1693700	2884500	4702700	5678100	133	100	128	159	108	103	97	67
Q9EPU0;Q6ZQJ5	Q9EPU0	Regulator of nonsense transcripts 1;DNA replication ATP-dependent helicase/nuclease DNA2	Upf1;Dna2	Mus musculus;Mus musculus	28025000	21599000	26906000	23608000	20525000	15439000	23418000	21036000	18199000	21775000	25229000	19434000	48	48	48	50.6	50.6	50.6	0	323.31	7819900000	385	79458000		10090;10090	8743000	13218000	11503000	4087200	10514000	7209200	4179000	5381500	2127200	2674800	5803200	4018600	37	36	33	28	24	28	40	38
CON__P13647	CON__P13647				14571000	21000000	16647000	28950000	11417000	21713000	16754000	7808800	18608000	18922000	15871000	7670400	36	27	4	50.7	42.2	8	0	189.03	2768300000	164	77957000	+	-1	4172800	13998000	7486400	7628200	8270600	13198000	5072100	2651000	2799600	4185600	5966300	2527600	10	18	16	18	11	22	17	6
Q9WTM5	Q9WTM5	RuvB-like 2	Ruvbl2	Mus musculus	11013000	12834000	12013000	13048000	15906000	16017000	10582000	8574000	7899000	12402000	11844000	9526000	26	26	26	64.6	64.6	64.6	0	279.57	2576200000	183	77343000		10090	5935200	12224000	7439100	4203500	17509000	13072000	2356800	3309600	1856100	2434200	4232100	2772100	20	23	19	19	28	25	13	10
Q8BGT5	Q8BGT5	Alanine aminotransferase 2	Gpt2	Mus musculus	125540000	0	124850000	0	22745000	0	0	0	0	0	0	0	2	2	2	3.1	3.1	3.1	0.0063694	2.3779	1996800000	6	76800000		10090	15159000	11145000	21192000	3994400	11082000	5651700	1465900	0	0	1742800	0	5366100	1	0	1	0	2	0	1	0
P57780	P57780	Alpha-actinin-4	Actn4	Mus musculus	32824000	22079000	36416000	42161000	19022000	21176000	72750000	24143000	31727000	28334000	24837000	27702000	57	57	39	67.1	67.1	49.1	0	323.31	6510300000	362	76327000		10090	5574400	6962600	9772600	4714300	7244300	5336200	14417000	4977100	2899500	3281300	5143800	6003800	29	29	41	36	29	23	63	22
Q78IK2	Q78IK2	ATP synthase membrane subunit K, mitochondrial	Atp5mk	Mus musculus	0	0	0	0	0	0	0	0	0	0	0	0	1	1	1	25.9	25.9	25.9	0.00059559	4.2605	228080000	6	76028000		10090	14017000	0	10256000	2387900	27375000	16790000	1188200	0	0	801940	2040400	1172000	0	0	0	1	1	0	1	0
Q8C079;Q8C9H6	Q8C079	Striatin-interacting protein 1;Striatin-interacting proteins 2	Strip1;Strip2	Mus musculus;Mus musculus	10727000	13303000	10772000	31563000	31016000	24063000	873670	439080	143000	1747400	1401100	4490200	30	30	30	47.9	47.9	47.9	0	323.31	4129000000	195	75865000		10090;10090	5924400	13513000	7593700	9895300	22287000	13501000	364360	317280	10587	501800	426470	1529400	23	25	25	39	40	31	2	0
Q8R081	Q8R081	Heterogeneous nuclear ribonucleoprotein L	Hnrnpl	Mus musculus	25723000	26252000	27351000	11588000	9613700	8030600	27111000	45089000	36080000	27440000	27754000	29583000	20	20	20	46.6	46.6	46.6	0	301.4	3220800000	219	74648000		10090	9052100	14696000	10548000	2377700	4175000	2122800	4047300	8620300	4426600	3263500	5509100	5808700	19	22	24	13	13	14	18	23
Q9WV55	Q9WV55	Vesicle-associated membrane protein-associated protein A	Vapa	Mus musculus	30764000	25282000	27398000	15336000	21237000	17620000	12248000	12255000	8541400	12087000	9469600	10144000	12	12	11	48.2	48.2	48.2	0	98.897	2011500000	127	74402000		10090	10578000	14616000	12301000	4005500	12222000	6611500	1723100	3491700	1226800	1704700	3010400	2910900	13	15	16	9	14	10	9	10
P67778	P67778	Prohibitin	Phb	Mus musculus	15805000	16212000	17221000	16535000	25587000	26454000	19363000	11653000	10351000	18237000	14108000	19717000	13	13	13	62.5	62.5	62.5	0	87.601	2190400000	92	74385000		10090	6169000	9958500	6918100	3682800	13764000	16073000	2980600	2721000	745900	2958500	2660700	5753600	9	9	7	7	10	10	6	8
P50580	P50580	Proliferation-associated protein 2G4	Pa2g4	Mus musculus	13661000	19568000	16836000	10962000	25465000	22805000	16576000	16781000	12124000	12986000	15979000	16674000	18	18	18	50	50	50	0	101.55	2358700000	149	74364000		10090	5302000	12649000	8608700	2616500	16417000	10748000	2839800	4027500	1245100	1715400	4547900	3647600	11	15	15	9	17	14	12	12
Q9DBR7;Q8BG95	Q9DBR7	Protein phosphatase 1 regulatory subunit 12A;Protein phosphatase 1 regulatory subunit 12B	Ppp1r12a;Ppp1r12b	Mus musculus;Mus musculus	13837000	11061000	14540000	16985000	8907200	7453400	32289000	29805000	41704000	25000000	21990000	36199000	50	50	50	44.9	44.9	44.9	0	323.31	5083800000	405	71732000		10090;10090	4671100	7149000	6862900	3939800	5640200	3140200	6378500	8510700	6092200	4096700	6163900	9086400	23	24	29	30	22	16	47	46
P51150	P51150	Ras-related protein Rab-7a	Rab7a	Mus musculus	7387900	7694600	7705600	7679700	13647000	13513000	6911800	5234700	2466400	6422100	6179500	6829100	10	10	10	57.5	57.5	57.5	0	96.829	1063600000	51	71352000		10090	4748800	10579000	7337100	4014700	18447000	15158000	1689900	2454000	671790	2004500	2433600	1814000	6	5	6	5	12	8	3	2
P62880;P29387	P62880;P29387	Guanine nucleotide-binding protein G(I)/G(S)/G(T) subunit beta-2;Guanine nucleotide-binding protein subunit beta-4	Gnb2;Gnb4	Mus musculus;Mus musculus	15523000	10790000	15784000	40823000	13560000	25191000	6697400	3824200	4538700	9067000	13509000	10848000	6	6	2	15.3	15.3	4.1	0	101.91	918650000	41	70666000		10090;10090	4617100	7109600	6540000	9336900	11179000	12229000	2146800	1897700	991930	2773600	6177300	5666000	3	3	4	4	4	4	3	2
P60122	P60122	RuvB-like 1	Ruvbl1	Mus musculus	10832000	13627000	13276000	13973000	16356000	18279000	8876800	5931900	6826900	10812000	13285000	8923000	19	19	19	49.6	49.6	49.6	0	198.42	2352400000	122	70536000		10090	5135900	13279000	7785000	3217500	14872000	12192000	2775400	2249600	992990	2285200	3575300	2175500	14	19	16	11	20	19	4	1
P08752;B2RSH2;P20612;P18872;Q3V3I2;P50149	P08752	Guanine nucleotide-binding protein G(i) subunit alpha-2;Guanine nucleotide-binding protein G(i) subunit alpha-1;Guanine nucleotide-binding protein G(t) subunit alpha-1;Guanine nucleotide-binding protein G(o) subunit alpha;Guanine nucleotide-binding protein G(t) subunit alpha-3;Guanine nucleotide-binding protein G(t) subunit alpha-2	Gnai2;Gnai1;Gnat1;Gnao1;Gnat3;Gnat2	Mus musculus;Mus musculus;Mus musculus;Mus musculus;Mus musculus;Mus musculus	9581800	5310100	9924100	28072000	10041000	12151000	11654000	8460900	6507300	23483000	23957000	23016000	11	10	7	35.5	32.4	22.5	0	161.11	1576200000	90	70208000		10090;10090;10090;10090;10090;10090	3790500	4209200	6530300	8915300	8752100	8941300	3392600	3261600	886190	4452700	9519200	7557400	7	5	7	13	10	6	6	3
Q62425	Q62425	Cytochrome c oxidase subunit NDUFA4	Ndufa4	Mus musculus	1879900	3280000	1943100	2503500	3800700	7054800	26517000	6509400	6166900	26763000	25840000	27908000	5	5	5	41.5	41.5	41.5	0	9.6167	416170000	21	69361000		10090	1928000	3563800	2915400	1529700	7487900	3816200	7863900	6696400	2691200	6280500	12363000	12225000	1	1	0	0	2	2	4	1
Q3TJZ6	Q3TJZ6	Protein FAM98A	Fam98a	Mus musculus	60725000	41269000	53935000	30626000	26430000	19588000	50021000	19661000	12850000	48365000	43147000	29056000	13	13	10	42.1	42.1	35.7	0	323.31	4156200000	221	69148000		10090	12018000	14983000	13985000	3719000	8559800	3877300	2895600	1242300	296050	1928000	3653800	1989500	26	20	30	17	20	13	25	10
Q923D5	Q923D5	WW domain-binding protein 11	Wbp11	Mus musculus	99400000	81281000	69851000	56167000	83354000	116690000	53458000	0	0	0	37502000	0	9	9	9	19	19	19	0	42.66	2166200000	24	68516000		10090	7255900	15000000	10963000	2200700	5440300	6534500	2763100	5160700	3525600	2647900	6926200	98326	7	2	3	1	5	3	0	0
Q05D44	Q05D44	Eukaryotic translation initiation factor 5B	Eif5b	Mus musculus	32022000	29430000	27301000	20480000	19052000	21461000	15801000	24511000	19806000	23853000	24321000	22905000	53	53	52	44	44	44	0	323.31	6059000000	366	68253000		10090	8332400	15834000	9624600	2939100	9881500	6662500	1616100	3090700	1052000	2074800	3979800	3165500	42	43	34	27	33	29	21	26
P10639	P10639	Thioredoxin	Txn	Mus musculus	6400500	8250800	5036700	10259000	16261000	14524000	0	0	0	0	0	0	4	4	4	31.4	31.4	31.4	0	12.604	474040000	24	67720000		10090	3681000	8864900	4381000	4065200	18656000	11678000	1599000	4252100	1160600	1850000	4558000	2974500	2	2	2	2	2	2	1	2
P35700	P35700	Peroxiredoxin-1	Prdx1	Mus musculus	4583700	8901800	6066700	7540100	14625000	14638000	7799100	8220500	6737000	10403000	11066000	10479000	10	10	9	44.7	44.7	40.7	0	24.706	1028700000	56	67468000		10090	3208700	8175500	5188700	2962700	19338000	10342000	1813900	3436200	995470	2584200	5192700	4229800	1	5	3	3	8	4	5	4
Q7TNC4	Q7TNC4	Putative RNA-binding protein Luc7-like 2	Luc7l2	Mus musculus	16226000	20454000	12891000	11343000	10187000	12158000	8745400	11877000	9715900	6554200	8175500	19654000	13	13	8	31.9	31.9	20.4	0	66.565	1321200000	96	67341000		10090	7335000	16015000	6401700	2167700	6810800	4871200	2214600	6426400	2776000	1259000	2657400	8406300	8	10	5	7	7	7	6	12
Q8BWW4	Q8BWW4	La-related protein 4	Larp4	Mus musculus	18789000	16247000	16523000	12299000	11479000	9684200	13381000	19144000	18908000	14643000	12030000	15224000	22	22	22	33.4	33.4	33.4	0	203.01	2494300000	192	66703000		10090	6315500	12964000	8617700	1983000	8177600	4724200	3123100	6553500	2676600	2128700	4719500	4719400	19	17	20	13	16	11	16	24
E9QA15;REV__Q8BSS9;REV__B2RXQ2	E9QA15	Caldesmon 1	Cald1	Mus musculus	77605000	74592000	45272000	10046000	19263000	12368000	90740000	67758000	128070000	8097700	8175800	10351000	22	22	22	27.2	27.2	27.2	0	130.69	2310700000	86	66569000		10090;10090;10090	5906600	14221000	7758800	4328000	9662200	7831800	1511100	4497200	3621100	1858200	2988600	2384200	9	13	10	0	5	2	12	11
P11983	P11983	T-complex protein 1 subunit alpha	Tcp1	Mus musculus	12292000	14293000	14520000	12775000	23920000	15692000	13729000	12821000	8480000	14668000	16493000	12466000	24	24	24	60.6	60.6	60.6	0	241.72	3011000000	168	66346000		10090	3668900	8316700	6906500	2883300	16655000	9851600	2380700	4104700	863220	2875300	4836700	3003600	16	17	18	13	25	21	13	8
P26369	P26369	Splicing factor U2AF 65 kDa subunit	U2af2	Mus musculus	30110000	26333000	28554000	14614000	13627000	16800000	13433000	6984800	10690000	9531700	10121000	7576900	14	14	14	45.7	45.7	45.7	0	159.25	1795700000	83	65286000		10090	10138000	18068000	10804000	3505500	7630800	7316600	1371300	1233000	507280	937020	2513100	1260500	14	12	11	4	4	8	7	6
Q62261;Q68FG2;P15508	Q62261	Spectrin beta chain, non-erythrocytic 1;Spectrin beta chain;Spectrin beta chain, erythrocytic	Sptbn1;Sptbn2;Sptb	Mus musculus;Mus musculus;Mus musculus	81195000	47888000	69087000	116950000	44860000	49128000	61751000	39115000	52133000	52572000	43392000	61313000	132	132	131	65.2	65.2	64.9	0	323.31	17621000000	1056	64915000		10090;10090;10090	7577000	9155500	9589700	7308000	8843400	6809000	2864700	2095600	1444400	1933800	3278100	4016300	126	99	114	134	103	97	79	47
P26350	P26350	Prothymosin alpha	Ptma	Mus musculus	0	0	0	0	0	0	0	0	0	0	0	0	2	2	2	21.6	21.6	21.6	0	24.254	192820000	10	64275000		10090	1871900	3729900	3396500	2636600	27620000	8865100	1515800	5492800	2728000	2671800	2209700	1536800	1	1	0	0	2	1	1	0
Q9R0U0	Q9R0U0	Serine/arginine-rich splicing factor 10	Srsf10	Mus musculus	19030000	19479000	15069000	7352900	8491100	5381700	21050000	19349000	15331000	19447000	16101000	14327000	7	7	7	21.8	21.8	21.8	0	57.438	617180000	40	63693000		10090	6642000	11219000	9205700	1501500	2167000	2411100	6314700	8322000	3772800	2915000	5848000	3374300	4	5	4	1	1	2	5	5
P63038	P63038	60 kDa heat shock protein, mitochondrial	Hspd1	Mus musculus	8615400	9539800	10438000	6182000	24213000	19279000	7563400	14042000	11886000	8895500	9542800	8114700	32	32	32	64.2	64.2	64.2	0	323.31	3701200000	259	62951000		10090	2815600	8139200	5609400	1419700	19001000	10728000	1856500	4546100	2050400	1360200	2861400	2564100	27	25	29	21	40	33	13	21
P62715	P62715	Serine/threonine-protein phosphatase 2A catalytic subunit beta isoform	Ppp2cb	Mus musculus	22431000	23980000	24289000	56036000	45172000	37114000	20733000	23385000	27382000	35234000	21891000	28551000	9	9	1	34.3	34.3	2.6	0	135.11	1855900000	65	60889000		10090	3979300	9468100	6465400	5976400	15521000	11450000	1239500	911720	743670	1192500	2010800	1930700	8	5	5	10	11	10	3	2
E9PYF4;Q7M757	E9PYF4	LIM domain only 7;Lys-63-specific deubiquitinase BRCC36-like	Lmo7;C6.1al	Mus musculus;Mus musculus	39896000	26585000	34511000	44495000	17089000	18058000	33476000	24123000	32688000	28882000	23556000	37296000	66	66	66	41.7	41.7	41.7	0	323.31	10365000000	622	60686000		10090;10090	5976800	8813600	8090000	5465100	5916800	4650700	3642400	4467300	2770600	2092400	3646600	5154100	55	46	64	62	42	38	59	51
Q9D883;Q8BGJ9	Q9D883	Splicing factor U2AF 35 kDa subunit;Splicing factor U2AF 26 kDa subunit	U2af1;U2af1l4	Mus musculus;Mus musculus	30387000	19057000	23590000	13187000	12237000	12845000	27883000	13098000	6217700	7757200	11697000	5884600	5	5	5	22.2	22.2	22.2	0	67.913	968420000	53	60089000		10090;10090	6794500	12500000	10061000	1703200	8526000	4977400	3994100	4051500	548550	773160	3722900	2437000	6	6	6	3	5	5	4	4
Q60875	Q60875	Rho guanine nucleotide exchange factor 2	Arhgef2	Mus musculus	23113000	24207000	26013000	29112000	30519000	33738000	8092500	9608600	5250200	10112000	10836000	7836300	39	39	39	47.4	47.4	47.4	0	323.31	5107500000	269	58561000		10090	4984900	10874000	8204300	4734100	12284000	11530000	634720	1216700	324270	768830	2088200	917510	34	33	36	36	46	42	7	8
Q8BX10	Q8BX10	Serine/threonine-protein phosphatase PGAM5, mitochondrial	Pgam5	Mus musculus	14614000	14262000	13140000	6368000	5553700	5850400	10003000	8158200	7066500	8314000	6967000	13663000	14	14	14	46.5	46.5	46.5	0	51.4	1270000000	67	58542000		10090	7235600	13662000	8814400	1581600	4705700	3197500	2929400	3592500	1275800	1964500	3041200	6541200	8	12	11	3	4	4	7	4
Q9WVC3	Q9WVC3	Caveolin-2	Cav2	Mus musculus	29655000	24125000	27831000	50993000	25525000	27182000	1516600	0	0	802570	1204800	3030300	5	5	5	45.1	45.1	45.1	0	32.04	1154100000	32	58371000		10090	5980800	10456000	7523100	8752800	13814000	11087000	236840	257370	51873	301320	219610	358250	4	5	4	6	4	5	1	0
Q9CQS8;E9PW43	Q9CQS8;E9PW43	Protein transport protein Sec61 subunit beta;Predicted pseudogene 10320	Sec61b;Gm10320	Mus musculus;Mus musculus	11227000	10779000	9475900	8689900	12863000	13197000	3071900	0	0	0	0	5910000	3	3	3	37.5	37.5	37.5	0	25.032	348390000	22	58065000		10090;10090	4570800	7890400	5560900	3712400	17348000	8448000	1077100	1032200	0	102570	2451800	5870900	2	2	2	3	4	4	1	0
Q6P069	Q6P069	Sorcin	Sri	Mus musculus	8236400	11703000	8206500	3623900	15094000	16151000	0	1246300	0	0	0	0	8	8	8	38.9	38.9	38.9	0	43.018	694770000	30	57898000		10090	6535300	11931000	6685000	1405100	18030000	12854000	0	248070	50234	85439	0	73883	4	5	5	1	8	7	0	0
Q6NVF9	Q6NVF9	Cleavage and polyadenylation specificity factor subunit 6	Cpsf6	Mus musculus	26308000	26883000	31342000	15667000	17542000	18025000	18073000	16732000	13423000	12874000	11672000	11104000	12	12	12	24.5	24.5	24.5	0	155.74	1687200000	121	57422000		10090	8874100	9032700	12681000	2226800	7757900	5149100	2547800	2943400	1000900	1303000	1947100	1958500	19	17	16	13	15	12	8	6
Q9R1Q7	Q9R1Q7	Proteolipid protein 2	Plp2	Mus musculus	0	0	0	0	0	0	0	0	0	0	0	0	1	1	1	7.9	7.9	7.9	0	7.2651	286770000	15	57354000		10090	4452800	8701100	7222000	2874700	16392000	7824700	1189800	2231400	675240	1183900	1929900	2676900	1	1	1	1	2	2	1	2
O55106	O55106	Striatin	Strn	Mus musculus	11350000	12439000	11733000	37524000	23378000	17567000	2871000	4852100	3489500	5112000	5133900	11030000	28	28	28	52.9	52.9	52.9	0	323.31	3394800000	198	56911000		10090	4100200	8408600	4998200	7414100	17890000	9505900	255100	868130	275970	358150	787500	2049300	21	24	22	35	40	31	3	3
Q91VM5;A0A2I3BRL8;Q9DAE2;Q8C796	Q91VM5;A0A2I3BRL8	RNA binding motif protein, X-linked-like-1;Predicted gene 7324;RNA-binding motif protein, X-linked-like 2;REST corepressor 2	Rbmxl1;Gm7324;Rbmxl2;Rcor2	Mus musculus;Mus musculus;Mus musculus;Mus musculus	13706000	16398000	16569000	6058200	4805600	4418000	11105000	17120000	20751000	13527000	13928000	16316000	25	25	5	53.1	53.1	14.7	0	120.22	1720900000	155	56865000		10090;10090;10090;10090	4772000	11715000	9088800	1302000	3695100	1417200	2727700	6971600	3413900	2686200	4459000	4615600	16	16	20	5	7	3	14	16
Q8K310	Q8K310	Matrin-3	Matr3	Mus musculus	30273000	24922000	31722000	14894000	10001000	10787000	29663000	28681000	30093000	19379000	17081000	15268000	28	28	28	42.6	42.6	42.6	0	323.31	4356000000	227	56619000		10090	8523100	13387000	11408000	1646700	4465100	3483100	2268700	3919700	2158400	1575700	2219500	1563300	33	34	33	14	16	12	18	16
Q9DCN2	Q9DCN2	NADH-cytochrome b5 reductase 3	Cyb5r3	Mus musculus	6261600	7478700	8636900	6980300	26284000	15066000	3600700	3878000	2460700	4635000	4564500	4706600	12	12	12	36.5	36.5	36.5	0	111.38	1038700000	55	56394000		10090	4262700	9514400	5170400	2499400	18549000	10064000	952130	1288500	370790	960720	1407500	1353500	7	7	6	8	12	11	1	1
P61222	P61222	ATP-binding cassette sub-family E member 1	Abce1	Mus musculus	22165000	18585000	22713000	7326700	18981000	16399000	12017000	21093000	6949600	6111200	10053000	13218000	21	21	21	45.4	45.4	45.4	0	323.31	2678900000	139	55937000		10090	6873400	10818000	10294000	1603900	11696000	6564100	1919100	1734500	388780	537450	1347100	2161500	22	23	23	6	21	14	7	8
P58404	P58404	Striatin-4	Strn4	Mus musculus	13001000	15012000	11059000	30037000	19749000	17146000	1468800	3652800	2821300	5181200	4059300	9549300	19	19	19	35	35	35	0	219.72	2032800000	92	55881000		10090	3151200	10150000	3855500	6145800	16827000	10386000	216160	961030	331960	594590	1005300	2256800	10	12	8	17	19	13	0	1
P80314	P80314	T-complex protein 1 subunit beta	Cct2	Mus musculus	13489000	13385000	12052000	11101000	22082000	16878000	12321000	12292000	10993000	12900000	10979000	9715500	24	24	24	61.3	61.3	61.3	0	208.25	2804200000	146	55709000		10090	3187000	7816800	4841500	2059200	15260000	8039500	1839900	3865000	1576100	1800200	3258200	2165700	14	19	14	11	26	24	5	6
Q9CQF3	Q9CQF3	Cleavage and polyadenylation specificity factor subunit 5	Nudt21	Mus musculus	18843000	17327000	17332000	10151000	12518000	9055600	28103000	13245000	8868400	7868000	3668300	4613300	12	12	12	59.9	59.9	59.9	0	101.14	1668800000	89	55585000		10090	7094100	14222000	7718800	1864100	8871900	6856300	3278000	2818500	1322300	625810	521030	391240	13	14	12	9	12	12	6	2
P61327;Q9CQL1	P61327;Q9CQL1	Protein mago nashi homolog;Protein mago nashi homolog 2	Magoh;Magohb	Mus musculus;Mus musculus	15517000	11014000	13734000	9419100	7962100	7605100	7759900	3943300	6798800	8274900	6384300	5851200	11	11	11	72.6	72.6	72.6	0	37.345	1060400000	55	55354000		10090;10090	8307300	15403000	11242000	2388600	6751100	5279600	1132700	315220	148550	1203500	1865600	1316700	9	8	6	5	8	5	3	2
P68372;CON__ENSEMBL:ENSBTAP00000025008;A2AQ07	P68372	Tubulin beta-4B chain;Tubulin beta-1 chain	Tubb4b;Tubb1	Mus musculus;Mus musculus	14895000	17477000	16488000	11902000	25890000	24909000	38038000	22607000	23631000	35096000	26898000	28530000	18	4	1	49	16.2	2.7	0	84.993	1866300000	58	54958000		10090;-1;10090	2521500	6375500	3931100	1292400	7983200	6495500	3506600	6824300	3446900	2950300	5068600	4561700	4	4	3	5	4	5	7	6
P61750	P61750	ADP-ribosylation factor 4	Arf4	Mus musculus	6628700	5747400	10057000	3980500	12015000	12325000	18038000	3883000	3700800	9374400	7662400	6192100	8	8	4	56.7	56.7	27.8	0	210.14	896190000	68	54565000		10090	4318800	7081400	6455500	1811900	14911000	9669100	2219500	1519100	570370	1384800	2328100	2295300	8	9	9	6	10	12	3	2
Q99JI6	Q99JI6	Ras-related protein Rap-1b	Rap1b	Mus musculus	4374800	5707700	6582300	10910000	10012000	10892000	10241000	5628800	2665700	10556000	12712000	7731100	6	6	2	34.2	34.2	8.2	0	35.517	564360000	29	54550000		10090	2917200	5639300	5141400	3573100	11427000	8775600	3214300	2603600	852250	1638700	5590700	3177000	1	3	5	4	4	3	1	1
Q8BKZ9	Q8BKZ9	Pyruvate dehydrogenase protein X component, mitochondrial	Pdhx	Mus musculus	10223000	10411000	10883000	16116000	14039000	13172000	9559100	8702600	11646000	16192000	12812000	4972600	15	15	15	43.9	43.9	43.9	0	164.37	1767100000	113	54201000		10090	3515000	9229100	5523000	3862000	10775000	7298200	2024700	2743300	1486000	2700000	4100900	943160	11	11	11	10	10	10	11	8
Q5F2E8;Q8BYC6;Q6ZQ29	Q5F2E8	Serine/threonine-protein kinase TAO1;Serine/threonine-protein kinase TAO3;Serine/threonine-protein kinase TAO2	Taok1;Taok3;Taok2	Mus musculus;Mus musculus;Mus musculus	24270000	19730000	11177000	5388900	8006100	11917000	8473900	7063200	183750	971360	7987100	9413500	34	34	34	36	36	36	0	323.31	3649700000	224	53748000		10090;10090;10090	8888900	13989000	5804300	1749900	7245700	7717000	1435300	1863400	41644	68783	2205600	2738400	36	31	25	18	21	28	18	11
O08583;Q9JJW6	O08583;Q9JJW6	THO complex subunit 4;Aly/REF export factor 2	Alyref;Alyref2	Mus musculus;Mus musculus	45646000	24756000	42333000	30500000	22297000	36989000	15761000	9158400	17780000	10819000	4302500	5858300	12	12	12	51	51	51	0	187.19	2217700000	105	53422000		10090;10090	10405000	9886100	9905400	2311400	7818300	6382400	749060	1064500	1068500	894240	1010600	1926400	10	9	12	6	7	8	11	9
P63158	P63158	High mobility group protein B1	Hmgb1	Mus musculus	6461000	5511800	2438500	5358500	6544000	9571300	3435200	6876600	5638300	4454300	5179900	5906000	8	8	7	26.5	26.5	22.3	0	76.254	639240000	47	53259000		10090	5949000	7799000	3487900	2096000	15130000	12966000	524000	2053000	844080	278840	1293800	837230	6	5	2	4	6	8	2	4
Q61753	Q61753	D-3-phosphoglycerate dehydrogenase	Phgdh	Mus musculus	8310700	8302700	6300400	5374700	15419000	13802000	10274000	10787000	11139000	11077000	9692100	11999000	8	8	8	16.7	16.7	16.7	0	84.148	1170100000	69	53185000		10090	3120300	6233200	3171000	1232700	13380000	8303600	2154700	4219000	1381100	2356100	3320200	4312900	3	7	5	4	8	7	7	6
P62821	P62821	Ras-related protein Rab-1A	Rab1A	Mus musculus	9083400	9222400	8865100	8823100	16141000	14341000	5612300	4416700	2413900	5711100	7005400	6179700	9	9	5	59	59	36.6	0	64.762	1079800000	68	52942000		10090	4265000	6828900	6121400	2998900	12051000	12325000	890480	985170	330410	1454200	3316200	1375900	7	10	10	7	11	9	4	0
Q80SZ7;A0A3B2WD42	Q80SZ7	Guanine nucleotide-binding protein G(I)/G(S)/G(O) subunit gamma-5;Guanine nucleotide-binding protein subunit gamma	Gng5;Gm4356	Mus musculus;Mus musculus	5467100	0	5103300	8060100	5217200	3693600	2106600	2380800	1825500	3722200	5610800	5659500	4	4	4	39.7	39.7	39.7	0	12.59	210450000	19	52613000		10090;10090	8887600	4586300	9988300	3876700	6105300	5869700	1425100	884830	565790	2043300	3675500	4704500	0	1	1	2	2	2	2	1
P42932	P42932	T-complex protein 1 subunit theta	Cct8	Mus musculus	8865600	10480000	7188500	6133100	12594000	12036000	5562600	6185900	5850400	6346500	7728000	6300800	22	22	22	43.6	43.6	43.6	0	75.844	1928500000	124	52276000		10090	3848100	9687200	4806300	2003700	13374000	9231800	1255300	2037900	680490	1148400	2551400	1650900	15	13	16	8	18	16	6	7
P63168;Q9D0M5	P63168	Dynein light chain 1, cytoplasmic;Dynein light chain 2, cytoplasmic	Dynll1;Dynll2	Mus musculus;Mus musculus	25146000	0	37470000	31395000	0	29316000	0	0	0	0	0	1899300	3	3	3	27	27	27	0	10.651	763840000	13	52015000		10090;10090	19418000	21806000	13782000	7228800	27035000	10883000	620860	3042900	197790	140590	372230	365310	1	2	2	2	2	2	0	1
Q9QZK2;Q6S5L9	Q9QZK2	Breast cancer anti-estrogen resistance protein 3 homolog;SHC-transforming protein 4	Bcar3;Shc4	Mus musculus;Mus musculus	13257000	12768000	12857000	42554000	35947000	35176000	9147000	12646000	10094000	19477000	19204000	6875500	36	36	35	51.1	51.1	50.1	0	323.31	4900000000	224	51987000		10090;10090	3183600	5088400	4004900	7375000	15708000	10278000	779680	835300	360260	1276300	2457000	641450	18	15	18	42	39	39	7	7
P80317;Q61390	P80317	T-complex protein 1 subunit zeta;T-complex protein 1 subunit zeta-2	Cct6a;Cct6b	Mus musculus;Mus musculus	7583800	9581000	9040600	6429700	14158000	13311000	9075300	9495100	7786500	8805100	10728000	7700200	23	23	23	46	46	46	0	151.61	1932000000	158	51973000		10090;10090	3468700	9795400	5408200	1649500	10511000	8259000	1838200	2650700	1353500	1539000	3474600	2024600	20	20	19	14	25	22	6	9
Q61990;P57722	Q61990	Poly(rC)-binding protein 2;Poly(rC)-binding protein 3	Pcbp2;Pcbp3	Mus musculus;Mus musculus	17246000	8562300	14497000	10433000	8710800	10177000	33457000	21379000	13186000	21981000	14806000	13525000	11	11	9	42.3	42.3	36.7	0	171.09	1642900000	86	51712000		10090;10090	6070400	5994200	6386900	1716300	9955300	4962000	4373400	3866800	745760	1872200	3916100	1853200	10	4	10	4	9	8	11	7
P62996	P62996	Transformer-2 protein homolog beta	Tra2b	Mus musculus	11215000	15000000	16636000	5546300	5548600	4789100	8634900	7472300	12148000	9569700	9265200	8415200	9	9	6	26.7	26.7	20.5	0	105.4	697220000	48	51609000		10090	6565200	6019200	8610500	1476900	5000400	2091200	3125500	4669500	2436100	3079100	5407100	3128700	3	5	5	2	2	2	5	4
O35129	O35129	Prohibitin-2	Phb2	Mus musculus	12973000	13963000	14629000	13370000	23055000	20135000	15255000	6108600	3861500	10383000	10881000	11145000	14	14	14	54.8	54.8	54.8	0	249.43	1835200000	101	51475000		10090	3239900	7280700	6590600	1674000	15226000	11515000	1149700	893390	218850	648690	1516800	1521000	10	10	11	9	18	16	6	4
Q64433;Q9JI95	Q64433;Q9JI95	10 kDa heat shock protein, mitochondrial;CPN10-like protein	Hspe1;Hspe1-rs1	Mus musculus;Mus musculus	1132400	3450800	1718500	2300600	6738600	7127800	6739800	19825000	27343000	10171000	9921400	7120900	6	6	6	58.8	58.8	58.8	0	22.008	452560000	39	51143000		10090;10090	545210	3093400	1576400	829210	8733900	7547700	2665400	9297200	6890300	2819200	4197000	2948400	1	3	1	1	3	2	4	6
P15532	P15532	Nucleoside diphosphate kinase A	Nme1	Mus musculus	1775800	11511000	2797500	8045000	37799000	36999000	241000	986440	2866400	474050	698850	279310	8	8	6	65.8	65.8	46.7	0	64.26	1036000000	46	50970000		10090	808710	6980300	3301100	3855600	19972000	13389000	66125	99405	2412000	479150	1080200	86281	1	9	4	8	11	12	0	0
Q99KH8;Q99JT2;Q9Z2W1	Q99KH8	Serine/threonine-protein kinase 24;Serine/threonine-protein kinase 26;Serine/threonine-protein kinase 25	Stk24;Stk26;Stk25	Mus musculus;Mus musculus;Mus musculus	7028100	9719900	5605400	15465000	18005000	15048000	1387200	1178100	652230	1954100	1653000	6291500	11	11	11	27.8	27.8	27.8	0	146.47	1241800000	65	50473000		10090;10090;10090	3451200	8977500	4449900	3812100	16408000	10186000	334530	356320	129490	324230	491290	1551900	6	8	6	12	14	12	0	1
Q9JHJ0	Q9JHJ0	Tropomodulin-3	Tmod3	Mus musculus	7020800	6057800	8720400	10841000	4161200	6611200	18015000	8514700	14282000	14012000	10777000	18043000	17	17	17	58	58	58	0	94.869	1148500000	101	50320000		10090	2997900	5107700	5129700	3010300	3533300	3623800	4138500	3057700	3427000	3271100	5436100	7586900	9	9	9	11	3	5	11	7
Q3UV17	Q3UV17	Keratin, type II cytoskeletal 2 oral	Krt76	Mus musculus	0	62767000	0	77806000	58724000	93031000	0	0	0	0	0	45785000	8	2	2	9.9	3.7	3.7	0	10.086	1803600000	24	50101000		10090	2253700	8602700	4139700	3549500	5031900	6998000	3878600	2542600	1874800	2888500	6168200	2172400	2	2	2	2	2	3	2	1
O35286	O35286	Pre-mRNA-splicing factor ATP-dependent RNA helicase DHX15	Dhx15	Mus musculus	13815000	15194000	13513000	11722000	12541000	15650000	5702200	5877800	3516100	5100000	6098000	5030300	27	27	26	38.7	38.7	37.6	0	137.16	2670800000	163	49771000		10090	4996100	11308000	6984100	2600000	9183700	8187300	1273600	1425900	334820	728200	1571100	1178000	25	24	19	17	22	20	9	9
P05064;A6ZI46;A6ZI47	P05064;A6ZI46	Fructose-bisphosphate aldolase A;Fructose-bisphosphate aldolase;Fructose-bisphosphate aldolase	Aldoa;Aldoart1;Aldoart2	Mus musculus;Mus musculus;Mus musculus	7374200	9320900	6419400	7431200	21005000	16948000	5181400	9201900	8889000	10710000	9842300	9282300	18	18	18	46.4	46.4	46.4	0	223.03	2015500000	129	49683000		10090;10090;10090	2068200	5204900	3226900	1766800	15321000	9987700	981610	3027000	977400	1580800	2951900	2588400	5	10	11	7	20	19	3	12
Q8R326	Q8R326	Paraspeckle component 1	Pspc1	Mus musculus	19420000	13931000	18585000	7837900	7697100	7092000	13114000	10769000	14884000	16935000	13698000	10100000	16	16	16	42.1	42.1	42.1	0	110.06	1588700000	92	48831000		10090	8220500	9747500	8949300	1523600	5303000	3710700	1771500	2238700	1191300	2120100	2624500	1430600	15	18	15	8	7	6	5	3
CON__P05784;P05784	CON__P05784;P05784	Keratin, type I cytoskeletal 18	Krt18	Mus musculus	13197000	8677100	12647000	20029000	13641000	10162000	8862200	4789900	7740100	6629400	6959400	8456700	24	21	21	71.4	66	66	0	238.91	2163200000	125	48778000	+	-1;10090	4545500	7210600	6587700	5308500	10998000	5878000	1451700	1288500	953370	1159300	1630700	1766900	16	11	16	20	21	10	9	2
Q6A0A9	Q6A0A9	Constitutive coactivator of PPAR-gamma-like protein 1	FAM120A	Mus musculus	25751000	17914000	21360000	15582000	13977000	10862000	19828000	21933000	18156000	23630000	21680000	20877000	34	34	34	38.8	38.8	38.8	0	309.36	4702300000	276	48482000		10090	4955800	7618800	5026300	2085200	5726800	3425300	2588800	4713000	1931100	2594200	4507200	3309500	30	30	28	18	21	12	22	24
Q3U0V1	Q3U0V1	Far upstream element-binding protein 2	Khsrp	Mus musculus	16611000	11102000	12954000	10225000	11778000	10018000	11796000	15349000	19760000	12409000	10270000	10134000	24	24	22	43.6	43.6	40.4	0	195.16	2341100000	158	48412000		10090	5206100	7261300	5763400	2110500	7347900	4935800	2030700	4171600	2358400	1896600	2855600	2474100	20	11	15	12	14	9	13	14
P80315	P80315	T-complex protein 1 subunit delta	Cct4	Mus musculus	10336000	12602000	10325000	8612100	16548000	17338000	7182000	7171000	2480900	6811000	8470100	6679200	22	22	22	50.5	50.5	50.5	0	231.11	2148400000	111	47862000		10090	3907200	9428800	4944900	1888400	11161000	8936100	1254200	1291800	235710	963040	2162600	1689000	15	13	13	10	19	14	6	4
Q925B0	Q925B0	PRKC apoptosis WT1 regulator protein	Pawr	Mus musculus	6383800	6744100	5030200	8621600	5338300	6077600	10515000	12676000	16005000	8935400	8507200	17783000	14	14	14	46.5	46.5	46.5	0	95.603	923390000	86	47691000		10090	2491500	4974400	3904000	2721300	5097300	3385700	3081000	5521100	3614000	1933600	3557900	7409600	4	3	5	5	6	4	9	10
P48962;Q3V132	P48962	ADP/ATP translocase 1;ADP/ATP translocase 4	Slc25a4;Slc25a31	Mus musculus;Mus musculus	15972000	13735000	15062000	12730000	19988000	18122000	33448000	8634000	6824700	18783000	17624000	15847000	15	6	6	39.9	16.4	16.4	0	59.738	1037300000	43	47546000		10090;10090	2732200	4483500	3798700	1090300	10131000	3353200	5980400	924200	684760	3422400	5999500	4945400	4	4	3	3	4	3	5	1
P62137	P62137	Serine/threonine-protein phosphatase PP1-alpha catalytic subunit	Ppp1ca	Mus musculus	23927000	18254000	23876000	25743000	16931000	16578000	30188000	19815000	24712000	21665000	23577000	20950000	14	14	7	42.7	42.7	16.7	0	92.777	1560100000	104	47498000		10090	4649900	7189300	8137500	3509700	7100500	4588600	4549600	1228400	1158000	1699000	1855600	1832000	12	10	13	10	8	9	14	5
Q9Z1Z2	Q9Z1Z2	Serine-threonine kinase receptor-associated protein	Strap	Mus musculus	11633000	8247600	8623700	8418200	8175500	6887500	11916000	10171000	10191000	14346000	9559400	8208800	16	16	16	62.6	62.6	62.6	0	181.6	1695700000	135	47498000		10090	4591500	5013600	4635500	2694400	6153100	4637900	3555700	4096700	1915600	3043300	4021000	3139300	11	10	14	10	11	13	12	11
Q7TSC1	Q7TSC1	Protein PRRC2A	Prrc2a	Mus musculus	54770000	37675000	49569000	20298000	16253000	14444000	49554000	62873000	63537000	39749000	32906000	34599000	98	95	95	52	51.1	51.1	0	323.31	11270000000	739	47242000		10090	5688900	7531000	6984400	1239200	3522400	1927300	2915900	6438600	2678500	2128600	3022400	3164400	88	75	97	32	34	24	71	99
Q91VR2	Q91VR2	ATP synthase subunit gamma, mitochondrial	Atp5f1c	Mus musculus	8683400	8836900	7446300	7872500	13401000	10648000	7364500	5800400	5572300	7125900	7280800	9863100	9	9	9	41.6	41.6	41.6	0	59.331	697860000	54	46833000		10090	2956600	4431000	5384300	2354600	11075000	7258300	1750400	2712600	1054700	794260	2611100	4450300	6	4	6	5	6	8	4	2
O54825	O54825	Bystin	Bysl	Mus musculus	48616000	53967000	19196000	11034000	12580000	17531000	29735000	42792000	9345000	11501000	17342000	12231000	15	15	15	42.7	42.7	42.7	0	42.337	1243000000	50	46762000		10090	4976000	11300000	4764700	1612200	6731900	7028200	1759000	1660500	257750	1078900	3506300	2086300	13	10	6	2	4	3	4	4
Q8VH51	Q8VH51	RNA-binding protein 39	Rbm39	Mus musculus	12212000	10764000	9524200	7234900	7144900	8035600	9930000	11148000	8137900	9362000	10050000	11378000	15	15	15	38.3	38.3	38.3	0	210.56	1500400000	90	46593000		10090	5068400	8513300	5220800	1823400	6157200	4551500	2072100	3466700	1293300	1693100	3176600	3556500	11	13	12	9	9	9	4	5
P80318	P80318	T-complex protein 1 subunit gamma	Cct3	Mus musculus	14095000	15087000	11124000	10152000	20801000	20317000	10973000	10969000	7632900	12681000	13297000	14468000	26	26	26	45.9	45.9	45.9	0	136.82	1981100000	105	46204000		10090	7190400	6769400	3872300	1450300	9967300	8141800	1533400	1716500	482310	1333400	1883100	1863700	8	11	10	7	13	20	7	4
Q8K2F8	Q8K2F8	Protein LSM14 homolog A	Lsm14a	Mus musculus	36354000	42680000	31147000	22759000	22445000	23003000	28745000	32659000	30752000	24166000	36558000	40656000	8	8	8	16	16	16	0	21.176	977520000	31	46123000		10090	4430800	8611300	7262000	921700	2493300	2149400	1985000	4496000	1314600	1802500	4696400	5959500	6	5	4	3	2	2	1	1
Q8BL97	Q8BL97	Serine/arginine-rich splicing factor 7	Srsf7	Mus musculus	19275000	27354000	16573000	8095700	9449500	9390500	14392000	20522000	16725000	9216900	11403000	12967000	8	7	7	27	27	27	0	71.281	826410000	33	45883000		10090	4735200	7888200	5908400	1268600	4272100	3592400	3118200	4894400	2431600	1052700	3156700	3565000	2	3	2	1	0	0	5	6
P57784	P57784	U2 small nuclear ribonucleoprotein A	Snrpa1	Mus musculus	8679300	9749100	7238000	4761500	6165700	5866500	4644400	7921100	9036900	4083800	4595300	5111400	10	10	10	46.3	46.3	46.3	0	54.164	550610000	43	45819000		10090	5117300	10896000	5491100	1202400	8830200	3674800	1456300	3917800	1187400	718950	2041400	1285300	3	7	6	2	4	5	2	2
Q9JMG1	Q9JMG1	Endothelial differentiation-related factor 1	Edf1	Mus musculus	13627000	15543000	12080000	6681000	15116000	15777000	4037800	10049000	5970200	3747000	4804400	5711500	3	3	3	22.3	22.3	22.3	0	45.09	698030000	42	45731000		10090	4139000	9617400	6122300	2572900	8471700	7804100	678150	2416100	261270	491660	1472800	1683500	5	6	5	2	6	5	2	3
P62743	P62743	AP-2 complex subunit sigma	Ap2s1	Mus musculus	5689500	8360600	6904700	4013300	4567300	7560200	2222100	0	0	0	2513200	1353700	3	3	3	19	19	19	0	14.045	351570000	22	45064000		10090	5133100	11943000	7802000	1479500	7115600	8934200	716140	222780	0	294540	974610	670820	4	4	4	2	3	3	0	0
O70503	O70503	Very-long-chain 3-oxoacyl-CoA reductase	Hsd17b12	Mus musculus	7561900	9143700	6871000	7106400	11508000	12708000	8273000	6906800	3412000	9896800	7923400	9856000	7	7	7	24	24	24	0	69.535	1004000000	41	44886000		10090	2441000	7846100	4444200	2121200	10896000	8082700	1607200	1370500	242360	1337600	2533500	1964100	5	4	2	2	4	7	3	4
CON__P02538;CON__Q8VED5;Q8VED5;Q99M73	CON__P02538	Keratin, type II cytoskeletal 79;Keratin, type II cuticular Hb4	Krt79;Krt84	Mus musculus;Mus musculus	7914300	15325000	10220000	15546000	7533500	19539000	10040000	10197000	41900000	11186000	10521000	9473000	34	17	2	50.4	30.7	3.5	0	95.959	1386500000	91	44759000	+	-1;-1;10090;10090	3224500	6576900	5454700	3083800	5429300	7942400	1744600	2323200	3302000	1873400	2235200	1569200	6	10	8	7	8	8	8	6
P17095	P17095	High mobility group protein HMG-I/HMG-Y	Hmga1	Mus musculus	20997000	24039000	21241000	12741000	12485000	11953000	3497100	5697900	7961000	16436000	15709000	17878000	6	6	6	51.4	51.4	51.4	0	30.49	754690000	54	44388000		10090	5333200	10971000	6251400	2163100	5531300	3438200	490680	1386700	1561200	1606200	2424100	3230400	6	5	5	3	3	5	1	2
P62827;Q14AA6;Q61820	P62827;Q14AA6;Q61820	GTP-binding nuclear protein Ran;GTP-binding nuclear protein Ran;GTP-binding nuclear protein Ran, testis-specific isoform	Ran;1700009N14Rik;Rasl2-9	Mus musculus;Mus musculus;Mus musculus	1905400	5071100	2535200	4044900	12526000	9331200	4196300	6909000	8636700	5524200	7214800	4859000	6	6	6	31.9	31.9	31.9	0	19.776	602940000	41	43453000		10090;10090;10090	1268400	5361000	2632000	1807000	11541000	10151000	1016200	2812000	1600500	1095900	2471900	1695400	1	5	2	1	7	5	3	2
Q08509	Q08509	Epidermal growth factor receptor kinase substrate 8	Eps8	Mus musculus	21083000	13349000	16068000	11161000	10678000	12723000	21389000	12537000	15836000	9129100	9246500	14693000	31	31	31	44.8	44.8	44.8	0	323.31	1989700000	158	43417000		10090	5259600	6886400	6176500	1616500	4494100	5369900	3252900	2454000	1892800	895430	2158800	2959900	16	13	15	11	13	14	25	11
P28656	P28656	Nucleosome assembly protein 1-like 1	Nap1l1	Mus musculus	5493800	16550000	11969000	19690000	24179000	23112000	9933100	27271000	8347200	14348000	20818000	32215000	8	8	6	25.1	25.1	22.3	0	56.311	1264200000	56	43248000		10090	779860	2577200	3819600	1583000	11046000	4369100	1616100	4539800	1039300	1647200	5663100	4567700	3	4	4	6	6	6	3	8
Q3URD3	Q3URD3	Sarcolemmal membrane-associated protein	Slmap	Mus musculus	11972000	14686000	11155000	49329000	44466000	31312000	3650000	5873200	833230	13502000	6193500	21765000	32	32	32	39.9	39.9	39.9	0	290.56	2939500000	148	43149000		10090	2133200	5386500	2635400	5322600	13463000	7129100	914320	1307500	75936	1330900	680880	2769600	15	15	12	28	28	22	1	1
P62274	P62274	40S ribosomal protein S29	Rps29	Mus musculus	4714500	6819300	5081800	7671800	8226400	7529000	20896000	13543000	12675000	3575300	11262000	0	1	1	1	19.6	19.6	19.6	0	11.931	289720000	21	42965000		10090	2237500	6260900	3021900	1955800	7179900	4961600	4872800	5446200	1965100	765280	4298000	0	2	2	2	2	2	2	2	2
O88477	O88477	Insulin-like growth factor 2 mRNA-binding protein 1	Igf2bp1	Mus musculus	21391000	19313000	20876000	15757000	17397000	14824000	30939000	26576000	26726000	26476000	22632000	20807000	13	13	12	28.2	28.2	26.5	0	170.74	1608900000	104	42963000		10090	3206600	5347300	4821700	1207700	4220700	2368900	3380000	5122000	3246200	2631700	4216700	3193700	11	12	11	6	8	7	9	7
P11440;Q80YP0;P97377;P49615;P30285;Q64261;Q3V3A1;Q04899;O35495;Q04735;Q8K0D0;Q14AX6	P11440	Cyclin-dependent kinase 1;Cyclin-dependent kinase 3;Cyclin-dependent kinase 2;Cyclin-dependent-like kinase 5;Cyclin-dependent kinase 4;Cyclin-dependent kinase 6;Cyclin-dependent kinase 15;Cyclin-dependent kinase 18;Cyclin-dependent kinase 14;Cyclin-dependent kinase 16;Cyclin-dependent kinase 17;Cyclin-dependent kinase 12	Cdk1;Cdk3;Cdk2;Cdk5;Cdk4;Cdk6;Cdk15;Cdk18;Cdk14;Cdk16;Cdk17;Cdk12	Mus musculus;Mus musculus;Mus musculus;Mus musculus;Mus musculus;Mus musculus;Mus musculus;Mus musculus;Mus musculus;Mus musculus;Mus musculus;Mus musculus	10498000	8767300	8684800	3067200	6214500	7074900	5781800	3507300	2721000	3725300	4016700	3616800	14	14	13	59.6	59.6	56.9	0	83.823	1118600000	77	42879000		10090;10090;10090;10090;10090;10090;10090;10090;10090;10090;10090;10090	5582400	10849000	6814700	883100	7408800	5326800	1618200	929270	317320	636830	1342300	1170900	13	18	11	4	8	9	3	2
Q91YT7	Q91YT7	YTH domain-containing family protein 2	Ythdf2	Mus musculus	19601000	12927000	13873000	8142100	8009500	6608200	13027000	13063000	11526000	11140000	10976000	11249000	18	14	12	38.5	33	30.6	0	229.16	1309200000	93	42798000		10090	5332300	7245400	6468400	1668100	4525000	3023000	2458000	4047200	1507500	1488000	2212200	2823100	11	10	12	5	7	7	10	9
P80313	P80313	T-complex protein 1 subunit eta	Cct7	Mus musculus	7311000	7509200	8043800	5011600	12235000	11147000	4814700	4439100	1704500	4215700	5690200	4504100	18	18	18	41.9	41.9	41.9	0	131.7	1665700000	114	42707000		10090	4007200	6809300	4505800	1933900	12015000	6159700	1289600	1469100	311740	773950	2110500	1321000	17	16	15	12	20	16	4	3
Q9EQX4	Q9EQX4	Allograft inflammatory factor 1-like	Aif1l	Mus musculus	11452000	6378700	6990600	3505400	1533200	3395700	16397000	3864000	11209000	3942100	4128600	4398000	8	8	8	60.7	60.7	60.7	0	62.097	411550000	37	42564000		10090	4816300	7794800	4813100	1285100	1399700	2723600	7326200	2630100	3326500	1473500	3043200	1932200	3	4	3	1	1	2	10	2
Q91W59;Q8BWL5	Q91W59	RNA-binding motif, single-stranded-interacting protein 1;RNA-binding motif, single-stranded-interacting protein 3	Rbms1;Rbms3	Mus musculus;Mus musculus	15172000	9041400	12821000	12405000	9296500	5524900	29871000	18679000	16375000	27101000	16950000	16308000	5	5	5	26.6	26.6	26.6	0	130.77	805520000	61	42269000		10090;10090	3814300	4808200	4953400	1972300	5146400	2512600	2738500	4416800	1829500	2174700	4121300	3780900	7	4	7	4	5	2	6	6
P59326	P59326	YTH domain-containing family protein 1	Ythdf1	Mus musculus	15228000	10733000	12626000	6712600	5455400	5091500	12590000	13139000	11194000	11337000	8105100	10338000	15	9	9	36.3	24.9	24.9	0	89.783	1006400000	74	42068000		10090	3015800	10265000	9609900	1150400	6131900	2650300	1702800	2350200	658030	992960	1791300	1750000	10	8	8	3	6	5	9	6
P23249	P23249	Putative helicase MOV-10	Mov10	Mus musculus	26674000	19300000	24091000	13280000	11184000	11904000	10207000	8026100	9383000	11311000	10633000	8898800	40	40	40	43	43	43	0	211.91	2990000000	188	41995000		10090	5425900	9112000	6436100	2021600	7542600	5030900	968880	1016200	379830	1057100	1474200	1529400	26	26	28	12	18	12	11	7
Q5SF07	Q5SF07	Insulin-like growth factor 2 mRNA-binding protein 2	Igf2bp2	Mus musculus	7280300	6200500	5868500	4913300	4984100	4700700	10513000	12425000	11734000	11623000	10158000	9833100	22	22	20	39.4	39.4	35.5	0	150.27	1393700000	122	41864000		10090	3022600	5674600	4467900	1394200	4395000	2039300	3424800	5511300	1359800	3048300	4302400	3224000	10	10	12	6	7	5	11	18
O54724	O54724	Caveolae-associated protein 1	Cavin1	Mus musculus	6967700	8718400	7038400	7601700	5919600	6107300	3344900	3666100	5329500	7933300	6219300	8028600	14	14	14	36.7	36.7	36.7	0	73.952	970670000	62	41856000		10090	2214200	8554200	5017000	2854600	7712500	5899000	636760	1663700	831650	1699100	2082100	2690700	5	6	5	5	6	5	3	3
Q8BT07	Q8BT07	Centrosomal protein of 55 kDa	Cep55	Mus musculus	6673200	6730200	5888800	5919800	5492900	6127100	6716300	8067300	8621700	7515200	8194900	10897000	22	22	22	41.3	41.3	41.3	0	239.04	1450300000	121	41490000		10090	2839900	6053300	4246000	1894600	5867200	4327100	1956500	3549400	1548000	1661500	2882700	4664000	13	13	12	7	8	9	7	11
P70261	P70261	Paladin	Pald1	Mus musculus	7466800	12426000	9317600	18008000	12311000	13232000	7071800	6710700	2366000	8283600	8195400	6461200	27	27	27	34.3	34.3	34.3	0	161.65	2695400000	170	41098000		10090	2535600	7679300	4039900	4139900	10108000	6793000	876780	979960	146780	833790	1692100	1272200	14	19	21	23	26	26	8	6
Q9Z1F9	Q9Z1F9	SUMO-activating enzyme subunit 2	Uba2	Mus musculus	0	41396000	0	51099000	56422000	70035000	0	0	0	0	0	0	2	2	2	4.9	4.9	4.9	0	6.1044	1278200000	7	41018000		10090	4481200	6961500	7918400	2630900	6926900	5388800	0	2076800	366900	0	4266500	0	1	0	1	2	0	2	0	0
Q99KP6	Q99KP6	Pre-mRNA-processing factor 19	Prpf19	Mus musculus	12070000	16089000	10668000	8225400	9572600	13422000	4336700	4094100	2767900	3997500	5672800	5376900	13	13	13	40.9	40.9	40.9	0	116.91	1513800000	74	40979000		10090	4611900	12654000	5811000	1424300	7248900	5223000	324340	526930	267100	451330	1712900	723350	11	12	10	4	5	9	3	4
Q3UL36	Q3UL36	Arginine and glutamate-rich protein 1	Arglu1	Mus musculus	14629000	20798000	5984600	2600900	0	3379900	13100000	12430000	12455000	5385700	7266600	26617000	5	5	5	14.4	14.4	14.4	0	8.8896	450050000	26	40914000		10090	4040800	10561000	1893700	716830	686660	1850300	7413000	3537700	1748200	1110300	2481700	4873200	4	4	2	1	2	2	3	2
Q8VE19	Q8VE19	GATOR complex protein MIOS	Mios	Mus musculus	14804000	22737000	14736000	21930000	16642000	18321000	6586900	7852700	5220500	8345600	7173600	8917200	27	27	27	38.7	38.7	38.7	0	265.36	3167600000	187	40804000		10090	3847200	9324200	5757900	3493800	8540700	6886600	454830	584070	211720	499850	520870	682640	21	26	25	28	27	29	6	6
Q8VE70	Q8VE70	Programmed cell death protein 10	Pdcd10	Mus musculus	6488700	9278600	6203200	14428000	17082000	14899000	2814000	1775100	1717000	1613100	2769400	3820200	7	7	7	50.9	50.9	50.9	0	111.9	792580000	46	40216000		10090	2213600	7253800	3564800	3270800	12823000	7402100	617070	575550	258640	307500	776390	1153200	6	6	4	9	7	9	1	0
Q9JII5	Q9JII5	DAZ-associated protein 1	Dazap1	Mus musculus	13876000	5914400	13473000	4926100	4683300	4090700	18181000	10689000	11667000	9944900	6232100	3709800	5	5	5	20.7	20.7	20.7	0	80.749	573420000	37	39652000		10090	4580400	4408400	6706600	1439400	4228200	2083600	4884500	3661000	1765100	2349900	2515300	1030000	5	4	5	1	5	3	5	4
O70133	O70133	ATP-dependent RNA helicase A	Dhx9	Mus musculus	30561000	24479000	33027000	11595000	9148200	8873200	19402000	13968000	20680000	12592000	11665000	9651700	40	40	40	35.2	35.2	35.2	0	323.31	3892700000	227	39417000		10090	5926900	10196000	7103200	898190	3024900	2214200	1888000	2471100	1500100	1096400	1658700	1439400	29	36	37	12	11	14	20	18
P26040	P26040	Ezrin	Ezr	Mus musculus	7123600	8832900	8282700	7708600	7113200	8622000	7073800	13495000	9434500	4291300	4201000	2892300	37	25	24	51.2	37.2	35.7	0	130.33	1635200000	125	38825000		10090	3098300	8143000	4983500	1634700	6084200	5341900	1515500	4106600	1103700	792950	1273900	746580	12	16	12	11	12	16	6	18
Q62446	Q62446	Peptidyl-prolyl cis-trans isomerase FKBP3	Fkbp3	Mus musculus	6711700	10062000	5928700	3173100	12506000	11473000	0	7191300	5453000	1926900	4043200	5138100	10	10	10	41.5	41.5	41.5	0	49.044	751310000	37	38588000		10090	2687100	7859700	3213700	704530	11882000	8806800	154390	1334400	316540	165120	771670	846810	3	6	4	1	8	5	0	4
P56135	P56135	ATP synthase subunit f, mitochondrial	Atp5mf	Mus musculus	0	0	0	0	0	0	5409000	4835400	3908000	4200700	4152000	4057800	3	3	3	23.9	23.9	23.9	0	8.6881	179520000	8	38482000		10090	2658300	4084700	2981200	1147500	6444300	5197700	2375400	4613000	1574400	1638800	3099700	2667400	0	0	0	0	1	0	2	1
Q62376	Q62376	U1 small nuclear ribonucleoprotein 70 kDa	Snrnp70	Mus musculus	9769400	8419000	7446400	3334600	3532200	4729100	6406500	8062800	7973800	3954800	4214800	4539400	16	16	16	31.2	31.2	31.2	0	55.353	997830000	90	38456000		10090	4493700	7264800	4597200	781220	3252900	2567200	3466200	4836400	1628400	1060100	2162300	2345100	11	9	8	3	4	5	10	13
P59242	P59242	Cingulin	Cgn	Mus musculus	34126000	16519000	31708000	38384000	14513000	15877000	81562000	57171000	67263000	45017000	37126000	77585000	63	63	63	50.9	50.9	50.9	0	323.31	4078300000	347	38421000		10090	3412700	3262000	4870800	1946200	2186500	1515800	3904100	5498900	2613200	1795100	2945400	4470300	27	15	26	25	10	11	51	41
CON__P02533;CON__Q6IFX2;Q6IFX2;CON__P19012;CON__Q61782;CON__P35900	CON__P02533	Keratin, type I cytoskeletal 42	Krt42	Mus musculus	6409000	10916000	7763800	20813000	5377300	13411000	9486800	3628300	12696000	12064000	9203000	3752600	27	21	4	55.9	48.7	13.8	0	210.19	1347400000	100	38417000	+	-1;-1;10090;-1;-1;-1	1904100	7737700	3396500	3958200	4247300	7024800	2209200	1079700	1450500	1875700	2961800	571910	6	10	10	15	8	13	9	2
Q8BJW6	Q8BJW6	Eukaryotic translation initiation factor 2A	Eif2a	Mus musculus	12411000	11017000	10792000	8926300	9792500	9757900	8502300	13118000	10328000	8069200	9384800	10032000	20	20	20	47.5	47.5	47.5	0	120.97	1950800000	134	38268000		10090	3544400	7159500	4924300	1718400	6168200	4085200	1212400	2666100	1101500	1026500	2437200	2224300	13	18	12	8	14	10	9	13
Q8R310	Q8R310	Transmembrane and coiled-coil domain protein 3	Tmcc3	Mus musculus	8219800	9342200	7884600	13974000	10401000	10786000	4459900	7067700	6013900	3791700	4476700	3481600	19	19	19	48.8	48.8	48.8	0	134.01	1622000000	111	38204000		10090	3512400	6454900	3846600	3061900	9276300	6239300	935800	2186300	910010	331140	975860	473090	12	18	13	13	18	14	3	6
Q9WVM1	Q9WVM1	Rac GTPase-activating protein 1	Racgap1	Mus musculus	18439000	17819000	21021000	8818600	8075100	6029100	21625000	18722000	19450000	7737100	9266500	8375700	17	17	17	39.6	39.6	39.6	0	173.34	1606700000	73	37681000		10090	4143200	7759200	8394300	839120	2711500	2437200	2630000	3788900	1747100	590210	1417000	1223800	8	8	12	4	7	5	9	6
P13020;CON__Q3SX14	P13020;CON__Q3SX14	Gelsolin	Gsn	Mus musculus	30029000	22876000	21011000	7541000	12250000	13643000	2117900	3430500	3569900	4947600	6356100	5902700	21	21	21	37.7	37.7	37.7	0	115.38	1687700000	110	36898000	+	10090;-1	9727500	9068000	5677200	794990	5466300	3482400	223040	412020	229300	366210	749200	702100	18	21	15	7	15	15	1	3
Q7TPV4	Q7TPV4	Myb-binding protein 1A	Mybbp1a	Mus musculus	14158000	16412000	15984000	10889000	11061000	13262000	8247300	5499500	4929000	7948600	8036900	6894800	47	47	47	41.4	41.4	41.4	0	323.31	3696700000	327	36777000		10090	4237800	8057600	5746600	1907600	6108600	5235700	1043100	919280	324910	648730	1453300	1093600	37	50	47	30	34	43	23	9
Q6P542	Q6P542	ATP-binding cassette sub-family F member 1	Abcf1	Mus musculus	35654000	36979000	20725000	15990000	22598000	21902000	12115000	9309100	3444600	6095700	9373500	9011900	24	24	24	37.2	37.2	37.2	0	323.31	2637800000	142	36736000		10090	5029400	10797000	4681600	1203700	5971400	3796100	860070	1610800	303350	250140	1051500	1180600	23	23	19	13	20	16	6	7
CON__P12763	CON__P12763				14410000	26458000	18084000	20020000	35552000	21008000	6517400	10035000	10323000	16273000	12552000	5370000	6	6	6	25.9	25.9	25.9	0	41.114	1037600000	40	36638000	+	-1	2103800	7363500	5084400	2895400	11758000	2349800	356080	976250	442090	1281500	1333900	693710	3	5	3	6	8	4	1	1
Q9EST5	Q9EST5	Acidic leucine-rich nuclear phosphoprotein 32 family member B	Anp32b	Mus musculus	26461000	31166000	2210300	4663200	2514600	6086700	4261300	0	6175200	0	5875000	0	5	5	4	21	21	18	0	29.26	462270000	20	36594000		10090	5292300	13971000	142230	2249600	504450	640900	1263000	303650	1765800	1498600	3541700	5421000	8	8	1	0	1	2	0	0
CON__P01966;P06467	CON__P01966	Hemoglobin subunit zeta	Hbz	Mus musculus	4996900	8363600	15064000	7078900	9423500	9877100	3703600	3111400	5475600	6184800	4816400	3361000	7	7	6	76.8	76.8	71.8	0	27.921	907350000	51	36295000	+	-1;10090	1905200	6405000	7858100	1809700	8497700	5526500	738090	982310	319880	828860	824870	598830	5	7	10	4	7	10	2	1
Q9DCL9	Q9DCL9	Multifunctional protein ADE2	Paics	Mus musculus	18697000	15141000	15376000	7601400	34628000	25173000	4897500	8826200	9856200	7007500	5112000	7538800	11	11	11	24.7	24.7	24.7	0	93.774	764300000	38	36239000		10090	2559100	3665300	3195800	825420	11221000	4609500	922410	2890100	1460600	1119000	1400600	2370700	3	6	3	2	9	4	1	2
P62141	P62141	Serine/threonine-protein phosphatase PP1-beta catalytic subunit	Ppp1cb	Mus musculus	13151000	13043000	15842000	20537000	12328000	8355100	35415000	20201000	25782000	19035000	17865000	32357000	12	7	6	38.8	26	22.6	0	51.428	933020000	52	35924000		10090	2707000	5063800	4822700	2634100	4306100	1675700	2773900	2714600	1549300	1369600	2496400	3810600	4	3	4	3	4	2	7	4
Q6IRU2	Q6IRU2	Tropomyosin alpha-4 chain	Tpm4	Mus musculus	7745100	12126000	7868900	6760000	9097600	7167000	6091100	7128000	9694000	3425000	5147500	5116500	15	14	14	42.3	39.5	39.5	0	77.46	617800000	51	35232000		10090	2943000	8340400	3931700	1789700	5939900	3941100	1089500	2548300	2415400	458190	431930	1403100	4	11	6	2	7	3	3	3
Q01853	Q01853	Transitional endoplasmic reticulum ATPase	Vcp	Mus musculus	6659900	8048200	6873000	11019000	12359000	13164000	5883300	6993400	6117400	8862800	7800900	4031900	32	32	32	47.5	47.5	47.5	0	157.97	2126900000	143	35229000		10090	2281700	4499100	3306300	1926700	8218600	5497900	1293600	2234800	644490	1571400	2800800	953260	12	14	14	15	22	21	8	8
P97801	P97801	Survival motor neuron protein	Smn1	Mus musculus	0	0	0	0	0	0	0	0	0	0	0	0	1	1	1	9.4	9.4	9.4	0	5.781	245460000	9	35065000		10090	3308700	3473600	5292300	866730	2590400	1844300	6083000	2374200	1647200	2807200	2161700	2616000	1	1	1	1	1	0	1	0
P84078;P61205	P84078;P61205	ADP-ribosylation factor 1;ADP-ribosylation factor 3	Arf1;Arf3	Mus musculus;Mus musculus	5198300	7850900	4548500	4332700	12111000	13266000	1849400	0	0	0	2116500	0	8	4	0	54.7	26	0	0	17.254	349570000	28	34957000		10090;10090	2798000	6222500	2730300	1181900	10500000	8789900	421760	502170	113820	335960	804020	556920	3	5	3	2	5	6	1	1
Q60692	Q60692	Proteasome subunit beta type-6	Psmb6	Mus musculus	15686000	16567000	15546000	13234000	0	18165000	0	0	0	0	8009200	0	2	2	2	8	8	8	0.0005534	3.433	382410000	8	34764000		10090	4845300	9129300	7098500	1767900	2459400	5002000	282350	1118300	525940	334400	1150000	1050700	1	1	1	1	1	2	0	0
Q9EP71	Q9EP71	Ankycorbin	Rai14	Mus musculus	7697600	9408600	6779500	7802500	5595500	5151400	10106000	14724000	20732000	10719000	10903000	20528000	51	51	51	54.2	54.2	54.2	0	323.31	3193000000	289	34671000		10090	2553600	4788800	2888500	1529400	3297900	2425400	1778800	4117100	2130200	1458300	2566900	5136200	14	24	18	16	18	16	23	41
Q9DBJ1;O70250	Q9DBJ1	Phosphoglycerate mutase 1;Phosphoglycerate mutase 2	Pgam1;Pgam2	Mus musculus;Mus musculus	3097800	4730400	2779600	7643000	18206000	12350000	4653900	7166700	8023700	6372300	5517700	4863300	11	11	11	57.9	57.9	57.9	0	93.784	867900000	58	34610000		10090;10090	1142700	3000600	1583100	1586500	13011000	6802100	911710	2291300	840120	760430	1838000	842210	3	3	3	3	8	9	4	8
CON__Streptavidin	CON__Streptavidin				3232100	4624800	6465900	0	4333000	5659500	0	17398000	24952000	0	26073000	13583000	2	2	2	18.8	18.8	18.8	0	17.876	419570000	20	34440000	+	-1	412070	2989200	2074500	0	2771000	2399800	0	6714900	4309900	45325	8141000	4582900	1	2	3	0	2	1	0	3
P62492;P46638	P62492;P46638	Ras-related protein Rab-11A;Ras-related protein Rab-11B	Rab11a;Rab11b	Mus musculus;Mus musculus	4273700	6519100	4397200	3318800	7823100	8767700	4355500	5187400	3770000	3340000	3131800	4354500	9	9	9	54.6	54.6	54.6	0	28.554	524800000	41	34249000		10090;10090	2179100	4977700	3323700	1463700	8017900	6980600	1217800	1705300	786420	557220	1475000	1564800	5	5	4	3	7	5	2	3
Q9R1Q6	Q9R1Q6	Transmembrane protein 176B	Tmem176b	Mus musculus	0	0	0	858020	2715400	1864400	2205500	773370	0	27802000	26634000	65032000	9	9	9	29.7	29.7	29.7	0	48.753	594700000	36	33694000		10090	0	0	43605	458550	2476300	791690	811420	60236	0	4707000	8538000	15851000	0	0	0	0	3	1	3	1
Q9WVE8	Q9WVE8	Protein kinase C and casein kinase substrate in neurons protein 2	Pacsin2	Mus musculus	6970700	8766800	7269000	11152000	10180000	11794000	2976600	3524500	3326700	4152400	5029000	3591100	10	10	10	23.7	23.7	23.7	0	54.197	962350000	56	33646000		10090	2288700	5703300	3534300	2783600	9068400	6536200	531050	816600	168520	453470	1024500	737850	3	6	4	10	11	7	2	2
Q9CR80	Q9CR80	Protein FAM32A	Fam32a	Mus musculus	3459300	4045600	2858100	3578100	3253800	5036800	0	0	0	1925900	0	2226200	3	3	3	24.1	24.1	24.1	0	7.0203	166990000	11	33399000		10090	4387100	7129600	3938600	1419100	6559700	5888200	241820	871260	336590	469620	684970	1472200	2	2	0	1	2	2	0	1
Q8VEM8	Q8VEM8	Phosphate carrier protein, mitochondrial	Slc25a3	Mus musculus	7097100	10303000	8616100	5253000	13063000	12593000	28119000	15637000	10079000	12959000	17228000	13400000	9	9	9	27.2	27.2	27.2	0	30.641	687380000	41	33294000		10090	2035700	3697200	2908800	729230	6579400	4540400	3348500	2437200	1173000	1149700	2615400	2079200	4	4	4	1	5	5	5	2
P26883	P26883	Peptidyl-prolyl cis-trans isomerase FKBP1A	Fkbp1a	Mus musculus	1155100	1251900	1190000	1355000	5098600	4130000	0	0	0	5156400	0	3758300	2	2	2	25	25	25	0	10.203	99863000	15	33288000		10090	1352900	3117500	2063900	1239600	10460000	5758500	494260	952550	507800	2208100	1959100	3173800	0	1	1	1	2	2	1	1
Q5SWD9	Q5SWD9	Pre-rRNA-processing protein TSR1 homolog	Tsr1	Mus musculus	9139800	10767000	9477000	7487700	9341800	7519000	3565000	7781200	3369900	7438000	9274700	10090000	18	18	18	30.6	30.6	30.6	0	209.85	1340000000	75	33108000		10090	3653500	6654800	4662200	1726700	5901700	3690900	424710	1455100	144240	1139100	2069800	1585500	8	12	9	3	11	7	1	6
P59325	P59325	Eukaryotic translation initiation factor 5	Eif5	Mus musculus	8129000	9005800	7871000	5548800	5810400	5632400	6977500	10497000	8177900	7872800	8834300	7469600	14	14	14	27.5	27.5	27.5	0	36.946	919450000	83	32991000		10090	2434200	5399200	4601700	1238300	3392300	2533900	1530400	3458700	1457300	1816200	3442100	1686200	9	13	12	3	8	6	4	7
B2RRE7	B2RRE7	OTU domain-containing protein 4	Otud4	Mus musculus	13375000	11117000	13035000	5925600	5186100	4550700	7135800	8845000	7196800	6230600	6333300	6922900	29	29	29	31.7	31.7	31.7	0	274.42	2397200000	203	32825000		10090	4236100	6593900	6555200	1144600	2913800	2126100	1364500	2406400	1003900	959830	1711400	1809200	30	32	37	13	16	14	13	13
Q8R2U0	Q8R2U0	Nucleoporin SEH1	Seh1l	Mus musculus	18322000	18089000	13826000	27339000	16503000	14942000	4253300	4317100	9114000	4627600	4413800	5151900	12	12	12	34.4	34.4	34.4	0	135.26	1621400000	78	32546000		10090	3563800	6800500	5090300	3353700	6505300	4515400	382240	640730	127640	54247	816840	695050	8	12	8	10	15	12	2	2
CON__Q3ZBS7;P29788	CON__Q3ZBS7	Vitronectin	Vtn	Mus musculus	12448000	12858000	15078000	11751000	13071000	10042000	2544900	1044900	0	3200800	2246600	1739000	5	5	5	10.7	10.7	10.7	0	21.841	551300000	26	32430000	+	-1;10090	3560800	6119900	6603900	2993200	6660200	3653100	631080	169130	93387	555410	1122200	267150	4	4	4	4	4	4	1	0
Q91W50	Q91W50	Cold shock domain-containing protein E1	Csde1	Mus musculus	17932000	14366000	16129000	13544000	13598000	13597000	22366000	26950000	26033000	20674000	19847000	20965000	29	29	29	40.4	40.4	40.4	0	195.4	2341100000	143	32314000		10090	3104200	3621900	3991000	1770800	4640200	2560000	1829600	3294300	1438200	1392100	2621700	2050200	11	16	13	7	12	12	12	17
P80316	P80316	T-complex protein 1 subunit epsilon	Cct5	Mus musculus	6094800	7877700	5568800	6003200	11501000	10954000	8188300	9781600	5790300	8827700	9693300	8355700	18	18	18	45.3	45.3	45.3	0	195.34	1435500000	94	32257000		10090	2003600	4324700	2179500	1195500	9532200	5846800	1055000	1688400	440190	999140	1718600	1273600	10	11	7	5	18	15	5	4
E9Q5G3	E9Q5G3	Kinesin-like protein KIF23	Kif23	Mus musculus	15613000	14655000	15762000	4844900	4468300	4879300	13266000	11130000	8577200	5091600	4647900	4632500	28	28	28	38.8	38.8	38.8	0	323.31	2458200000	188	32173000		10090	4815700	8713000	6895700	820550	2224300	1799900	2010000	2567000	877760	357120	552520	539800	29	28	31	7	10	11	22	20
Q08288	Q08288	Cell growth-regulating nucleolar protein	Lyar	Mus musculus	13285000	20890000	14240000	7490600	9807000	13093000	825960	1371900	740160	1349400	1294400	1803500	11	11	11	40.2	40.2	40.2	0	188.65	1099600000	58	32088000		10090	4892700	9964200	5315600	1536700	4064700	5350800	57350	218120	25531	141870	262720	258140	11	12	10	5	10	7	0	1
Q9CWZ3;A0A0N4SUH6	Q9CWZ3;A0A0N4SUH6	RNA-binding protein 8A;RNA-binding protein 8A	Rbm8a;Rbm8a2	Mus musculus;Mus musculus	6765600	3635500	6774600	4823700	3929100	3515700	10013000	10000000	9968100	9971000	9191000	9336500	7	7	7	51.1	51.1	51.1	0	44.446	624990000	56	32003000		10090;10090	4357000	4621100	5166700	825520	1900800	3594600	1733700	982150	1550500	1493200	3304300	2473200	9	5	6	2	4	3	5	5
Q9QYJ0	Q9QYJ0	DnaJ homolog subfamily A member 2	Dnaja2	Mus musculus	14562000	13495000	9717200	5089000	15232000	13052000	22841000	9305600	4480600	17144000	13320000	17136000	15	15	15	47.1	47.1	47.1	0	142.17	1462200000	81	31988000		10090	2756400	5080600	3338200	1160400	6634500	4162100	1346300	875510	211570	972920	2750300	2699400	8	10	6	3	12	7	7	4
P06151;P00342	P06151	L-lactate dehydrogenase A chain;L-lactate dehydrogenase C chain	Ldha;Ldhc	Mus musculus;Mus musculus	1327400	3679700	1717800	4938300	14998000	14980000	1640100	683080	0	0	1840000	0	10	10	10	39.5	39.5	39.5	0	54.885	706730000	40	31645000		10090;10090	773850	4231400	1477600	1477300	11564000	10138000	375510	290610	143010	255780	722330	195090	0	6	1	6	12	11	1	0
Q9Z108	Q9Z108	Double-stranded RNA-binding protein Staufen homolog 1	Stau1	Mus musculus	6757700	5837200	5984600	5720700	5394500	6229000	8430700	10101000	9206000	8521200	9694400	8337200	20	20	20	47.8	47.8	47.8	0	98.273	1318100000	112	31612000		10090	2815100	3997800	3762700	1587800	5095300	3905700	1526600	2490000	854770	1414100	2246300	1915900	9	6	10	7	9	7	7	15
Q9JKP5	Q9JKP5	Muscleblind-like protein 1	Mbnl1	Mus musculus	10128000	7019100	7038500	5788900	6242600	5673200	2501500	5681700	3107100	5471100	4021100	6532400	5	5	2	10.9	10.9	3.2	0	15.72	340090000	29	31354000		10090	3193400	5129800	3648800	1066800	4245700	1447500	663850	2685800	1099900	1715100	2699200	3758600	4	2	3	2	3	2	1	2
P09411;P09041	P09411	Phosphoglycerate kinase 1;Phosphoglycerate kinase 2	Pgk1;Pgk2	Mus musculus;Mus musculus	1761500	5255000	3436300	8622200	21789000	17524000	9143500	13008000	9516400	14252000	13161000	6106400	17	17	17	47	47	47	0	159.81	1486400000	88	31054000		10090;10090	326390	1627500	553860	1237900	14680000	7193400	763440	696230	437010	923930	1798600	815730	0	7	4	10	17	15	4	8
P52293	P52293	Importin subunit alpha-1	Kpna2	Mus musculus	7597300	6535000	6922700	4298600	7089300	6068400	10233000	6880100	7149200	7700700	7534500	7767200	14	14	14	32.3	32.3	32.3	0	62.436	841440000	67	30963000		10090	2718500	4573300	3559900	837810	5529200	3357100	1797600	2516300	773410	1135900	2157000	2006900	10	8	10	2	8	6	5	3
P97376	P97376	Protein FRG1	Frg1	Mus musculus	14191000	12981000	5984500	3866800	4824000	5137600	7787500	6563800	0	4380400	2975700	21315000	6	6	6	25.6	25.6	25.6	0	26.771	446760000	31	30879000		10090	4092100	9336800	2907400	625460	3429800	2276800	1090500	668170	0	448330	415860	5588200	6	5	3	3	2	2	1	2
P97434	P97434	Myosin phosphatase Rho-interacting protein	Mprip	Mus musculus	7041100	7162700	5826300	6919400	4441700	4381900	7627000	12361000	13189000	8209100	8399300	15802000	46	46	45	50	50	49.1	0	323.31	2737600000	264	30538000		10090	2012200	4669400	2596000	1409900	2653200	1904700	1483000	3495500	1970900	1318300	2432100	4592800	20	21	18	18	15	7	23	33
Q9DAW9	Q9DAW9	Calponin-3	Cnn3	Mus musculus	6682300	5538700	6553900	9816100	11881000	12651000	6262500	6248500	5303300	8319800	6681000	5826400	9	9	8	44.8	44.8	41.5	0	59.286	682920000	42	30162000		10090	2379600	2662200	1930600	1289500	8797300	4181700	1296600	1847300	643810	1057200	2232400	1843800	4	4	4	6	7	5	2	1
P20152;P31001;P15331;P08551;P08553;P19246	P20152	Vimentin;Desmin;Peripherin;Neurofilament light polypeptide;Neurofilament medium polypeptide;Neurofilament heavy polypeptide	Vim;Des;Prph;Nefl;Nefm;Nefh	Mus musculus;Mus musculus;Mus musculus;Mus musculus;Mus musculus;Mus musculus	4150200	2201400	3929900	23040000	5779900	5354400	7157200	5584700	15358000	12802000	13124000	8409900	30	28	27	68.5	65.2	63.3	0	250.28	1370900000	113	29748000		10090;10090;10090;10090;10090;10090	820840	1572300	2060700	5584300	3647300	3712000	1293700	990910	2316900	1701600	3478700	2569000	6	2	7	21	9	7	6	4
Q9Z130	Q9Z130	Heterogeneous nuclear ribonucleoprotein D-like	Hnrnpdl	Mus musculus	15394000	13318000	14757000	7602600	6089100	6515300	13132000	12779000	14423000	7925200	7110000	8254500	11	9	9	34.6	31.2	31.2	0	48.86	657130000	52	29643000		10090	4738100	4970000	5979200	1205500	1785100	1538900	1428300	2947200	1425400	838690	1377000	1410000	8	5	7	4	3	3	5	5
Q922Q4;Q922W5	Q922Q4	Pyrroline-5-carboxylate reductase 2;Pyrroline-5-carboxylate reductase 1, mitochondrial	Pycr2;Pycr1	Mus musculus;Mus musculus	6477200	9805400	9608000	5226000	7534600	11367000	4052900	4249300	1565900	0	0	0	8	8	8	30.9	30.9	30.9	0	53.579	709590000	56	29555000		10090;10090	2598200	6275800	4631300	1429700	7020800	6184200	576400	372810	265370	182000	390060	200440	8	9	11	5	8	9	3	1
Q06185	Q06185	ATP synthase subunit e, mitochondrial	Atp5me	Mus musculus	2557800	2512800	2519100	0	4668800	3824300	0	0	0	0	0	3478700	2	2	2	32.4	32.4	32.4	0	5.5666	88662000	7	29554000		10090	2253900	4750400	2775700	208970	8214500	5142000	964350	1914700	0	0	760810	2568500	0	1	0	0	2	1	1	0
O70305	O70305	Ataxin-2	Atxn2	Mus musculus	11269000	7965900	9215300	6912700	5582400	5411100	8815200	12566000	12382000	10915000	9287900	11470000	26	24	24	25.1	24.4	24.4	0	203.14	1990800000	174	29401000		10090	3320100	4571400	3834700	938610	1525500	1690300	1596700	3208600	1464000	1644400	2695400	2911900	19	13	21	8	9	7	12	21
Q8C0C7	Q8C0C7	Phenylalanine--tRNA ligase alpha subunit	Farsa	Mus musculus	7312300	7240000	7763400	3050200	11337000	10225000	2586900	1377000	189330	2216300	3144800	1040000	19	19	19	39.8	39.8	39.8	0	175.37	1294400000	87	29387000		10090	2889300	5969400	3364200	641660	7507900	6186200	609940	563320	71939	249200	865030	468770	12	16	12	7	17	18	0	2
P17918	P17918	Proliferating cell nuclear antigen	Pcna	Mus musculus	5342600	5325700	5326200	4888200	14691000	11772000	9351300	6650000	6492800	12028000	12081000	6414400	8	8	8	37.9	37.9	37.9	0	44.386	578520000	21	29378000		10090	1044500	2170200	2584300	934740	9485400	4701600	1559700	983790	542340	1521400	2323800	1526600	1	2	2	2	4	4	1	1
Q91YQ5	Q91YQ5	Dolichyl-diphosphooligosaccharide--protein glycosyltransferase subunit 1	Rpn1	Mus musculus	9797800	11625000	6677300	5227900	16356000	17013000	4105200	3167800	2661500	3516900	4848200	5984400	20	20	20	41.8	41.8	41.8	0	158.54	1653300000	73	29327000		10090	2581600	5417700	2900700	961610	8086500	5391100	468120	666330	296110	465810	971230	1120600	12	9	8	4	17	12	1	0
Q9QZQ1	Q9QZQ1	Afadin	Afdn	Mus musculus	15060000	8627800	15166000	13124000	8827500	9135400	21236000	15033000	18926000	8057400	7842200	14649000	58	58	58	36.5	36.5	36.5	0	323.31	4489400000	384	29221000		10090	3032000	3813300	4464700	1892200	3572400	2854300	2485500	2086900	1263800	688930	1129800	1937300	43	27	44	34	31	31	46	32
Q9WUA2	Q9WUA2	Phenylalanine--tRNA ligase beta subunit	Farsb	Mus musculus	5553200	7253900	6050100	2971800	9039200	8893100	1363800	1989200	650550	1612000	2774700	1297000	16	16	16	29	29	29	0	62.082	1177700000	69	28984000		10090	2432800	7350300	3932800	611540	6522000	5609700	272930	777750	192260	258850	617420	406090	11	12	12	2	14	15	0	0
Q60932	Q60932	Voltage-dependent anion-selective channel protein 1	Vdac1	Mus musculus	7939200	7925400	9259600	10831000	11338000	12726000	7746700	3335800	1938800	3998600	4187900	3389700	9	9	9	49	49	49	0	133.71	836770000	54	28914000		10090	2280400	4953000	3573500	1805800	6898800	5470200	1076200	895980	537840	205110	634890	582580	6	6	8	7	5	8	5	2
Q01768	Q01768	Nucleoside diphosphate kinase B	Nme2	Mus musculus	1780700	4622600	2948300	4693600	18521000	14904000	5850500	12618000	8954400	8218600	7538200	5170200	6	4	4	57.2	38.2	38.2	0	24.359	626650000	34	28881000		10090	455720	3219100	804600	747470	9969000	6101100	967420	2313900	869140	936200	1656000	841490	1	4	1	2	9	8	2	2
CON__P02769	CON__P02769				3386300	5254800	4801800	11652000	10668000	7892300	14300000	24310000	20250000	15644000	28616000	14431000	16	12	12	25	20.3	20.3	0	79.256	1450600000	80	28827000	+	-1	814720	1673300	1795700	2026700	4375800	2599200	1622800	4645700	1319400	1645200	3584300	2724600	2	4	4	8	8	5	6	11
P17751	P17751	Triosephosphate isomerase	Tpi1	Mus musculus	3523400	7211200	3959300	6382900	22658000	18125000	5200500	10532000	10256000	8298200	9690100	6697100	9	9	9	49	49	49	0	81.326	828020000	66	28790000		10090	632740	3011900	1337300	615280	9225100	5863100	1322900	2661500	896330	1121300	1542600	560390	2	7	4	5	10	9	3	7
Q3TIX6	Q3TIX6	Far upstream element (FUSE)-binding protein 3	Fubp3	Mus musculus	11989000	9361900	10925000	5970800	5679300	5379000	13515000	13748000	16366000	9478900	7296300	8317900	20	19	19	40	38.6	38.6	0	115.7	1778000000	134	28451000		10090	2860400	4156100	3694500	1017800	3459300	1769200	2682600	3072900	1853800	983390	1838400	1062600	15	14	15	4	8	5	16	15
P63321	P63321	Ras-related protein Ral-A	Rala	Mus musculus	4713700	2501800	4972400	9815400	3381400	5256900	5980200	3417700	5210200	10319000	10198000	11792000	5	5	3	33.5	33.5	18.4	0	13.358	317520000	22	28378000		10090	313860	1736500	1978000	3415100	3824500	3283000	1693000	1742700	1005900	1884500	3376200	4124400	1	0	2	3	1	1	2	1
P61957;Q9Z172	P61957;Q9Z172	Small ubiquitin-related modifier 2;Small ubiquitin-related modifier 3	Sumo2;Sumo3	Mus musculus;Mus musculus	0	0	0	0	0	0	0	0	0	0	0	0	1	1	1	12.6	12.6	12.6	0.00055218	3.4194	56406000	9	28203000		10090;10090	903270	0	1404600	1249700	10105000	5544200	937660	4481400	1798500	0	0	1778600	1	1	1	1	1	1	0	1
Q9QZD8	Q9QZD8	Mitochondrial dicarboxylate carrier	Slc25a10	Mus musculus	0	9740800	0	15563000	10989000	7602800	27636000	15637000	8898700	11669000	13928000	0	4	4	4	19.5	19.5	19.5	0	12.884	469820000	14	28189000		10090	1893500	5967000	3411500	2889500	6174200	5560100	440540	379120	108240	245230	500730	619270	0	1	1	0	2	2	3	2
Q6A068;A0A1W2P7S8;A0A1W2P855;A0A1W2P7Z8;A0A1W2P7H4;A0A1W2P6Q8	Q6A068;A0A1W2P7S8;A0A1W2P855;A0A1W2P7Z8;A0A1W2P7H4;A0A1W2P6Q8	Cell division cycle 5-like protein;Predicted gene, 32717;Predicted gene 9046;Predicted gene 9045;Predicted gene 9048;Predicted gene 9040	Cdc5l;Gm32717;Gm9046;Gm9045;Gm9048;Gm9044	Mus musculus;Mus musculus;Mus musculus;Mus musculus;Mus musculus;Mus musculus	50107000	72429000	33462000	21870000	18287000	34906000	14097000	57330000	48560000	17477000	30590000	38171000	18	18	18	33	33	33	0	88.957	1240000000	41	28065000		10090;10090;10090;10090;10090;10090	1622500	3513700	1465900	507490	1366000	2234700	155000	6511800	3029700	548330	3157700	3952000	11	11	4	3	2	4	0	2
Q80WJ7	Q80WJ7	Protein LYRIC	Mtdh	Mus musculus	5871000	6831300	5831200	6559700	5877500	7742600	2930000	11446000	4012500	4504800	7277800	10844000	21	21	21	44	44	44	0	247.02	1077900000	103	28025000		10090	2302800	5797600	3387000	1751100	4642700	4971900	255100	1389700	327850	528250	959790	1711200	11	12	11	10	11	11	2	10
Q9CXY6	Q9CXY6	Interleukin enhancer-binding factor 2	Ilf2	Mus musculus	7140900	9413800	9350300	6724400	6882200	8591700	4172000	4972000	3783800	4475400	4372300	4246300	14	14	14	53.3	53.3	53.3	0	92.015	1039400000	68	27983000		10090	2637600	6042500	4143000	1475400	4513600	4152000	744570	1234200	255490	627660	1213700	943200	8	11	14	7	7	8	2	3
Q8BTI8	Q8BTI8	Serine/arginine repetitive matrix protein 2	Srrm2	Mus musculus	17617000	14997000	8121000	9521100	8764500	9412700	14333000	12645000	21831000	13198000	11783000	78037000	53	53	53	24.3	24.3	24.3	0	323.31	4094100000	277	27955000		10090	2503100	3523400	1628200	825420	2184900	2003800	1484800	1135800	1125200	714870	1212600	9612400	34	25	16	14	20	17	21	13
Q8BKX1	Q8BKX1	Brain-specific angiogenesis inhibitor 1-associated protein 2	Baiap2	Mus musculus	7460900	5187700	6790200	4582500	4887100	6466400	11992000	8232400	14600000	6731700	6077500	7128800	23	23	23	60.2	60.2	60.2	0	183.04	1521000000	123	27684000		10090	2370200	4228600	3248800	1034500	3668500	3452300	2306500	2027600	736640	917630	1769100	1923600	12	12	11	7	8	9	18	10
P34928	P34928	Apolipoprotein C-I	Apoc1	Mus musculus	0	0	0	0	0	0	4280500	3205700	5375900	6956900	3516200	3660900	2	2	2	12.5	12.5	12.5	0	6.042	82942000	10	27647000		10090	743540	806550	0	638090	1503400	1215600	3045600	3992400	2977800	4128200	4362500	4233700	0	0	0	0	1	0	2	1
Q62189	Q62189	U1 small nuclear ribonucleoprotein A	Snrpa	Mus musculus	9826200	7134500	9191500	5333300	3324700	4796200	14717000	3253300	4023000	4217100	5129100	3010800	7	7	7	33.1	33.1	33.1	0	101.26	432200000	24	27619000		10090	3686900	7611100	6166800	604440	3430400	2915600	726170	624320	311730	899980	268470	373110	4	3	7	2	1	3	2	0
Q8BQ30	Q8BQ30	Phostensin	Ppp1r18	Mus musculus	8106100	4141300	5438900	6559900	2530700	3177700	16628000	8210500	17216000	8462700	5673300	7846000	19	19	19	34.5	34.5	34.5	0	138.91	1119200000	104	27589000		10090	2205400	2030900	2696500	1450700	1268900	1424300	4039700	3182500	2945100	1653100	2074000	2618000	10	4	9	9	4	4	18	11
P35279;P61294;Q8BHD0	P35279;P61294	Ras-related protein Rab-6A;Ras-related protein Rab-6B;Ras-related protein Rab-39A	Rab6a;Rab6b;Rab39a	Mus musculus;Mus musculus;Mus musculus	7412800	7833700	7007300	7531600	13778000	15170000	5560700	0	0	7187500	0	0	6	6	6	30.8	30.8	30.8	0	36.629	357050000	22	27465000		10090;10090;10090	1762800	4374300	3106300	1394100	7256900	6069600	805500	535190	0	725770	831640	602990	2	1	1	1	6	6	1	1
Q9CZU6;Q80X68	Q9CZU6	Citrate synthase, mitochondrial;Citrate synthase	Cs;Csl	Mus musculus;Mus musculus	10468000	9515600	6240000	2546500	18406000	12031000	2349400	0	0	429290	873370	850170	12	12	12	37.3	37.3	37.3	0	84.948	842040000	42	27422000		10090;10090	2877800	6994600	2802800	620530	9129600	4582800	35801	0	0	49368	239920	88319	7	9	5	2	11	8	0	0
Q9JMD0	Q9JMD0	BUB3-interacting and GLEBS motif-containing protein ZNF207	Znf207	Mus musculus	11044000	10871000	7405600	5995900	8514800	8974100	2120900	3254100	0	0	3308500	3066800	6	6	6	13.9	13.9	13.9	0	21.437	558840000	28	27340000		10090	4044900	5128200	4829400	1403900	6523300	4684200	232150	150060	246970	56300	141580	146060	6	5	4	4	3	5	0	0
Q62191	Q62191	E3 ubiquitin-protein ligase TRIM21	Trim21	Mus musculus	9300600	11055000	9543300	11314000	9395500	12714000	2890300	2025300	1564000	2928700	1716000	4283600	8	8	8	20	20	20	0	78.828	822640000	55	27319000		10090	2616600	6287900	3741100	2089300	5594500	5381800	462690	155980	46112	358540	120640	463950	8	8	9	8	8	8	1	0
Q9R0X4;Q32MW3	Q9R0X4;Q32MW3	Acyl-coenzyme A thioesterase 9, mitochondrial;Acyl-coenzyme A thioesterase 10, mitochondrial	Acot9;Acot10	Mus musculus;Mus musculus	6944800	6270600	8077600	5370500	15493000	11280000	1657600	1002900	342260	2149800	2271100	1362600	16	16	16	37.6	37.6	37.6	0	99.749	1126300000	71	27276000		10090;10090	2400900	4939900	3345200	1152800	9230600	5266600	170020	108930	14783	231610	211430	203410	11	11	10	8	17	11	0	0
P16110	P16110	Galectin-3	Lgals3	Mus musculus	2405900	3018100	3633800	5665900	11718000	27061000	1694500	1059700	0	764390	4496500	955200	8	8	8	32.6	32.6	32.6	0	65.941	789250000	30	27006000		10090	941200	2328400	1979800	1943200	8137400	10335000	397910	399310	98275	71030	544290	420120	2	0	2	3	6	13	0	0
P28352	P28352	DNA-(apurinic or apyrimidinic site) endonuclease	Apex1	Mus musculus	7976800	10383000	10395000	4224800	14899000	15523000	4787100	1627800	0	1804100	3949000	0	6	6	6	28.7	28.7	28.7	0	66.236	678390000	38	26950000		10090	2671700	5177500	4728900	1078400	6772000	4803700	364520	304250	0	95976	593880	358830	5	6	7	5	7	7	0	0
P62869;A6PWE0	P62869	Elongin-B;Elongin B-like	Elob;Elobl	Mus musculus;Mus musculus	0	3823500	2614800	3822100	4101900	4283200	4354200	4635500	0	0	3898400	4093800	7	7	7	55.9	55.9	55.9	0	16.026	268970000	16	26897000		10090;10090	833290	3988800	1681300	1589600	5454600	4076400	685310	2757500	774210	938680	1831600	2285600	0	2	1	2	3	3	0	2
P62320	P62320	Small nuclear ribonucleoprotein Sm D3	Snrpd3	Mus musculus	2629600	4326300	3540700	0	2675800	4097700	4169800	4050400	0	2930000	3078400	2806600	3	3	3	20.6	20.6	20.6	0	8.4151	204570000	13	26861000		10090	1458200	4760200	3122000	866380	4107900	4364500	1545100	2501400	235110	811310	1645100	1444000	1	2	1	1	2	2	1	1
Q8CCS6	Q8CCS6	Polyadenylate-binding protein 2	Pabpn1	Mus musculus	10112000	12102000	9945200	6447300	5836500	8012600	8413500	0	14520000	15085000	6101800	0	4	4	4	13.6	13.6	13.6	0	54.434	340040000	21	26781000		10090	2081300	4138800	2740100	935170	2512600	2348600	2028300	2745300	2002200	1977100	1928000	1343300	3	2	3	2	1	2	2	1
Q8BGH7	Q8BGH7	CDC42 small effector protein 2	Cdc42se2	Mus musculus	0	0	0	0	0	0	63670000	39948000	43915000	60616000	38706000	37474000	2	2	2	66.7	66.7	66.7	0	45.714	930480000	43	26548000		10090	653470	0	0	0	0	1152000	5368700	5836000	3224600	3605600	4915400	2446000	0	0	0	0	0	0	6	10
Q8R5J9	Q8R5J9	PRA1 family protein 3	Arl6ip5	Mus musculus	4162100	2755400	4931700	3350700	7033600	6712600	2844300	0	0	1835400	0	0	4	4	4	21.3	21.3	21.3	0	18.14	259300000	18	26408000		10090	2239600	3749900	3320700	1311000	8310100	5913000	401450	1193400	0	269500	503790	388910	3	3	2	3	3	3	1	0
O08810	O08810	116 kDa U5 small nuclear ribonucleoprotein component	Eftud2	Mus musculus	47772000	45794000	24101000	11642000	22151000	33220000	2635000	964430	746430	4469000	7769800	6014600	20	19	19	27.9	26.9	26.9	0	139.91	1723900000	65	26376000		10090	2089400	8207100	4456100	1234100	3835500	4816800	81884	46576	9163.6	284920	712030	602600	13	16	9	5	10	11	0	0
Q00547	Q00547	Hyaluronan mediated motility receptor	Hmmr	Mus musculus	17076000	19207000	15942000	8291000	11133000	11295000	5985800	8088500	5852400	5571400	5505100	5697100	25	25	25	42.8	42.8	42.8	0	194.42	1433700000	99	26145000		10090	3137200	7647800	4480400	846630	3962000	3057400	320630	1094800	209120	253460	544490	590570	16	14	14	7	13	10	4	9
Q2KN98	Q2KN98	Cytospin-A	Specc1l	Mus musculus	6934900	5604600	6508200	8879600	3859100	3529200	16488000	11443000	16856000	14544000	12810000	20904000	53	53	53	51	51	51	0	323.31	3016800000	258	26005000		10090	1621900	3229700	2042700	1500700	1680400	1235800	2453700	2411000	1894300	1591600	2567100	3775800	12	16	13	16	12	8	39	23
Q9DB42	Q9DB42	Zinc finger protein 593	Znf593	Mus musculus	3107400	2471200	2152500	1438100	2477500	2367300	1747700	4280200	3743100	1357300	2269000	1929400	5	5	5	34.3	34.3	34.3	0	17.875	158060000	25	25937000		10090	2348000	6218600	3249300	1392500	4023800	3575400	784890	1139700	467620	572290	1342200	822330	1	4	2	1	3	3	2	2
Q6PGC1	Q6PGC1	ATP-dependent RNA helicase DHX29	Dhx29	Mus musculus	11117000	11312000	13173000	11369000	9703200	8758600	6938700	11971000	5611200	10706000	11727000	12893000	43	43	43	36.9	36.9	36.9	0	266.43	3032900000	235	25925000		10090	2072700	4846800	3727000	1360400	4106500	2704100	744530	1423100	246420	877300	2176000	1639900	27	27	33	20	28	25	8	13
P70296	P70296	Phosphatidylethanolamine-binding protein 1	Pebp1	Mus musculus	1394200	3489000	1547700	4174600	13270000	11918000	1927100	3930100	1867900	3391500	2162200	1270800	7	7	7	44.9	44.9	44.9	0	52.919	398470000	24	25748000		10090	161640	2198200	1191200	1215500	10534000	7247200	284430	1036000	400800	265070	805800	407810	0	1	0	1	7	7	1	3
Q9QUI0;Q9CR99;Q62159;P62746	Q9QUI0	Transforming protein RhoA;RIKEN cDNA 4930544G11 gene;Rho-related GTP-binding protein RhoC;Rho-related GTP-binding protein RhoB	Rhoa;4930544G11Rik;Rhoc;Rhob	Mus musculus;Mus musculus;Mus musculus;Mus musculus	4754500	3861500	5481900	7862800	9572300	9601900	0	6370100	0	6393600	13429000	5322100	5	5	5	31.6	31.6	31.6	0	16.115	293910000	17	25600000		10090;10090;10090;10090	1258700	3395100	1889000	1322900	7076800	5256300	42468	1039500	22327	553780	1981500	1761700	2	1	2	3	4	2	1	0
P08249	P08249	Malate dehydrogenase, mitochondrial	Mdh2	Mus musculus	1606800	3095200	2759900	5235900	10852000	10498000	4611100	8783100	6353100	5630400	5292300	3609900	11	11	11	40.2	40.2	40.2	0	74.305	708770000	34	25545000		10090	278220	2030600	767830	763140	8590000	4979800	1085000	2661200	1130900	776980	1826400	654590	0	2	1	3	10	8	2	4
P84102;O88892	P84102	Small EDRK-rich factor 2;Small EDRK-rich factor 1	Serf2;Serf1	Mus musculus;Mus musculus	0	3865600	748820	0	0	2855900	0	2233300	0	0	0	0	3	3	3	32.2	32.2	32.2	0	6.2303	50923000	5	25461000		10090;10090	654300	11704000	1447500	235310	2095100	5703800	124660	1995100	535810	0	588260	377570	0	1	1	0	0	1	0	1
P61804	P61804	Dolichyl-diphosphooligosaccharide--protein glycosyltransferase subunit DAD1	Dad1	Mus musculus	4050900	3173200	3465200	2780600	5457900	5053500	0	0	0	0	0	0	3	3	3	28.3	28.3	28.3	0	23.219	127270000	12	25454000		10090	2790900	4207800	3600100	1345800	7983100	5345600	0	0	0	180710	0	0	1	1	2	2	3	3	0	0
Q9WVA3	Q9WVA3	Mitotic checkpoint protein BUB3	Bub3	Mus musculus	4954100	6317900	4103500	2860600	4318200	5230500	2363400	2106500	1336000	1892100	2278400	2397500	7	7	7	25.5	25.5	25.5	0	28.334	442700000	45	25324000		10090	2329100	5868200	3049300	711260	4762700	4572400	713870	909030	203500	314050	933950	957080	7	6	7	3	6	5	3	1
Q69ZN7	Q69ZN7	Myoferlin	Myof	Mus musculus	11038000	11579000	10153000	10858000	21999000	24198000	3935400	4313900	1452300	8434800	8366300	15575000	65	65	65	39.7	39.7	39.7	0	323.31	4720000000	302	25319000		10090	1694100	3696000	2520400	927910	7133500	4882600	355700	304800	58498	699720	1152600	1893500	26	36	36	23	56	56	5	3
Q04750;Q8R4U6	Q04750	DNA topoisomerase 1;DNA topoisomerase I, mitochondrial	Top1;Top1mt	Mus musculus;Mus musculus	8377100	9840300	6744700	8590200	5011200	7518600	4657800	3998300	4249100	12895000	7746200	7107000	22	22	22	30.8	30.8	30.8	0	89.035	1281100000	95	25280000		10090;10090	2244100	5658400	2700600	1504000	3052600	3172800	797420	666000	182510	1838500	1991400	1471400	12	17	9	6	10	6	1	4
Q6R0H7;Q8CGK7	Q6R0H7	Guanine nucleotide-binding protein G(s) subunit alpha isoforms XLas;Guanine nucleotide-binding protein G(olf) subunit alpha	Gnas;Gnal	Mus musculus;Mus musculus	19538000	9877600	24225000	57543000	21715000	26573000	12699000	11169000	3544000	25042000	19988000	21797000	13	13	12	15.3	15.3	14.3	0	83.307	1162800000	80	25262000		10090;10090	1665100	1882600	2578100	2915300	3401800	3455800	1037900	1261000	58315	1726900	2525600	2753600	9	7	8	15	8	10	3	2
O70456	O70456	14-3-3 protein sigma	Sfn	Mus musculus	0	0	0	0	0	0	0	0	0	0	0	0	3	1	1	10.5	3.2	3.2	0.0064548	2.4846	404030000	9	25252000		10090	1368100	2931500	1878500	1191000	5536300	3461700	882330	2584000	1093600	838680	1740000	1746100	1	1	1	0	1	1	1	1
P11103	P11103	Poly [ADP-ribose] polymerase 1	Parp1	Mus musculus	10431000	12057000	10756000	17304000	18736000	14167000	3415500	2095200	1568000	5825100	7334800	6086700	24	24	24	27.2	27.2	27.2	0	217.51	2365500000	152	25171000		10090	1854800	4213700	2707000	1969500	6781700	4011100	509480	513280	89669	552260	1129900	838300	13	19	19	20	32	23	2	2
Q9CQ71	Q9CQ71	Replication protein A 14 kDa subunit	Rpa3	Mus musculus	945290	1039400	951980	6685600	4837800	8506100	1528400	0	0	15673000	10840000	3616000	4	4	4	48.8	48.8	48.8	0	16.08	297550000	21	25153000		10090	596850	1128800	942910	2079500	3350600	6038100	623840	0	64473	3323500	4869500	2135400	0	0	0	5	4	3	1	0
Q8BK67	Q8BK67	Protein RCC2	Rcc2	Mus musculus	15282000	13856000	7786100	7291900	13410000	16269000	2600200	2729000	1078800	3849100	3603600	2843900	13	13	13	35.2	35.2	35.2	0	188.97	1612700000	68	25043000		10090	3567800	5927900	2396700	892210	5992700	5174300	200000	202410	16967	226080	318490	127400	10	12	9	5	12	10	2	2
Q9CPP0	Q9CPP0	Nucleoplasmin-3	Npm3	Mus musculus	0	0	0	0	0	0	0	0	0	0	0	0	1	1	1	9.1	9.1	9.1	0	103.45	199710000	11	24963000		10090	1652800	3617800	3202100	821590	0	2074400	2313100	3134600	1462800	1620900	3254300	1808700	1	1	1	1	0	1	1	1
Q64213	Q64213	Splicing factor 1	Sf1	Mus musculus	8022800	7265200	8857300	5328000	5960300	5660700	18550000	14542000	12880000	16018000	11788000	9283500	14	14	14	27.3	27.3	27.3	0	94.969	1131900000	86	24816000		10090	1689600	3514500	2468900	659210	2655800	1888200	2342300	3284800	1435700	1667000	1977300	1233100	8	10	11	2	7	7	8	10
O55131;Q9DA97;Q8C650	O55131	Septin-7;Septin-14;Septin-10	Septin7;Septin14;Septin10	Mus musculus;Mus musculus;Mus musculus	6617800	8881600	7895200	6176600	12771000	16723000	4029200	3858400	1686300	2203300	3046000	2659400	14	14	13	37.4	37.4	33.7	0	125.95	811300000	55	24799000		10090;10090;10090	1625500	4276900	2902600	938660	7914700	5213500	277340	675780	152200	55866	409820	356000	6	11	6	6	12	10	0	1
Q8BTV2	Q8BTV2	Cleavage and polyadenylation specificity factor subunit 7	Cpsf7	Mus musculus	9137800	9053000	8527100	4987100	5575900	5772400	6108000	8533000	8246100	6423900	6003400	6581200	10	10	10	27.8	27.8	27.8	0	47.567	677330000	71	24740000		10090	3033000	5579500	4002500	852520	2554900	2146300	925420	1604800	752880	645220	1310200	1332400	10	9	11	4	6	7	2	6
P27546	P27546	Microtubule-associated protein 4	Map4	Mus musculus	10970000	11662000	9589600	10167000	16551000	14798000	2852100	5894800	3758800	5484000	5144700	5078000	34	34	34	45.2	45.2	45.2	0	168.87	2295000000	173	24546000		10090	2135700	4386400	2802000	1409300	6705600	4512200	203380	551510	209590	419230	600600	610140	23	25	22	17	35	32	1	7
O35658	O35658	Complement component 1 Q subcomponent-binding protein, mitochondrial	C1qbp	Mus musculus	7990600	6456100	7346600	5898200	9166500	8139800	2476200	0	0	2616500	1469500	0	6	6	6	35.3	35.3	35.3	0	105.67	463800000	32	24465000		10090	2863900	4568900	3574000	1506000	6110600	4295200	451560	216620	0	387850	359360	130940	4	5	5	5	4	7	1	0
P27773	P27773	Protein disulfide-isomerase A3	Pdia3	Mus musculus	2171300	4402600	3212200	7299500	22433000	17248000	10200000	20136000	26792000	13949000	12703000	9548500	22	22	22	47.1	47.1	47.1	0	118.68	1325500000	91	24289000		10090	423850	1090500	885490	832500	7346400	4965700	739190	2858000	1726300	900960	1554300	965350	3	4	1	4	15	13	5	14
P62309	P62309	Small nuclear ribonucleoprotein G	Snrpg	Mus musculus	2920200	1524300	2617300	3230200	971540	2309200	0	0	0	0	0	0	2	2	2	25	25	25	0	8.088	72809000	9	24270000		10090	3314100	4379000	4347000	2410100	3095100	3915800	403880	863110	168790	243900	763690	364980	2	1	2	2	0	2	0	0
Q99104;P21271;Q8CIF6	Q99104	Unconventional myosin-Va;Unconventional myosin-Vb;SID1 transmembrane family member 2	Myo5a;Myo5b;Sidt2	Mus musculus;Mus musculus;Mus musculus	8855100	6903400	7202800	5171800	3374100	4099400	22842000	3450300	7437100	12904000	9008600	4647400	75	75	70	41.2	41.2	37.5	0	323.31	3098000000	268	23595000		10090;10090;10090	2752100	3811200	2878000	859100	1714800	1313600	4453100	546890	701610	1759400	2094100	710920	32	32	24	11	11	14	63	6
P70333	P70333	Heterogeneous nuclear ribonucleoprotein H2	Hnrnph2	Mus musculus	11432000	6488700	10081000	9554500	6860900	4143300	25490000	7678500	8255500	10539000	6222700	4404000	13	7	7	41.6	26.3	26.3	0	156.93	684000000	46	23457000		10090	2508200	2801100	3514000	907510	2332200	835840	2544600	1891700	1373000	1319500	1959200	1469800	6	5	6	5	5	1	5	3
P05977;P09542	P05977;P09542	Myosin light chain 1/3, skeletal muscle isoform;Myosin light chain 3	Myl1;Myl3	Mus musculus;Mus musculus	0	0	0	0	0	0	21930000	21238000	22630000	23449000	14850000	32093000	2	2	2	8.5	8.5	8.5	0	37.738	480050000	14	23434000		10090;10090	3134600	6056800	0	1673200	4244600	0	1072000	1659500	845070	1047800	1338200	2361800	1	1	0	1	1	0	1	2
Q9D1I6	Q9D1I6	39S ribosomal protein L14, mitochondrial	Mrpl14	Mus musculus	2787000	4207600	3392300	2861900	2633000	3457000	3502700	1871200	0	0	0	2535500	6	6	6	48.3	48.3	48.3	0	20.152	280830000	23	23375000		10090	2269400	6278200	3973100	1282900	3995000	4318200	366000	119750	72426	146440	222660	626250	5	4	2	2	3	5	1	1
O70404	O70404	Vesicle-associated membrane protein 8	Vamp8	Mus musculus	4245900	4307800	3561800	3454600	4459100	0	0	0	0	0	0	0	4	4	4	38.6	38.6	38.6	0	7.7296	139950000	10	23326000		10090	2794800	3438100	1796800	1882900	8065500	2027400	300430	1137200	264620	36860	503940	1077100	2	1	0	1	2	3	0	1
P60335	P60335	Poly(rC)-binding protein 1	Pcbp1	Mus musculus	6775200	10177000	8950900	7082300	12468000	12800000	13462000	10453000	9486800	7895500	11361000	10511000	8	6	6	29.5	23.9	23.9	0	72.199	778130000	39	23322000		10090	1222400	3193300	3037500	759280	6404300	3161200	955940	1393500	877750	635670	1168700	512600	4	3	5	3	5	5	3	3
Q810D6	Q810D6	Glutamate-rich WD repeat-containing protein 1	Grwd1	Mus musculus	11547000	11281000	13434000	7871000	7948600	6784200	11254000	11067000	5972900	9611900	8529900	4203400	10	10	10	33.2	33.2	33.2	0	152.29	897190000	54	23214000		10090	2942800	4563800	4413100	1107700	3110500	2057700	1412600	1376300	100150	827280	1301700	1083900	8	8	5	4	4	4	7	4
Q99PU8	Q99PU8	ATP-dependent RNA helicase DHX30	Dhx30	Mus musculus	12077000	10260000	10423000	7891600	6142200	6680800	9702600	7489000	5326000	11217000	9212600	9248500	45	45	45	47.9	47.9	47.9	0	221.63	2484000000	204	23121000		10090	2702800	4855100	3686200	1143800	2676400	2145800	999840	906910	335800	844920	1477100	1346500	30	28	32	19	23	19	12	7
P59999	P59999	Actin-related protein 2/3 complex subunit 4	Arpc4	Mus musculus	3385800	4457800	4455500	3818800	4646700	5164400	4963400	0	3660100	3482900	2711800	2106100	6	6	6	36.3	36.3	36.3	0	18.861	228750000	24	23000000		10090	2531500	4017700	3216300	1135900	4371100	3390800	1015500	93246	633670	815390	1022300	756640	2	4	4	3	5	4	2	0
Q91WN1	Q91WN1	DnaJ homolog subfamily C member 9	Dnajc9	Mus musculus	4027200	4441600	2983800	3927300	3585800	3745100	1625800	3690400	3872300	1771300	2210500	2212600	7	7	7	28.2	28.2	28.2	0	31.406	312780000	30	22958000		10090	2585600	5381600	2384500	1248400	4647100	3354200	485380	543280	286200	397240	776050	868690	3	4	3	3	4	4	1	3
P10922	P10922	Histone H1.0	H1-0	Mus musculus	0	1757000	0	2791400	0	2680800	2001000	3726800	3226800	3303500	4343600	4227700	4	4	4	23.2	23.2	23.2	0	11.094	114400000	15	22880000		10090	963890	3123600	1068300	1967200	1414300	3630500	722480	1971400	656290	1211300	3465900	2684900	2	0	1	2	0	2	1	2
P63254	P63254	Cysteine-rich protein 1	Crip1	Mus musculus	0	0	0	0	0	4299500	0	0	0	0	0	3969800	2	2	2	20.8	20.8	20.8	0.0020683	2.8394	90895000	4	22724000		10090	2057600	456940	2513800	1390100	7351800	5117500	325800	661460	379160	214100	525360	1730100	0	0	0	0	0	1	1	1
P24547	P24547	Inosine-5-monophosphate dehydrogenase 2	Impdh2	Mus musculus	3450400	4657700	3477000	5016000	13777000	11323000	2359300	4316000	2541900	3404800	4058500	2839300	13	13	12	34.2	34.2	32.7	0	63.077	743330000	40	22391000		10090	1031600	3003900	1543900	781780	8562600	4674500	281160	720460	435650	263070	479670	612690	3	2	5	5	10	7	1	2
P43277	P43277	Histone H1.3	H1-3	Mus musculus	7777700	6987400	6443800	11089000	7403600	7889200	4157200	6208900	4510900	8715800	7383600	7102300	9	2	2	26.7	9.5	9.5	0	5.405	223090000	18	22137000		10090	2395000	2743800	2748200	1940000	3574100	2552100	539880	1231200	397770	1138000	1370900	1505700	1	2	1	2	2	2	1	1
Q9CRA9	Q9CRA9	FGFR1 oncogene partner 2 homolog	Fgfr1op2	Mus musculus	2477600	3831500	2432900	12806000	10816000	6638000	0	696820	1025700	793140	1213900	3895200	9	9	9	53	53	53	0	203	662610000	45	22068000		10090	1248500	3312400	1782100	3230100	7412300	3360700	54673	232050	33382	139340	333900	1160200	1	5	3	11	12	9	0	0
Q9Z1X4;Q91WM1	Q9Z1X4	Interleukin enhancer-binding factor 3;Spermatid perinuclear RNA-binding protein	Ilf3;Strbp	Mus musculus;Mus musculus	11277000	8181400	10728000	11581000	10164000	8326900	6292500	5553700	7439900	7915200	8586500	5591200	26	26	26	37.9	37.9	37.9	0	138.14	1268500000	111	22062000		10090;10090	2341900	4780800	2677200	1138200	3471400	2591900	570690	890020	415810	680270	1301000	1202800	15	11	13	12	13	12	6	6
Q8R361	Q8R361	Rab11 family-interacting protein 5	Rab11fip5	Mus musculus	7908600	8824800	7926500	11881000	8854400	8608100	1408000	3433600	1880500	683450	1660400	3299400	21	21	21	49.3	49.3	49.3	0	245.32	1668500000	135	22046000		10090	2289300	4683900	2922100	2531100	5042900	3408400	101700	421720	7846.8	69366	51090	516510	17	19	20	25	21	21	3	5
Q5SUF2	Q5SUF2	Luc7-like protein 3	Luc7l3	Mus musculus	8318000	10438000	6832600	1895400	2091800	2995300	4813300	3512800	1752100	957110	1726600	3353500	11	11	11	26.2	26.2	26.2	0	79.441	519260000	55	21964000		10090	3341600	6822700	3489600	836510	2709700	1553200	1039300	956830	273880	101320	199640	639730	10	11	11	4	3	5	5	3
Q9DBJ3;Q80Y61	Q9DBJ3	Brain-specific angiogenesis inhibitor 1-associated protein 2-like protein 1;Brain-specific angiogenesis inhibitor 1-associated protein 2-like protein 2	Baiap2l1;Baiap2l2	Mus musculus;Mus musculus	6794900	6293000	8263500	1288500	13098000	18398000	1215900	462900	0	352880	199860	330480	20	20	20	48.4	48.4	48.4	0	208.89	1123600000	77	21634000		10090;10090	1878500	3692400	2978800	369500	6187300	5966500	185910	153170	38346	14496	28899	140280	11	11	15	1	18	20	1	0
P63028	P63028	Translationally-controlled tumor protein	Tpt1	Mus musculus	2501900	3102300	1463600	2711300	9599300	5709300	6570300	16136000	14080000	8289100	8471500	5778800	4	4	4	28.5	28.5	28.5	0	51.205	376360000	33	21535000		10090	1658300	388590	157520	186410	1177900	1082500	2005200	5487700	2449100	2040300	3124900	1776500	2	3	1	2	4	2	2	5
Q7TPR4;O88990	Q7TPR4	Alpha-actinin-1;Alpha-actinin-3	Actn1;Actn3	Mus musculus;Mus musculus	11654000	6598100	9472800	17525000	7858700	7545800	27950000	16013000	16500000	14913000	13669000	19591000	49	33	29	53.5	36.1	34.4	0	323.31	2518100000	204	21489000		10090;10090	1910100	1875000	2270000	1754400	2113100	1620600	2805000	1402800	841880	1078100	1443500	2374700	14	9	12	19	13	10	34	15
O08579	O08579	Emerin	Emd	Mus musculus	1627500	2242100	1477000	5529400	7303200	5398100	3810900	2222500	1459200	3184700	3540900	2891100	9	9	9	51.4	51.4	51.4	0	82.372	406200000	40	21212000		10090	757240	2013000	956680	2074000	6682500	4388500	846920	666040	172260	779160	1013200	862400	1	3	1	8	9	7	3	2
P53994;P59279	P53994;P59279	Ras-related protein Rab-2A;Ras-related protein Rab-2B	Rab2a;Rab2b	Mus musculus;Mus musculus	3366800	3634800	2822700	3379700	7426200	6626900	1882000	2279600	0	3428100	1892700	2159200	9	9	9	54.7	54.7	54.7	0	71.444	408460000	37	21189000		10090;10090	1463400	3064800	1907800	822840	6531500	4494700	386980	620970	116020	510540	506940	762840	4	3	6	3	7	7	0	1
P34884	P34884	Macrophage migration inhibitory factor	Mif	Mus musculus	0	2015100	1552900	2205200	4537900	5634000	1651400	2752300	0	1771900	2014200	0	3	3	3	33.9	33.9	33.9	0	11.042	151110000	18	21110000		10090	90395	2462800	439970	747420	6402800	5608900	552730	1583000	1059800	455090	1388100	409830	0	3	1	3	3	4	1	1
Q62241	Q62241	U1 small nuclear ribonucleoprotein C	Snrpc	Mus musculus	11861000	5224100	1758700	3799200	1323800	1231300	5297300	5244700	6697000	2683300	2245700	2603000	3	3	3	13.2	13.2	13.2	0	15.72	174120000	20	20935000		10090	3867700	6112000	2262000	781770	2175200	1896300	1181800	855170	216250	266500	666850	653740	2	1	2	2	2	2	1	2
Q8R1F0	Q8R1F0	Leydig cell tumor 10 kDa protein homolog	D8Ertd738e	Mus musculus	0	0	0	0	0	0	0	0	0	0	0	0	2	2	2	16	16	16	0.00054083	3.2413	83289000	3	20822000		10090	2305800	1061900	157430	1599300	13539000	1828100	0	0	0	84345	0	246500	0	0	0	0	1	2	0	0
P62305	P62305	Small nuclear ribonucleoprotein E	Snrpe	Mus musculus	0	0	0	0	0	0	0	0	0	0	0	0	1	1	1	12	12	12	0.00059988	4.3738	83073000	3	20768000		10090	1527300	3236000	1547500	239300	2066100	2677800	2027000	2615000	1397500	1014500	1476200	944050	0	0	0	0	1	0	1	0
Q8VDJ3	Q8VDJ3	Vigilin	Hdlbp	Mus musculus	7516300	7467000	7314000	9251100	12547000	11841000	4135100	5791600	1117800	4493800	6527600	7530900	41	41	41	44.7	44.7	44.7	0	271.81	2150200000	175	20761000		10090	1354200	3351500	1899200	1153500	4766100	3760500	663860	604030	113650	660250	1138400	1296000	15	17	15	19	32	31	4	8
Q99LE6	Q99LE6	ATP-binding cassette sub-family F member 2	Abcf2	Mus musculus	6663800	6949800	4560800	2846200	6692000	7798100	2047700	1817600	354440	2460100	1993200	2825800	17	17	17	34.4	34.4	34.4	0	62.205	920390000	60	20486000		10090	2058900	4604400	2797100	670890	4682400	3516800	365250	343000	131820	205980	541930	567620	10	11	7	4	11	12	1	1
Q9DBG6	Q9DBG6	Dolichyl-diphosphooligosaccharide--protein glycosyltransferase subunit 2	Rpn2	Mus musculus	5528100	4814200	8368900	6178100	13182000	10603000	7993600	4209900	2314900	4298700	4307900	3742400	18	18	18	41.8	41.8	41.8	0	159.68	910460000	62	20486000		10090	1056700	2266800	1890000	941160	6073600	4005500	919310	928120	187400	344180	1153300	719600	4	8	8	5	12	12	4	5
O35130	O35130	Ribosomal RNA small subunit methyltransferase NEP1	Emg1	Mus musculus	12096000	7792200	5396800	1940200	2180900	1707600	4857100	0	0	3571600	0	2695600	8	8	8	43	43	43	0	46.086	459230000	22	20456000		10090	5786700	5787100	3565800	540810	1542000	841190	986880	664630	172880	184620	169350	213740	6	6	5	0	2	1	1	1
P84091	P84091	AP-2 complex subunit mu	Ap2m1	Mus musculus	11200000	11649000	9667500	7849400	6087300	8395400	6835900	2508100	2748700	4562400	5678700	5627400	11	11	11	33.6	33.6	33.6	0	105.41	610510000	53	20452000		10090	2264100	5187400	3234200	1056200	2529200	2907800	682940	355110	178920	369220	829700	857240	6	7	10	6	3	8	4	1
Q99M28	Q99M28	RNA-binding protein with serine-rich domain 1	Rnps1	Mus musculus	5257300	3981600	5329300	3471600	4345300	4361700	4368300	3699700	3525500	5603400	6161200	7997000	5	5	5	15.7	15.7	15.7	0	22.621	266160000	24	20165000		10090	1755500	2579700	2742400	932690	2646900	2684100	1178200	883830	534120	923660	1229900	2073700	1	3	2	1	2	2	1	1
Q99K43	Q99K43	Protein regulator of cytokinesis 1	Prc1	Mus musculus	8789900	9122600	8187000	2419400	2768100	2342000	5539200	6412500	5485200	4572900	3445700	3137800	19	19	19	38.3	38.3	38.3	0	74.983	824500000	56	19993000		10090	2541300	6026400	4192400	792420	1484900	852020	693230	1164800	443040	436850	707700	657460	4	8	8	3	2	2	7	10
Q8CFJ9	Q8CFJ9	GATOR complex protein WDR24	Wdr24	Mus musculus	7819600	13491000	8855300	14321000	10902000	13307000	1697600	6344800	2946300	2800400	2625600	3072300	16	16	16	27	27	27	0	115.37	961770000	65	19763000		10090	1389400	3928800	2084600	1386300	4331300	3180700	122530	1964500	84958	220220	715080	355000	8	9	9	10	13	9	1	3
Q8K298	Q8K298	Anillin	Anln	Mus musculus	6808300	6504100	6120500	5057000	6929700	6536300	4461700	6096100	6287800	4884500	4735000	5405500	32	32	32	34.7	34.7	34.7	0	209.03	1741100000	163	19659000		10090	2225700	3470900	2050000	701770	4033100	2396700	473740	1315700	518570	448740	934500	1089700	15	19	19	11	20	16	10	13
CON__P50446;P50446;Q9Z331;A0A2R8VHP3;Q6IFZ8	CON__P50446;P50446;Q9Z331	Keratin, type II cytoskeletal 6A;Keratin, type II cytoskeletal 6B;Predicted pseudogene 5478;Predicted gene 5414	Krt6a;Krt6b;Gm5478;Gm5414	Mus musculus;Mus musculus;Mus musculus;Mus musculus	14329000	9667000	14125000	18225000	12310000	9680500	3345600	2787900	2275600	3110200	4049500	3589800	27	7	5	39.2	15	11.6	0	40.437	600370000	33	19515000	+	-1;10090;10090;10090;10090	1678600	1860400	3947800	2615300	5572100	2524800	242660	271840	37315	146730	298380	319570	5	4	5	7	5	5	0	0
O88456;Q9D7J7	O88456	Calpain small subunit 1;Calpain small subunit 2	Capns1;Capns2	Mus musculus;Mus musculus	3473900	3780900	4999300	3499000	8278800	8506000	7136900	5299000	1534300	6283500	4734300	5831900	6	6	6	33.8	33.8	33.8	0	61.125	446590000	40	19468000		10090;10090	1339700	3099800	1680400	737760	5426200	4418400	575030	238140	279870	261320	1173200	518070	4	5	7	3	8	8	2	1
P32233	P32233	Developmentally-regulated GTP-binding protein 1	Drg1	Mus musculus	4569300	4904700	4890800	4330800	5470400	5978100	6364800	5526800	3811300	4284700	5394400	5881800	11	11	11	42.5	42.5	42.5	0	103.35	531070000	54	19394000		10090	1217200	3606400	2444000	753500	3216900	2930900	882070	1016300	241020	546410	1296800	1242800	7	7	6	5	9	7	3	2
Q64727	Q64727	Vinculin	Vcl	Mus musculus	28506000	39950000	39544000	50699000	131560000	102840000	33437000	36186000	25705000	30619000	30491000	0	14	14	14	18.9	18.9	18.9	0	57.646	1528500000	32	19381000		10090	927280	1873300	1362200	623130	2560800	1871500	526490	2679900	492070	1297800	2565100	2601600	2	3	1	3	12	8	1	1
Q9EQS3	Q9EQS3	c-Myc-binding protein	Mycbp	Mus musculus	13992000	11856000	12200000	6738600	7317200	6142000	15853000	15656000	14403000	12970000	10754000	8910000	5	5	5	65	65	65	0	16.546	446770000	30	19178000		10090	2418900	3711800	2830500	779770	2196800	1540600	1182700	6509600	1121800	667140	1492000	1236400	5	4	2	1	1	1	4	4
Q6NSQ7	Q6NSQ7	Protein LTV1 homolog	Ltv1	Mus musculus	9963800	8387900	1781700	1175600	2301200	2845200	7078600	8640900	0	2088000	2867000	9072300	12	12	12	33.2	33.2	33.2	0	168.18	490270000	42	19155000		10090	3507100	4482300	920170	311030	1542100	1417000	1509400	1556100	21116	99055	827630	2962100	10	8	2	0	3	2	3	4
P62315	P62315	Small nuclear ribonucleoprotein Sm D1	Snrpd1	Mus musculus	1496900	1198500	1795500	2191400	1432900	1287600	5688500	0	0	0	0	0	4	4	4	41.2	41.2	41.2	0	19.745	117050000	25	19143000		10090	2140500	3722800	2408200	1952900	3851400	2979600	1849200	0	0	238000	0	0	3	5	4	4	4	3	2	0
Q8BTM8	Q8BTM8	Filamin-A	Flna	Mus musculus	10050000	9502000	8187100	9324200	10737000	11528000	18970000	13181000	18846000	11746000	10819000	18874000	69	69	63	34.2	34.2	32.9	0	295.58	4239000000	375	19103000		10090	954020	2218500	1431500	829590	3012900	2175300	1581600	1613500	1122400	710290	1300000	2153100	26	29	19	24	36	39	38	31
Q9JK91	Q9JK91	DNA mismatch repair protein Mlh1	Mlh1	Mus musculus	3591000	4563000	4059500	31355000	25840000	25374000	2019900	1599200	1909300	2274800	3225300	1430900	29	29	29	51.2	51.2	51.2	0	215.7	1350500000	90	19028000		10090	607690	1623900	1029600	2262200	5791900	4807100	377390	465070	460230	396330	629640	576970	6	6	6	24	25	23	0	0
P19783	P19783	Cytochrome c oxidase subunit 4 isoform 1, mitochondrial	Cox4i1	Mus musculus	3939400	4003100	3674300	4324000	9733800	7107500	0	0	0	0	0	0	5	5	5	35.5	35.5	35.5	0	32.385	239820000	16	19027000		10090	1067600	2097500	1923200	1174100	7140200	3264200	254640	668700	301340	243420	389680	501930	1	1	0	0	6	4	1	1
Q8VEE4	Q8VEE4	Replication protein A 70 kDa DNA-binding subunit	Rpa1	Mus musculus	2064300	1172900	844740	13763000	6424400	13226000	1175000	1055900	0	23386000	12337000	5687100	21	21	21	43.3	43.3	43.3	0	149.24	833280000	55	18987000		10090	105200	960680	542590	1935000	3216400	6086300	110820	219120	45138	1675000	3177800	1176900	0	0	0	6	6	9	1	1
P70245	P70245	3-beta-hydroxysteroid-Delta(8),Delta(7)-isomerase	Ebp	Mus musculus	0	0	0	0	0	0	0	0	0	0	0	0	2	2	2	10	10	10	0.00057837	3.8689	56538000	3	18846000		10090	1659500	1688600	1312400	365300	6085400	2818800	957680	1073700	0	727980	1180100	976510	0	0	0	0	1	1	1	0
P31786	P31786	Acyl-CoA-binding protein	Dbi	Mus musculus	0	1061700	891820	1248400	6113000	1691700	0	1606900	0	0	1472000	0	2	2	2	39.1	39.1	39.1	0	6.1269	74493000	3	18623000		10090	186380	1517300	812210	718280	8103200	2979200	603530	1881900	0	359110	1462200	0	0	0	0	0	2	1	0	0
Q64310	Q64310	Surfeit locus protein 4	Surf4	Mus musculus	6380400	3920800	5969000	4517100	10842000	7070400	7303800	0	0	3461300	2910200	2839800	3	3	3	16.4	16.4	16.4	0	66.549	277910000	20	18507000		10090	1209000	2137900	2139200	374290	4233500	3340500	1603700	124560	0	793780	936650	1613700	2	3	3	2	3	3	2	0
Q9D3D9	Q9D3D9	ATP synthase subunit delta, mitochondrial	Atp5f1d	Mus musculus	2065700	2610900	2396600	3026700	6774900	4338200	0	3364700	0	2424100	0	2321700	4	4	4	32.1	32.1	32.1	0	52.759	161020000	21	18431000		10090	857520	2305000	1038500	975690	6669800	3063600	447270	1016700	442640	341410	576470	695960	2	2	1	2	4	4	1	1
Q8VHK9;Q6P5D3	Q8VHK9	ATP-dependent DNA/RNA helicase DHX36;Putative ATP-dependent RNA helicase DHX57	Dhx36;Dhx57	Mus musculus;Mus musculus	20170000	15726000	22700000	17611000	17135000	16072000	24351000	13238000	15010000	27765000	20103000	17498000	22	22	22	27.5	27.5	27.5	0	106.69	1405300000	65	18305000		10090;10090	1850200	2935700	2175900	1092400	2577400	1605100	1058500	803360	262750	873450	1758800	1311400	10	11	10	4	10	4	3	3
Q8BK63	Q8BK63	Casein kinase I isoform alpha	Csnk1a1	Mus musculus	5547700	5528900	6814600	3940200	6871800	5700400	5801100	0	0	4030800	5167700	0	10	10	10	37.7	37.7	37.7	0	36.836	467720000	38	18283000		10090	1815100	4183100	3239500	765090	3132100	2450800	793870	33360	45812	281070	1301100	275160	6	6	7	1	5	6	5	0
Q8BP92	Q8BP92	Reticulocalbin-2	Rcn2	Mus musculus	0	0	0	0	0	0	0	0	0	0	0	0	2	2	2	7.2	7.2	7.2	0	5.1913	255950000	2	18282000		10090	631590	2063900	1128400	856370	1615000	1052900	976760	2369300	736970	124600	3783500	2943000	0	1	0	0	0	0	0	0
Q7TPE5	Q7TPE5	Probable RNA polymerase II nuclear localization protein SLC7A6OS	Slc7a6os	Mus musculus	3882200	3760200	3655200	3986300	4270500	3878500	0	0	0	0	0	0	3	3	3	12.1	12.1	12.1	0	8.8669	260270000	10	18262000		10090	775370	1618500	1304500	540080	2035900	1293300	473880	2864000	1187300	634010	1172700	4362100	1	3	0	1	2	2	0	1
Q99K85	Q99K85	Phosphoserine aminotransferase	Psat1	Mus musculus	579910	1277700	896760	2825300	6274200	5764500	1364100	1843100	1549500	1915800	2454700	1600500	11	11	11	32.7	32.7	32.7	0	34.179	418600000	35	18178000		10090	250690	1528900	382270	829980	7062700	4808000	243730	904690	452580	400070	937000	377180	0	0	1	3	11	12	1	1
Q61171	Q61171	Peroxiredoxin-2	Prdx2	Mus musculus	2959000	3561700	3026300	5651600	8442300	8907500	0	3834200	0	0	3061200	0	5	5	5	27.8	27.8	27.8	0	19.047	234910000	24	18070000		10090	793640	2039200	1277800	1075500	5307400	4031900	160870	1601100	346180	264580	861260	310720	2	3	2	3	5	5	0	2
P07901	P07901	Heat shock protein HSP 90-alpha	Hsp90aa1	Mus musculus	3057800	4169700	2685200	4414800	9259100	9058700	3584400	5266300	6686300	4185700	6935300	3909400	28	14	14	39.4	23.2	23.2	0	115.38	913040000	60	18055000		10090	620290	2800700	720820	776430	6050100	4203500	352220	701910	123140	306950	880830	518170	2	6	2	4	15	15	1	5
P39749	P39749	Flap endonuclease 1	Fen1	Mus musculus	5608400	5396800	4513000	3061000	7524000	7889100	0	0	0	1659600	0	2696400	6	6	6	18	18	18	0	20.391	452120000	23	17977000		10090	2087200	4033200	2646700	635980	4454600	3487800	45975	139400	44454	90859	119820	237190	4	5	4	0	5	4	0	1
Q9D1G1;Q9DD03;P61028;Q8K386	Q9D1G1	Ras-related protein Rab-1B;Ras-related protein Rab-13;Ras-related protein Rab-8B;Ras-related protein Rab-15	Rab1b;Rab13;Rab8b;Rab15	Mus musculus;Mus musculus;Mus musculus;Mus musculus	7401600	6481500	7609300	10051000	14575000	10800000	4869600	4341600	3051400	6184000	5013700	4657100	9	5	5	62.2	39.3	39.3	0	23.904	594940000	42	17774000		10090;10090;10090;10090	1382600	2089100	2219300	1164000	5102500	2702800	578230	567780	148420	600500	719680	498820	5	6	4	5	7	5	2	0
Q9D1D4	Q9D1D4	Transmembrane emp24 domain-containing protein 10	Tmed10	Mus musculus	762280	1869000	1493100	1293700	2209000	2830700	8831200	5543100	1892900	5944900	6005500	6052300	4	4	4	19.2	19.2	19.2	0	10.135	229520000	24	17758000		10090	557110	1671500	1048300	305920	2489100	1876200	2116500	1893800	426950	1351000	2140900	1880300	1	2	2	1	1	2	3	4
O08709;Q8BG37	O08709	Peroxiredoxin-6;Peroxiredoxin-6	Prdx6;Prdx6b	Mus musculus;Mus musculus	2305600	2570200	2831900	2798700	11980000	7917100	1363700	607000	0	2392600	948180	0	9	9	9	54	54	54	0	49.302	423830000	31	17659000		10090;10090	902220	2466300	1471600	766160	7015000	4304900	97676	150910	0	95728	287510	101430	3	2	5	3	10	7	0	0
Q923D4	Q923D4	Splicing factor 3B subunit 5	Sf3b5	Mus musculus	1920500	1951500	1618000	1687700	3817400	2366300	0	917650	734200	633070	1017200	1008500	4	4	4	55.8	55.8	55.8	0	12.745	166440000	21	17589000		10090	2055900	4153400	1355900	1297100	4386800	3623900	65059	156340	56599	68203	211300	158650	2	4	2	3	5	5	0	0
P61982	P61982	14-3-3 protein gamma	Ywhag	Mus musculus	5408500	6625400	4517500	5147600	7469000	6421700	2146800	4047200	3481100	2314900	2492200	2971700	10	8	7	36.8	33.6	29.6	0	78.711	375960000	45	17365000		10090	1706300	2432800	1303800	541180	3477400	1994400	658910	1710800	686470	642690	1143300	1067200	5	3	3	3	6	6	4	3
Q8CG47	Q8CG47	Structural maintenance of chromosomes protein 4	Smc4	Mus musculus	5995600	7636900	5492200	2949500	6817700	7431200	2543800	2994100	1402100	2434500	2822500	3386700	32	32	32	27	27	27	0	133.96	1355200000	123	17306000		10090	1677300	4081800	2064800	626820	3860900	3158800	252040	333660	108690	344920	371240	424690	17	23	16	7	20	25	4	4
P47754	P47754	F-actin-capping protein subunit alpha-2	Capza2	Mus musculus	6513800	4469500	5706200	9561800	4913800	6894600	8068700	6097300	10862000	7778300	7208600	6300400	8	8	6	49.3	49.3	39.9	0	57.622	482810000	46	17285000		10090	1107400	1937900	1429300	921260	1692200	2005800	1348100	1173200	921290	1115200	1793900	1839100	5	4	5	6	5	6	3	2
Q91W18	Q91W18	Tudor domain-containing protein 3	Tdrd3	Mus musculus	8710300	4739100	7226800	4525500	3962300	3157400	13812000	15876000	15260000	16800000	15088000	13102000	17	17	17	30.7	30.7	30.7	0	129.69	1150400000	91	17281000		10090	1720400	1770700	2087300	980530	1706700	1133500	636920	2503400	510710	1174300	2023500	1032900	10	9	8	4	6	3	9	12
CON__P81644	CON__P81644				974440	1687800	5203500	2510000	4454500	2216400	0	0	0	0	0	0	3	3	3	49	49	49	0	12.804	104250000	16	17205000	+	-1	732250	2255700	4417000	1332800	5587700	1949100	0	196540	103910	243330	226170	160680	1	2	5	1	5	2	0	0
A2AB62	A2AB62	EF-hand calcium-binding domain 15	Efcab15	Mus musculus	0	0	0	0	0	0	0	0	0	0	0	0	1	1	1	2.6	2.6	2.6	0.0035389	2.6402	358110000	5	17053000		10090	2851900	2538500	3109500	1380000	2030500	934240	416480	903940	212710	613760	786120	1275400	1	0	0	0	0	0	1	0
P30681	P30681	High mobility group protein B2	Hmgb2	Mus musculus	2566100	2599900	1773900	3030000	4433000	3977300	2081600	2238300	2790000	2343200	3560400	4489300	5	4	4	23.3	19	19	0	16.132	162000000	14	16997000		10090	1685200	2764600	1540300	1666500	2811900	4452800	345790	222130	219900	530580	567490	190130	1	1	1	1	2	3	0	1
Q8BFR5	Q8BFR5	Elongation factor Tu, mitochondrial	Tufm	Mus musculus	4180000	5105400	2758100	3512100	5697300	5968100	6147200	7351200	6969600	5862000	6097200	7273900	16	16	16	40	40	40	0	56.576	636970000	63	16910000		10090	1038400	2965500	1268300	630730	3832400	2921200	514960	1062600	496910	476420	786880	916320	3	8	5	3	9	7	6	5
Q8BXG3	Q8BXG3	Intraflagellar transport protein 57 homolog	Ift57	Mus musculus	0	0	0	0	0	0	0	0	0	0	0	0	1	1	1	4.2	4.2	4.2	0.0010582	3.0333	403650000	9	16819000		10090	2895400	2708800	4399300	1429600	3031100	1503900	127370	188360	66059	112880	208220	147780	1	1	0	1	1	1	1	1
P62071;P10833	P62071	Ras-related protein R-Ras2;Ras-related protein R-Ras	Rras2;Rras	Mus musculus;Mus musculus	4640000	2400000	4068600	9631500	5221200	5217900	3608000	4734800	3480600	10603000	8216300	9283900	7	7	7	36.8	36.8	36.8	0	23.886	276660000	19	16805000		10090;10090	951890	1173900	1185700	1178200	2598200	1949500	658250	838220	210000	1325600	2302000	2433200	2	0	1	3	3	1	1	1
Q9WTX5	Q9WTX5	S-phase kinase-associated protein 1	Skp1	Mus musculus	3545100	3822300	3978300	3215500	5947300	3384800	2415100	1742700	0	0	2148800	1476800	7	7	7	59.5	59.5	59.5	0	22.556	231190000	27	16737000		10090	1749100	3332900	2357500	1152000	4311000	2046400	378490	405290	62618	129510	503190	309270	2	5	5	2	7	2	1	1
Q60864	Q60864	Stress-induced-phosphoprotein 1	Stip1	Mus musculus	1004100	3990200	1405500	2061700	8233800	5959600	4649700	6598400	7060000	3762800	4273600	4766900	20	20	20	35.7	35.7	35.7	0	181.2	807240000	69	16712000		10090	307260	1875600	567570	465750	4652900	3150100	383650	1615600	604210	566290	1347800	1175700	1	4	0	1	12	13	3	13
Q569Z6	Q569Z6	Thyroid hormone receptor-associated protein 3	Thrap3	Mus musculus	15264000	12549000	10819000	6716800	4400200	3644000	11369000	11512000	14225000	8611800	9430100	8789300	20	20	19	22.5	22.5	22.5	0	88.393	1209100000	111	16625000		10090	2390400	4406800	2638300	617480	1621900	961130	812230	941900	821610	348100	734170	331100	14	13	11	5	4	4	12	13
Q9R0L6	Q9R0L6	Pericentriolar material 1 protein	Pcm1	Mus musculus	6583600	7356700	5019800	12919000	9490800	7559800	4148900	6398300	6855600	5322800	5190500	3682400	40	40	40	23.4	23.4	23.4	0	310.92	1792700000	182	16579000		10090	1145700	2643800	1582700	1708500	4319600	2342200	370400	663890	269090	418640	766970	347260	17	21	21	30	28	24	6	11
Q9D0B0	Q9D0B0	Serine/arginine-rich splicing factor 9	Srsf9	Mus musculus	8794900	8752100	5622600	3424200	2410400	3170100	6483900	9481100	13624000	6365800	4982000	5957100	4	4	4	17.6	17.6	17.6	0	11.866	272780000	19	16567000		10090	2045100	3449600	2895500	258980	725060	464370	954560	1892700	1128200	635330	1013300	1104000	4	3	1	1	0	1	1	1
Q8BWY3	Q8BWY3	Eukaryotic peptide chain release factor subunit 1	Etf1	Mus musculus	4351200	6613500	5120300	1800600	9025400	7127000	2042600	1854500	1554500	1656200	1717700	873240	8	8	8	24.7	24.7	24.7	0	93.353	548460000	41	16565000		10090	1192000	3696300	2409400	424010	4311000	3019700	323880	426070	170390	178150	275480	139030	5	8	6	2	9	7	1	1
Q9JLQ2	Q9JLQ2	ARF GTPase-activating protein GIT2	Git2	Mus musculus	3613100	5313700	2939800	8716100	9278900	9531300	5250100	3735000	2791200	5628400	4883200	3880800	19	19	16	35	35	30.9	0	100.6	1043200000	74	16564000		10090	796480	2081100	798830	1191000	4950500	3795800	512560	392060	45568	606920	574630	818260	5	6	5	14	17	13	3	3
Q3UEB3	Q3UEB3	Poly(U)-binding-splicing factor PUF60	Puf60	Mus musculus	14646000	11823000	9930700	6066500	6519100	6434200	6855900	5802100	4285900	6815200	1789700	4011600	15	15	15	38.1	38.1	38.1	0	115.04	763730000	50	16522000		10090	2146500	3995300	2224700	805050	3445700	2000400	344340	478220	71320	126970	466240	417510	13	11	7	3	7	3	1	2
Q9CY50	Q9CY50	Translocon-associated protein subunit alpha	Ssr1	Mus musculus	4460000	3851200	4740200	0	4387600	4929100	7207400	0	0	4972800	0	0	3	3	3	17.1	17.1	17.1	0	9.7878	185270000	10	16469000		10090	1386400	2137500	1996100	672510	2859900	2117900	1513300	447220	150790	868260	1239700	1079300	1	1	1	0	2	1	1	0
Q01320;Q64511	Q01320	DNA topoisomerase 2-alpha;DNA topoisomerase 2-beta	Top2a;Top2b	Mus musculus;Mus musculus	11080000	13025000	10433000	7392200	4646800	7789300	5524200	2599400	360660	2406500	3344000	2302400	37	37	37	28.7	28.7	28.7	0	201.51	1489800000	128	16441000		10090;10090	2083100	4263800	2822100	850590	1947900	2097600	583250	497280	88148	202440	550920	454440	24	27	24	12	15	10	10	0
Q9D809	Q9D809	RIKEN cDNA 2200002D01 gene	2200002D01Rik	Mus musculus	5333100	5131100	1988700	540080	2561900	4871800	0	0	0	0	0	0	3	3	3	35.1	35.1	35.1	0	42.425	142230000	16	16440000		10090	2749400	3950200	2119700	255430	3220900	4144300	12154	0	19387	0	40522	104510	3	4	3	0	3	3	0	0
Q8R3N1	Q8R3N1	Nucleolar protein 14	Nop14	Mus musculus	20059000	13184000	2483400	161470	1019000	961910	2826900	3370800	573910	0	1002300	2361500	21	21	21	31.2	31.2	31.2	0	188.25	994780000	61	16340000		10090	4923900	6841200	975640	28977	572140	222220	525770	1224700	88185	0	299380	638290	21	21	6	0	0	0	4	5
P24860	P24860	G2/mitotic-specific cyclin-B1	Ccnb1	Mus musculus	7479300	7075900	6438100	1691600	2597100	3310600	2855900	4674900	3197000	1649900	1678900	1952800	9	9	9	17	17	17	0	36.322	310050000	32	16100000		10090	1902800	4936000	2643100	297000	1458600	1419100	340130	1511500	501450	122070	414140	554470	5	7	5	1	3	4	2	3
P97450	P97450	ATP synthase-coupling factor 6, mitochondrial	Atp5pf	Mus musculus	3100900	2854800	2538200	2555800	5803300	0	0	0	0	0	0	0	2	2	2	25.9	25.9	25.9	0	14.329	80218000	5	16044000		10090	1831500	3359300	2129800	1082700	6848100	792280	0	0	0	0	0	0	1	1	1	0	2	0	0	0
Q99PT1	Q99PT1	Rho GDP-dissociation inhibitor 1	Arhgdia	Mus musculus	1127400	2527300	1036000	2066500	7887500	8364000	0	3272100	0	0	0	0	6	6	6	40.7	40.7	40.7	0	24.396	237190000	13	15998000		10090	420730	1623500	773020	576450	8109000	4494800	0	832560	501460	437490	597300	420750	0	2	1	1	5	2	0	1
Q9Z204	Q9Z204	Heterogeneous nuclear ribonucleoproteins C1/C2	Hnrnpc	Mus musculus	3342300	1866400	2466800	3116700	1717200	1569300	1791600	5620400	6354100	4407600	4195200	4305600	10	10	10	30.4	30.4	30.4	0	22.038	315440000	34	15945000		10090	2333300	3819100	2673600	842680	2714800	1045200	275750	357240	228080	394840	847440	412570	2	4	4	3	3	1	1	3
P27048;P63163	P27048;P63163	Small nuclear ribonucleoprotein-associated protein B;Small nuclear ribonucleoprotein-associated protein N	Snrpb;Snrpn	Mus musculus;Mus musculus	4872600	6444000	4085200	3588600	4822500	5609700	9299700	5901400	5207200	4389100	5571400	6050500	4	4	4	13.4	13.4	13.4	0	15.755	285850000	16	15921000		10090;10090	990850	2752800	1514200	651320	1917900	1714500	1045000	1677500	475310	565360	1458100	1158000	2	2	1	1	1	1	2	1
Q91WK0;Q3UZ39	Q91WK0	Leucine-rich repeat flightless-interacting protein 2;Leucine-rich repeat flightless-interacting protein 1	Lrrfip2;Lrrfip1	Mus musculus;Mus musculus	5073500	4340100	5085600	7742500	4337300	4100100	4843200	7062700	7129600	3964400	3658200	7662900	11	11	11	31.3	31.3	31.3	0	73.797	358620000	20	15916000		10090;10090	1282000	1680600	1603700	1120300	1410900	600870	1006800	1737700	1033400	910910	1304200	2224300	2	1	3	4	2	1	1	2
Q62186	Q62186	Translocon-associated protein subunit delta	Ssr4	Mus musculus	0	0	1797300	0	2773500	2907800	3528700	2678100	0	3309700	5113800	0	4	4	4	30.8	30.8	30.8	0	17.058	114230000	13	15897000		10090	587010	2094000	1065400	409850	3167900	2447000	2185800	1366600	406000	1092100	2172300	997380	0	2	0	1	1	1	2	1
Q8VC70	Q8VC70	RNA-binding motif, single-stranded-interacting protein 2	Rbms2	Mus musculus	3850600	2962900	3589500	3462500	2807900	2634700	6525200	4627600	5501800	4261300	3172400	2597500	6	6	6	24.3	24.3	24.3	0	63.172	238820000	31	15895000		10090	1738000	2589200	2316800	777290	2716700	1415300	638250	1129400	802820	536420	517400	717390	4	4	4	2	5	2	4	2
P54071	P54071	Isocitrate dehydrogenase [NADP], mitochondrial	Idh2	Mus musculus	4195200	4883900	4411900	436390	9098300	10293000	1277300	1429600	279360	1178100	2049600	1200200	10	10	9	27	27	25	0	54.829	681400000	45	15864000		10090	1424100	2883800	1430300	53852	5087500	4064000	116360	41531	8340.8	84940	331750	337990	6	7	6	0	12	11	1	0
Q922K7	Q922K7	Probable 28S rRNA (cytosine-C(5))-methyltransferase	Nop2	Mus musculus	6004000	6780200	7727400	3799300	3942100	5464300	2937400	2995000	3035300	2554300	4222200	4124400	14	14	14	24.6	24.6	24.6	0	88.781	576770000	50	15809000		10090	1558600	3624800	2695600	634930	2894500	2170200	266620	612160	186460	178080	518610	468910	8	9	9	5	8	8	0	0
P61620;Q9JLR1	P61620;Q9JLR1	Protein transport protein Sec61 subunit alpha isoform 1;Protein transport protein Sec61 subunit alpha isoform 2	Sec61a1;Sec61a2	Mus musculus;Mus musculus	3290700	4233700	3839700	2374100	6976700	6607200	1016000	1896900	0	3449300	0	4666600	8	8	8	20	20	20	0	26.529	275700000	22	15756000		10090;10090	1252000	3257300	1647200	134330	3528700	3236900	302280	309630	38897	439690	849510	759440	2	2	3	1	6	4	1	1
Q80X41	Q80X41	Serine/threonine-protein kinase VRK1	Vrk1	Mus musculus	3037100	4057900	2701300	2152500	11638000	3100700	306050	0	0	0	436260	525690	13	13	13	31.8	31.8	31.8	0	37.864	546960000	43	15725000		10090	1828200	3855400	1871500	779100	4643700	2613900	33534	12053	3874.5	5462.5	65900	12795	6	10	5	1	14	7	0	0
Q9WUM3	Q9WUM3	Coronin-1B	Coro1b	Mus musculus	8486900	8975500	7100700	3899800	1987200	4152800	1568900	1091300	3124100	1578900	2315200	2492600	8	8	8	22.9	22.9	22.9	0	21.229	313830000	22	15673000		10090	2583500	4841300	1901700	504610	1884700	1815100	317660	335080	304130	163110	430110	592040	5	3	3	3	2	4	0	0
Q6PFX9	Q6PFX9	Poly [ADP-ribose] polymerase tankyrase-1	Tnks	Mus musculus	5930200	6406500	4820200	8348700	6824100	7901100	1488500	1312900	734760	1324300	1819200	440860	27	27	19	27.5	27.5	20.9	0	131.66	1434500000	100	15575000		10090	1494800	3743600	2207900	1432300	3330700	2453900	115550	178700	54888	132090	339830	90686	12	18	12	19	18	21	0	0
Q9CWX9	Q9CWX9	Probable ATP-dependent RNA helicase DDX47	Ddx47	Mus musculus	8495300	7786100	4914400	3669400	5469900	6765200	4930300	1848700	0	3231500	4305900	4111700	12	12	12	34.5	34.5	34.5	0	33.364	528170000	41	15439000		10090	2295900	6287400	993730	237220	1599200	2416700	285740	110880	18713	103330	556380	533250	7	5	4	3	7	5	0	1
A2AGT5	A2AGT5	Cytoskeleton-associated protein 5	Ckap5	Mus musculus	11241000	12306000	9505500	5477400	11631000	11392000	4165400	4446100	2258800	2898100	3895000	2753800	47	47	47	28.1	28.1	28.1	0	218.42	2122900000	168	15265000		10090	1627200	3651100	1715500	472270	3859500	2633000	247180	245450	61663	185700	383690	182440	29	34	24	8	26	26	4	8
Q62193	Q62193	Replication protein A 32 kDa subunit	Rpa2	Mus musculus	0	3467600	0	7290900	5703300	7253700	0	0	0	10689000	11233000	7738400	3	3	3	11.9	11.9	11.9	0	6.9417	266880000	12	15182000		10090	515390	983830	468190	1253100	2690100	3763200	187830	163380	0	1373400	2487300	1296400	0	0	0	1	2	1	0	0
Q9D8Z1	Q9D8Z1	Activating signal cointegrator 1 complex subunit 1	Ascc1	Mus musculus	5783000	5304700	4962200	5266400	6375300	6845700	5068000	7988500	4179300	7771300	13011000	9534000	7	7	6	21.3	21.3	19.4	0	18.793	316330000	32	15164000		10090	1893400	1683800	1297600	957280	2665000	889290	738310	1588000	199260	385910	2266000	600590	3	4	5	5	4	3	0	2
O35682	O35682	Myeloid-associated differentiation marker	Myadm	Mus musculus	0	0	0	8544900	0	4993400	3880400	0	0	6031200	4740800	9852800	1	1	1	5.3	5.3	5.3	0	44.406	161940000	15	15146000		10090	1026000	1726700	1373600	1264600	3228000	2032500	515860	381860	90354	554320	1178700	1774000	1	1	1	2	1	1	1	1
Q62095	Q62095	ATP-dependent RNA helicase DDX3Y	Ddx3y	Mus musculus	33882000	18429000	20906000	13433000	21250000	12252000	35842000	15110000	0	30534000	36343000	36700000	32	2	2	41.6	1.5	1.5	0	18.446	944290000	25	15094000		10090	1750700	3388800	2665900	981690	2447000	2145100	281120	251790	0	366220	424680	390960	4	4	3	1	2	2	2	1
Q8R1G6	Q8R1G6	PDZ and LIM domain protein 2	Pdlim2	Mus musculus	1874600	1634000	2479600	1454800	0	1234700	14731000	10342000	15148000	2576300	2130000	7929300	6	6	6	24.9	24.9	24.9	0	26.348	390380000	25	15067000		10090	518880	1241800	1076600	258190	271850	685280	2371400	3086600	2534500	506100	717880	1798000	0	0	1	0	0	1	7	5
P05480;Q62270;P06240;Q62190;P16056	P05480	Neuronal proto-oncogene tyrosine-protein kinase Src;Tyrosine-protein kinase Srms;Proto-oncogene tyrosine-protein kinase LCK;Macrophage-stimulating protein receptor;Hepatocyte growth factor receptor	Src;Srms;Lck;Mst1r;Met	Mus musculus;Mus musculus;Mus musculus;Mus musculus;Mus musculus	9264900	5918900	4075000	4487200	5468500	6381800	3294200	4506900	2744600	4657700	4278000	6002700	15	15	10	35.1	35.1	27.7	0	89.153	462230000	41	14976000		10090;10090;10090;10090;10090	1465100	2386000	810430	521890	2071200	3781800	413450	803970	166220	363940	941400	1251100	10	7	2	1	3	5	3	2
Q99PL5	Q99PL5	Ribosome-binding protein 1	Rrbp1	Mus musculus	12659000	15399000	13104000	14453000	15350000	17668000	12662000	16394000	19369000	14486000	15537000	19279000	39	39	39	29	29	29	0	323.31	2719300000	216	14948000		10090	1358400	2750500	2145700	604960	2433800	1605300	396830	818050	391410	384290	868110	1190500	20	20	22	16	25	25	8	17
Q08093	Q08093	Calponin-2	Cnn2	Mus musculus	0	0	4752800	0	5595600	6960600	0	0	0	0	0	0	4	3	3	18	14.4	14.4	0	19.039	231740000	7	14920000		10090	7223500	0	1869300	267540	2547700	1488500	223920	689040	0	340610	171570	494290	0	0	0	0	4	1	0	1
Q9DC28	Q9DC28	Casein kinase I isoform delta	Csnk1d	Mus musculus	6655200	6017600	5614000	5749400	4742500	5508100	3457700	8790600	6577900	5760300	4725400	6810100	10	10	4	30.1	30.1	14	0	29.376	487370000	33	14917000		10090	3314700	2186900	1772700	906150	1999200	1713000	288840	1031000	457380	147830	431460	668240	7	6	5	4	2	3	1	3
E9Q5C9	E9Q5C9	Nucleolar and coiled-body phosphoprotein 1	Nolc1	Mus musculus	4096300	6066800	4312500	3161100	4369000	3945200	11583000	4601800	21327000	14309000	7252200	10299000	16	16	16	18.4	18.4	18.4	0	34.393	487180000	57	14878000		10090	713250	2330500	1231800	314410	1610700	1169100	1661700	755630	1676800	1066300	1227800	1119800	4	5	5	1	3	4	5	1
Q9CPR7	Q9CPR7	Suppressor of IKBKE 1	Sike1	Mus musculus	2149900	4933400	1779700	9825700	5184900	7114200	940830	1018100	0	1447000	1416900	2677200	7	7	7	48.8	48.8	48.8	0	106.47	365680000	27	14877000		10090	728260	2902200	1170500	1887300	2992200	3019600	173000	418240	53436	203870	264770	1064000	1	5	3	6	5	7	0	0
P68368	P68368	Tubulin alpha-4A chain	Tuba4a	Mus musculus	5765400	5067600	5159600	4756200	13401000	7094900	8238300	5573000	0	4135300	3400700	4910900	17	3	3	41.1	7.6	7.6	0	8.2557	340200000	11	14699000		10090	477320	1026200	493020	283080	7977900	1056400	671630	706760	218700	368310	784570	635330	0	0	1	1	3	2	3	0
P54279	P54279	Mismatch repair endonuclease PMS2	Pms2	Mus musculus	822750	1095400	758020	11846000	8003300	11772000	0	138360	0	111260	94387	69067	20	20	20	30.2	30.2	30.2	0	201.88	852160000	63	14676000		10090	697180	1530400	628450	2073500	5286200	4287600	7432.5	53310	0	63356	42176	48157	3	3	3	19	17	18	0	0
P70168	P70168	Importin subunit beta-1	Kpnb1	Mus musculus	2454100	3850100	3336100	3116300	6357200	5724700	4795100	5382400	4951000	4062200	5086200	4193400	15	15	15	22.8	22.8	22.8	0	115.9	788020000	62	14539000		10090	801210	2260300	1060000	449880	4179600	2241200	669780	794180	370950	452160	748590	511240	4	7	3	4	17	13	3	3
Q8CI11	Q8CI11	Guanine nucleotide-binding protein-like 3	Gnl3	Mus musculus	7060300	6769700	6916300	11293000	9253100	11090000	2546300	2809500	620180	3109300	4463100	3426000	16	16	16	34.4	34.4	34.4	0	100.62	816230000	68	14523000		10090	1351100	2430800	1758100	1391900	2932500	2570300	199560	358530	77988	185420	577990	688790	8	9	8	11	12	14	0	2
P54276	P54276	DNA mismatch repair protein Msh6	Msh6	Mus musculus	32101000	32235000	22564000	17826000	43277000	77874000	13342000	0	8789600	0	20897000	10411000	11	11	11	10.5	10.5	10.5	0	47.406	1029700000	28	14371000		10090	1266700	2752400	1347200	696900	4682800	2747000	151310	98862	47166	102290	328860	149230	5	6	3	1	5	8	0	0
Q61335	Q61335	B-cell receptor-associated protein 31	Bcap31	Mus musculus	1589900	3458000	1498400	1159300	3672600	3102500	1220400	1767000	2436500	1696500	1830700	3087700	6	6	6	24.1	24.1	24.1	0	17.76	224710000	15	14307000		10090	786520	2785200	1022500	301520	3792900	2441200	164050	692640	229770	336040	477950	1276900	1	2	1	0	5	4	0	1
Q08943	Q08943	FACT complex subunit SSRP1	Ssrp1	Mus musculus	5411400	5928200	3627400	2608700	4007700	6987300	2210600	0	0	2616900	0	0	9	9	9	15.5	15.5	15.5	0	40.387	453260000	24	14300000		10090	1774800	3607900	1810000	484400	3432800	2404800	126830	104550	34684	149190	229080	140490	5	5	2	2	2	5	0	1
O35640	O35640	Annexin A8	Anxa8	Mus musculus	2300200	4742300	5093700	5838300	9767000	9517400	0	0	0	0	1396200	0	8	8	8	34.3	34.3	34.3	0	27.909	431590000	32	14244000		10090	713620	1782000	1679500	868340	5101200	3247200	84293	163710	34978	109890	224690	234220	3	5	6	4	6	5	0	0
Q8CIG8	Q8CIG8	Protein arginine N-methyltransferase 5	Prmt5	Mus musculus	6135400	6045700	3043300	6056900	5454700	5706200	5140500	3814100	2236600	2236900	3543800	10856000	13	13	13	25.1	25.1	25.1	0	66.861	624700000	54	14238000		10090	1784000	3184900	1126000	989980	3028100	1217900	548180	402380	14036	130450	479300	1332500	7	7	4	7	6	6	4	3
O35639	O35639	Annexin A3	Anxa3	Mus musculus	2839700	4144700	5466800	3662500	4126500	4817100	0	0	0	0	0	0	7	7	7	25.7	25.7	25.7	0	49.994	297850000	25	14183000		10090	953080	2575300	3458800	662420	3520900	2881300	0	0	0	32390	0	98990	3	5	5	2	4	6	0	0
Q9CQI7	Q9CQI7	U2 small nuclear ribonucleoprotein B	Snrpb2	Mus musculus	4382100	5255000	2912400	2155100	3462100	4006100	1043600	521030	0	417250	1171600	1415500	4	4	4	25.8	25.8	25.8	0	12.884	181580000	18	14112000		10090	1645200	3607200	2262500	642630	2470200	1903100	253700	243010	43939	96631	490920	453200	3	3	1	2	3	2	1	0
Q9CPN8	Q9CPN8	Insulin-like growth factor 2 mRNA-binding protein 3	Igf2bp3	Mus musculus	0	0	0	0	0	0	0	0	0	0	0	0	4	1	1	8.1	2.4	2.4	0.00055279	3.4251	407010000	11	14035000		10090	279380	386670	682140	173760	412280	323960	1913200	2824400	1633900	1668300	2121100	1615900	1	1	1	1	1	1	1	0
P62627	P62627	Dynein light chain roadblock-type 1	Dynlrb1	Mus musculus	1499500	1636900	1662200	0	3187700	2740100	0	0	2329400	0	0	0	3	3	3	38.5	38.5	38.5	0	12.625	84075000	11	14013000		10090	964620	2115500	1666000	369750	3902400	3028800	133060	435820	567470	214560	262550	352060	1	1	1	1	3	2	0	1
P17427	P17427	AP-2 complex subunit alpha-2	Ap2a2	Mus musculus	9454300	12363000	14288000	7042900	8602000	6996100	14292000	8327300	5927600	9420600	7809600	8078000	24	24	18	36.4	36.4	29.3	0	148.85	1140300000	91	13988000		10090	1838100	3616600	2404800	624000	1728900	1947400	384580	349320	103980	223150	454480	312870	19	17	17	8	9	5	2	5
P70349	P70349	Adenosine 5-monophosphoramidase HINT1	Hint1	Mus musculus	0	0	0	0	4024800	0	3939700	8282100	5418700	4360400	4772800	3516100	3	3	3	35.7	35.7	35.7	0	12.675	129840000	9	13902000		10090	0	2138400	0	0	3124700	2158100	652910	2122800	921000	599700	1342500	842060	0	0	0	0	1	1	1	3
Q8C1S0	Q8C1S0	Mediator of RNA polymerase II transcription subunit 19	Med19	Mus musculus	6438800	4041700	3961500	2898500	3420200	3144500	0	0	0	0	0	0	2	2	2	20.5	20.5	20.5	0	15.454	138630000	9	13863000		10090	2102900	2644200	2014200	604770	2508000	1561000	1006000	0	0	596540	0	825270	2	2	1	0	2	2	0	0
Q9D358	Q9D358	Low molecular weight phosphotyrosine protein phosphatase	Acp1	Mus musculus	0	0	0	0	0	0	0	0	0	0	0	0	1	1	1	5.7	5.7	5.7	0.00054289	3.2619	110680000	7	13835000		10090	772960	1930800	714410	459490	1664100	1280600	1240200	1257800	499260	715050	1786800	1513700	0	1	1	1	1	1	1	0
Q9DB20	Q9DB20	ATP synthase subunit O, mitochondrial	Atp5po	Mus musculus	3751400	5486500	3539800	3373600	7771900	7423400	5465700	7163800	5916700	4678600	4801800	4064100	4	4	4	21.6	21.6	21.6	0	14.506	217820000	16	13798000		10090	923780	2063000	1086300	464090	2119700	1588400	820030	1751100	722750	473750	1020900	764020	1	3	0	1	3	3	2	1
P23475	P23475	X-ray repair cross-complementing protein 6	Xrcc6	Mus musculus	0	520320	394250	1342300	3077500	2573200	497730	344600	0	5182100	17261000	9677300	18	18	18	33.2	33.2	33.2	0	85.72	639770000	52	13662000		10090	28370	285800	341790	670950	2207700	1812000	67571	40442	30491	1811200	3970200	2425900	0	0	0	1	4	6	0	0
Q8CG48	Q8CG48	Structural maintenance of chromosomes protein 2	Smc2	Mus musculus	9344800	12702000	9077800	4317000	13569000	12479000	3243000	5315500	2154000	4879200	7296600	6340600	25	25	25	27	27	27	0	198.3	1226100000	107	13632000		10090	955050	3139400	1726400	453310	3035900	2309400	104420	382180	104800	180630	721630	519310	15	19	14	4	18	19	0	2
Q6NV83	Q6NV83	U2 snRNP-associated SURP motif-containing protein	U2surp	Mus musculus	21145000	18228000	20949000	14024000	18700000	21069000	3595900	0	0	4151900	0	0	13	13	13	16.5	16.5	16.5	0	47.289	733060000	49	13587000		10090	725660	1942300	1201100	196110	1153500	8286500	62337	72023	0	55183	82030	0	10	9	8	4	9	8	0	1
Q8R2Y8	Q8R2Y8	Peptidyl-tRNA hydrolase 2, mitochondrial	Ptrh2	Mus musculus	4082000	4406000	4844000	2733400	7494500	7009400	3258500	1366600	0	2923200	2888500	0	6	6	6	50.8	50.8	50.8	0	70.172	368190000	25	13519000		10090	1549700	2438700	2053400	734590	2967100	3064600	166130	136570	116150	686910	292450	248110	4	4	2	2	6	5	0	0
Q8CJG0;Q8CJG1;Q8CJF9;Q8CJF8	Q8CJG0	Protein argonaute-2;Protein argonaute-1;Protein argonaute-3;Protein argonaute-4	Ago2;Ago1;Ago3;Ago4	Mus musculus;Mus musculus;Mus musculus;Mus musculus	11028000	8943900	10626000	6620900	6301200	4762200	3023500	1512100	940270	3854600	2969700	1938000	19	19	19	30.8	30.8	30.8	0	174.79	1280300000	100	13500000		10090;10090;10090;10090	2087200	2900300	2474800	823960	2248500	1363900	266800	214130	97076	305470	486330	231290	17	19	19	11	12	10	4	0
Q91VX2	Q91VX2	Ubiquitin-associated protein 2	Ubap2	Mus musculus	10630000	7978700	9561700	4479700	4219200	3257700	14951000	16054000	19005000	13874000	10630000	10638000	15	15	15	28	28	28	0	109.1	799230000	79	13493000		10090	1446900	1850800	1445100	312170	973610	603020	1002500	2102900	1004700	615900	1173400	961730	6	5	9	2	3	1	9	13
Q8BG81	Q8BG81	Polymerase delta-interacting protein 3	Poldip3	Mus musculus	3971000	4821800	4400600	3942500	4061900	5794900	2213000	2514600	5351800	2456300	2942000	2961000	11	11	11	33.3	33.3	33.3	0	41.63	473140000	51	13422000		10090	1585300	2566700	2041300	964250	2570300	1913000	109650	345860	318260	254300	320510	432250	6	8	9	5	6	11	0	1
Q9DBG3	Q9DBG3	AP-2 complex subunit beta	Ap2b1	Mus musculus	17638000	14265000	11376000	11283000	9601900	8607100	751550	0	0	744280	1064600	367600	19	19	13	35.6	35.6	28.5	0	119.61	1161900000	89	13416000		10090	1877100	3799900	2322100	769250	1960900	1962600	123790	109310	58130	121370	214060	97573	15	17	17	12	11	14	0	1
P14873;Q9QYR6	P14873	Microtubule-associated protein 1B;Microtubule-associated protein 1A	Map1b;Map1a	Mus musculus;Mus musculus	12985000	13847000	13817000	15265000	11581000	11758000	10693000	11845000	11490000	31637000	21518000	28368000	44	44	44	26.1	26.1	26.1	0	236.73	2128000000	167	13390000		10090;10090	784140	5476500	947400	414810	1180300	971440	211600	403430	184540	774470	895780	1145300	17	20	14	12	12	15	5	7
Q60598	Q60598	Src substrate cortactin	Cttn	Mus musculus	2024600	1837800	2152200	1776500	1993400	2779900	3607600	2634100	5826700	2625000	2166400	2605300	16	16	16	25.6	25.6	25.6	0	31.486	394660000	53	13357000		10090	896130	1680100	1055300	585230	1474700	1911100	1012200	1110400	1244900	503750	768220	1115000	3	1	3	1	5	8	8	4
P14211	P14211	Calreticulin	Calr	Mus musculus	2609700	2723100	2773200	6445800	13484000	12094000	4291000	5173600	3020800	6538000	4597200	3001700	8	8	8	31.7	31.7	31.7	0	50.191	571540000	24	13304000		10090	524540	1291600	740740	358630	3796600	2766700	459920	970400	341400	490520	802040	760480	1	0	1	2	7	8	0	1
Q60930	Q60930	Voltage-dependent anion-selective channel protein 2	Vdac2	Mus musculus	4260000	4931100	4676600	4765400	6674700	3936600	4173500	0	0	2152900	1909300	1764200	6	6	6	29.2	29.2	29.2	0	21.067	337060000	21	13219000		10090	945290	2802100	2257500	858450	3417600	2281800	202800	0	0	112730	185100	155840	2	4	2	3	4	3	3	0
P25206	P25206	DNA replication licensing factor MCM3	Mcm3	Mus musculus	9000800	5678100	4428700	4520200	9146300	8964400	3368900	2670200	1820200	4219000	2865600	2738700	20	20	20	33.7	33.7	33.7	0	111.6	941970000	69	13213000		10090	1576300	2800200	1314700	629420	3718200	2354000	145420	168070	75702	148950	120460	161560	14	9	7	4	13	12	2	2
P47758	P47758	Signal recognition particle receptor subunit beta	Srprb	Mus musculus	2295600	3027200	1944500	1644200	3578800	3134100	3802000	3674500	2877800	1895900	2020600	2830500	8	8	8	34.9	34.9	34.9	0	41.633	272680000	31	13183000		10090	772120	2542000	1264300	550870	3366200	2165600	367740	678110	252060	257900	501020	465030	3	4	3	2	4	4	2	3
E9PVA8	E9PVA8	eIF-2-alpha kinase activator GCN1	Gcn1	Mus musculus	31273000	37615000	47744000	63310000	66834000	85595000	263440000	70474000	0	58236000	0	182900000	15	15	15	8.5	8.5	8.5	0	38.605	2194200000	52	13178000		10090	316110	599750	483380	291050	597560	640240	1358600	2435400	1501600	749530	1577900	2626600	3	4	3	2	10	8	5	4
P51660	P51660	Peroxisomal multifunctional enzyme type 2	Hsd17b4	Mus musculus	4199500	8384600	4060000	3121400	11125000	8122600	1027300	753580	604370	718200	1321800	769320	14	14	14	29.4	29.4	29.4	0	101.36	640920000	49	13145000		10090	1182000	3118800	1205100	420860	3933200	2569700	122880	136350	50646	68820	222760	114350	4	8	5	5	13	9	1	1
P35441	P35441	Thrombospondin-1	Thbs1	Mus musculus	1994100	2452400	2443700	14796000	10812000	17292000	0	166660	288540	1885400	1082800	678880	18	18	8	18.8	18.8	9.2	0	159.61	943930000	72	13135000		10090	499310	1465400	823310	1348300	4664700	3851100	13213	27164	29153	138380	190180	84978	5	5	7	17	16	18	0	0
P46062	P46062	Signal-induced proliferation-associated protein 1	Sipa1	Mus musculus	7191200	5129500	6204600	10718000	3768700	4691600	10561000	8331400	11908000	10710000	8588700	9057900	25	25	25	35.8	35.8	35.8	0	145.7	1306600000	157	13090000		10090	1034700	1461000	1288200	948720	1252200	968930	1147200	854910	730570	870580	1207700	1325400	16	10	14	17	11	12	17	9
P08113	P08113	Endoplasmin	Hsp90b1	Mus musculus	1259000	2252000	1301100	2545600	10941000	10391000	977840	2935800	4044200	2476200	3561400	1117500	20	18	18	26.3	24.6	24.6	0	116.78	586820000	48	13067000		10090	228310	1178200	396940	468630	4980900	3214800	165340	573220	441810	418680	772650	227570	0	4	0	2	17	14	0	3
Q64010	Q64010	Adapter molecule crk	Crk	Mus musculus	1617300	1992000	1553100	5100600	4806500	5224900	0	4180700	2973100	3914500	3405400	2236800	7	7	7	29.6	29.6	29.6	0	21.137	262390000	19	13038000		10090	316670	869250	297410	889170	3261700	2647500	91045	1789700	419070	672440	1441600	342050	1	0	1	4	6	4	0	2
Q9D880	Q9D880	Mitochondrial import inner membrane translocase subunit TIM50	Timm50	Mus musculus	2928800	2401900	2241100	2082900	3088800	3861500	6468500	5003200	4712400	5409900	4661800	6535200	5	5	5	17	17	17	0	21.462	245320000	27	13030000		10090	597330	1037800	822300	330250	1652000	1182400	1425200	1530100	654980	880470	1646500	1270800	1	2	0	2	1	2	3	4
Q8C0M0	Q8C0M0	GATOR complex protein WDR59	Wdr59	Mus musculus	4250000	5656200	4533100	5434500	5401700	5998900	2085700	2515000	1413600	3062000	2262500	3365900	22	22	22	30.7	30.7	30.7	0	154.93	1137800000	90	13023000		10090	1039000	3045600	1804500	1025700	2962400	1990000	153940	209170	67211	156720	215360	353500	8	14	13	12	16	11	1	4
E9Q309	E9Q309	Centrosome-associated protein 350	Cep350	Mus musculus	5905200	7048600	4541100	15928000	10830000	10622000	8223200	8836200	11578000	14045000	11589000	8050600	75	75	75	33	33	33	0	323.31	3741000000	313	12953000		10090	760830	1678700	898180	1217200	2531200	1968500	441520	727720	403210	621250	1019200	685550	24	29	15	50	41	38	15	19
P52927	P52927	High mobility group protein HMGI-C	Hmga2	Mus musculus	4066800	4221600	3946100	2313200	2122900	1992000	1722900	3865600	8215000	16860000	12389000	17008000	3	3	3	29.6	29.6	29.6	0	23.431	265980000	37	12911000		10090	1053100	2146500	1387900	524860	1115900	781340	433830	579250	668770	1954600	9227700	2265200	2	3	3	1	1	0	1	4
O55143;Q8R429	O55143	Sarcoplasmic/endoplasmic reticulum calcium ATPase 2;Sarcoplasmic/endoplasmic reticulum calcium ATPase 1	Atp2a2;Atp2a1	Mus musculus;Mus musculus	2662300	3217800	2252200	2531400	5354900	4136900	5481700	4783500	6114600	5988700	4622600	7883200	18	18	18	21.3	21.3	21.3	0	59.421	645000000	65	12801000		10090;10090	530320	1258000	716010	196790	2583300	1457800	1004100	796780	386130	779240	1427400	1665500	6	6	4	1	9	8	4	4
P63037	P63037	DnaJ homolog subfamily A member 1	Dnaja1	Mus musculus	7888100	7638300	8205300	6006000	8030800	8369300	17394000	7067400	13246000	11283000	11908000	11268000	10	10	10	40.6	40.6	40.6	0	51.713	900420000	69	12786000		10090	1355600	1702400	1874600	533660	1445900	1087900	1294000	854100	216910	669800	1033200	717920	7	8	7	4	10	6	9	3
Q8VDN2;Q6PIC6;Q6PIE5;Q9WV27;Q64436;Q9Z1W8	Q8VDN2	Sodium/potassium-transporting ATPase subunit alpha-1;Sodium/potassium-transporting ATPase subunit alpha-3;Sodium/potassium-transporting ATPase subunit alpha-2;Sodium/potassium-transporting ATPase subunit alpha-4;Potassium-transporting ATPase alpha chain 1;Potassium-transporting ATPase alpha chain 2	Atp1a1;Atp1a3;Atp1a2;Atp1a4;Atp4a;Atp12a	Mus musculus;Mus musculus;Mus musculus;Mus musculus;Mus musculus;Mus musculus	3056300	2841100	1732200	1423900	5258400	4398600	8457800	8213800	6558300	9154200	7786500	12536000	17	17	17	20.9	20.9	20.9	0	82.897	612810000	62	12674000		10090;10090;10090;10090;10090;10090	516060	891340	385580	115810	1574100	1178000	1101100	1538400	568970	983750	1521800	2299200	4	4	0	0	9	7	5	9
Q6P5D8	Q6P5D8	Structural maintenance of chromosomes flexible hinge domain-containing protein 1	Smchd1	Mus musculus	13297000	21821000	22527000	29858000	28146000	37832000	2662900	1963100	563570	6980900	4112600	3234800	45	45	45	28.5	28.5	28.5	0	301.77	2178200000	158	12656000		10090	744170	2672200	1744100	1500400	2749100	2610100	77261	70393	32773	116020	210510	129260	12	22	23	27	34	36	0	1
P47757	P47757	F-actin-capping protein subunit beta	Capzb	Mus musculus	4372200	3954200	3427200	6971600	4080200	4942900	4077200	0	0	3445300	3712200	4076300	6	6	6	22.7	22.7	22.7	0	30.008	267300000	20	12639000		10090	1336000	2638700	1481100	1428500	1602900	1878200	446230	287250	0	355410	807760	376750	0	2	2	2	4	2	2	0
Q04857	Q04857	Collagen alpha-1(VI) chain	Col6a1	Mus musculus	0	0	0	0	0	0	0	0	6443300	0	0	7167500	3	3	3	2.5	2.5	2.5	0.00055866	3.5135	641060000	9	12570000		10090	1062700	2227400	1479700	995930	2012600	2682000	71025	634370	271930	86024	934510	111470	1	0	1	2	1	1	0	0
P19182	P19182	Interferon-related developmental regulator 1	Ifrd1	Mus musculus	2554300	3781500	3554100	2385900	4974400	4193400	1920400	9284700	0	1096900	3558700	4579200	9	9	9	28.3	28.3	28.3	0	80.228	399730000	41	12554000		10090	823960	2411300	1989200	416990	2183700	1585500	254130	1928000	62423	5998.4	592330	363090	6	6	5	3	5	5	1	5
Q9D1J3	Q9D1J3	SAP domain-containing ribonucleoprotein	Sarnp	Mus musculus	2163000	3876700	2308600	1508600	3174500	3680300	0	0	0	0	0	0	5	5	5	27.1	27.1	27.1	0	20.687	150360000	13	12530000		10090	1260700	3126500	1613400	145330	3161000	2972400	0	195460	0	55412	0	0	1	4	1	0	3	4	0	0
Q9WUM5	Q9WUM5	Succinate--CoA ligase [ADP/GDP-forming] subunit alpha, mitochondrial	Suclg1	Mus musculus	4670900	5077400	3735200	2641400	4175200	5385700	2289300	3085500	2390000	1993600	2278600	3167600	6	6	6	25.4	25.4	25.4	0	27.866	287630000	25	12488000		10090	1109400	2411400	1455100	467920	2321600	2072900	345290	683790	273800	241190	538720	566860	3	5	3	0	6	4	0	2
Q9EPE9	Q9EPE9	Endoplasmic reticulum transmembrane helix translocase	Atp13a1	Mus musculus	4798700	18728000	11885000	86176000	8484800	75433000	14756000	30875000	34857000	0	0	0	5	5	5	4.9	4.9	4.9	0	10.395	708470000	14	12453000		10090	62465	3590900	93375	3897300	182080	3084900	357580	117200	58822	12690	667530	340860	2	3	0	1	4	3	0	0
P09103	P09103	Protein disulfide-isomerase	P4hb	Mus musculus	1193600	2190900	1374300	2124800	10174000	7968500	875810	1970900	1920500	824530	1361600	564680	17	17	17	40.1	40.1	40.1	0	133.63	558810000	37	12411000		10090	428170	1132700	669070	434910	5163500	2802500	155350	706150	274250	119440	335430	189650	0	3	0	1	17	12	0	2
Q9DBR0	Q9DBR0	A-kinase anchor protein 8	Akap8	Mus musculus	4580900	4574400	4988300	3537500	3466300	3125200	2352500	3059200	3455500	2830500	2843400	3971100	9	9	9	21.5	21.5	21.5	0	32.688	405000000	32	12358000		10090	1035600	2359800	1531800	606020	2171300	1480400	328520	654330	377050	407450	755020	650410	5	8	5	2	3	2	0	1
P19536	P19536	Cytochrome c oxidase subunit 5B, mitochondrial	Cox5b	Mus musculus	3334100	0	3185400	3144100	3846800	5766200	0	0	0	0	0	0	2	2	2	15.6	15.6	15.6	0.00060753	4.573	98398000	7	12300000		10090	1311400	698110	1840100	747080	3711600	3279700	394690	0	0	317040	0	0	1	1	1	1	1	2	0	0
Q99PI5;Q91ZP3	Q99PI5	Phosphatidate phosphatase LPIN2;Phosphatidate phosphatase LPIN1	Lpin2;Lpin1	Mus musculus;Mus musculus	3869100	6292900	5643000	9286600	7531700	8862200	5589300	9066000	6569400	4033700	5338300	3655700	14	14	14	22.4	22.4	22.4	0	110.97	1098100000	74	12276000		10090;10090	555980	1743500	1525100	1037900	2704200	2182600	346110	835280	192040	298970	568590	285890	5	7	9	11	8	11	4	4
P15379	P15379	CD44 antigen	Cd44	Mus musculus	2922700	3387400	3193800	5666300	5059200	5376100	3065500	3508600	0	5343800	6000800	8332500	5	5	5	7.1	7.1	7.1	0	31.5	269810000	28	12264000		10090	1138000	1391600	1280800	1486600	2581500	2701000	169820	315570	18657	275240	474480	430630	3	3	3	2	4	5	1	1
Q60848	Q60848	Lymphocyte-specific helicase	Hells	Mus musculus	4660000	4897100	3950600	2109700	4119900	4308500	3396800	3671800	2113700	2428800	3220400	4179600	17	17	17	22.4	22.4	22.4	0	51.195	549080000	48	12218000		10090	1407700	2812000	1433100	322560	2227800	1968800	285660	403050	174990	177510	536850	468000	6	9	8	2	9	8	2	2
Q99LB2	Q99LB2	Dehydrogenase/reductase SDR family member 4	Dhrs4	Mus musculus	2850800	2635300	3989900	2308400	2955800	3008600	3556800	0	0	0	0	0	8	8	8	37.3	37.3	37.3	0	16.82	230000000	13	12202000		10090	1428100	3031700	2186900	466490	2413600	1312900	772510	0	52816	68149	393710	128350	1	3	4	0	1	2	2	0
P21107	P21107	Tropomyosin alpha-3 chain	Tpm3	Mus musculus	6458100	6725400	5785700	0	3415100	2147800	5383500	8824700	10374000	3168900	4135000	6520200	20	3	3	47	9.5	9.5	0	25.878	225850000	21	12160000		10090	1409700	3311700	1779600	589840	1432700	978900	333080	688700	628610	211230	404860	391310	1	1	1	1	1	1	3	3
O70551;Q9Z0G2;O54781	O70551	SRSF protein kinase 1;SRSF protein kinase 3;SRSF protein kinase 2	Srpk1;Srpk3;Srpk2	Mus musculus;Mus musculus;Mus musculus	4559700	4187600	5280700	3915500	6628700	5297800	4410400	3766200	1985400	2528800	2619300	1050300	15	15	15	33.5	33.5	33.5	0	80.257	568780000	49	12099000		10090;10090;10090	1004700	2313900	1742000	571680	2873400	1778700	422430	574700	161110	209550	344840	101740	7	6	8	4	9	6	3	2
P97762	P97762	Retinitis pigmentosa 9 protein homolog	rp9	Mus musculus	4676100	5271800	3585500	3100000	3168100	2801400	1722500	2324800	2319700	1277400	1648800	1656000	5	5	5	17.4	17.4	17.4	0	13.178	144070000	18	12006000		10090	1581200	3643700	831170	644550	999700	1633900	389420	626940	290640	203290	561610	599690	3	4	2	1	2	3	1	0
Q921M3	Q921M3	Splicing factor 3B subunit 3	Sf3b3	Mus musculus	5859700	9795600	8546800	5716100	9183200	7619700	575550	378760	419170	618090	1910600	516470	21	21	21	24.9	24.9	24.9	0	144.2	974400000	77	11948000		10090	1202400	2557400	1658200	836090	2911900	1974500	93106	101230	30533	85354	396790	100070	10	15	14	9	13	12	0	0
O55128	O55128	Histone deacetylase complex subunit SAP18	Sap18	Mus musculus	2849100	3557200	3902000	2460200	2416300	2009300	3842800	3049500	2314500	2036000	2687900	3320300	3	3	3	21.6	21.6	21.6	0	8.438	131370000	12	11943000		10090	1121700	2023500	941010	296050	2244800	1113800	1036000	815410	237070	168660	1157800	786750	1	1	2	0	2	2	2	1
Q8BJH1	Q8BJH1	Zinc finger C2HC domain-containing protein 1A	Zc2hc1a	Mus musculus	3368900	3274400	3099700	2645200	2587400	3274600	3162600	4411200	5841900	2936800	3348500	4765300	8	8	8	33.6	33.6	33.6	0	21.948	341680000	42	11937000		10090	817810	1785600	1252900	478210	1563600	1295700	449930	1245300	461920	494010	808860	1283300	3	5	6	3	4	5	1	4
Q8BP71;Q9JJ43;Q8BIF2	Q8BP71;Q9JJ43;Q8BIF2	RNA binding protein fox-1 homolog 2;RNA binding protein fox-1 homolog 1;RNA binding protein fox-1 homolog 3	Rbfox2;Rbfox1;Rbfox3	Mus musculus;Mus musculus;Mus musculus	3258500	2931800	3491800	2382800	1309000	1381400	2807600	3171200	2485600	2095200	2283100	2083000	6	6	6	14.5	14.5	14.5	0	24.063	166330000	17	11916000		10090;10090;10090	1268100	2020700	1891000	376370	1174900	690390	931310	1267400	416850	285620	1049400	544290	3	3	3	2	1	1	1	1
Q922R8	Q922R8	Protein disulfide-isomerase A6	Pdia6	Mus musculus	1973800	2186100	2664100	2168100	10198000	8254700	1863200	0	2325700	1736100	3117200	1529000	10	10	10	28.9	28.9	28.9	0	40.159	317840000	20	11824000		10090	195210	851340	999660	573020	4468600	2770700	311010	306060	322680	229820	580220	215910	1	1	3	1	8	4	0	0
Q8CH18	Q8CH18	Cell division cycle and apoptosis regulator protein 1	Ccar1	Mus musculus	29259000	26175000	26636000	21430000	13721000	17725000	14129000	25626000	20107000	32719000	15287000	17883000	7	7	7	6.5	6.5	6.5	0	13.769	537860000	15	11823000		10090	5036100	600710	386450	3674800	365440	226360	108330	270170	173220	680490	145710	155020	2	3	1	1	2	2	0	4
CON__Q2UVX4	CON__Q2UVX4				6681100	5585100	10475000	14602000	7516200	9289900	31078000	25671000	44185000	50777000	28736000	26560000	10	10	5	5.7	5.7	3.7	0	47.965	1329200000	62	11797000	+	-1	490530	580260	751340	520600	836550	649430	1073900	1416000	1136400	1540900	1500600	1299900	3	0	2	4	5	3	7	6
Q9JK24	Q9JK24	Serine/threonine-protein phosphatase 2A regulatory subunit B subunit gamma	Ppp2r3c	Mus musculus	3098100	3790400	3477300	10029000	7205100	5679400	3126400	0	0	6538800	4754200	2829000	12	12	12	37.1	37.1	37.1	0	96.248	399380000	37	11796000		10090	680750	1790200	837560	1424900	3642300	2215000	151380	0	0	319250	528490	206210	2	2	3	8	6	9	2	0
Q569Z5	Q569Z5	Probable ATP-dependent RNA helicase DDX46	Ddx46	Mus musculus	11556000	11182000	4936900	2275500	6277400	6931900	883300	2668900	1285200	722660	1579900	1134500	21	21	21	23.5	23.5	23.5	0	113.37	755400000	59	11788000		10090	1424200	3400600	1538300	284180	2487500	1824200	51460	290220	101270	48113	208010	129450	14	17	6	0	9	10	0	2
P35564	P35564	Calnexin	Canx	Mus musculus	5297700	6029000	4234200	4539700	14633000	9432100	1467600	0	0	1415600	3206500	1554000	13	13	13	28.3	28.3	28.3	0	77.23	642520000	40	11766000		10090	991980	2095600	1254700	648230	3460900	2403000	123870	151590	95261	200090	138290	202570	3	3	6	3	14	7	1	1
O54734	O54734	Dolichyl-diphosphooligosaccharide--protein glycosyltransferase 48 kDa subunit	Ddost	Mus musculus	3898600	4698300	3922400	3077900	6505900	8591100	7329800	6374800	6880800	6029400	6063800	5763400	10	10	10	40.8	40.8	40.8	0	91.81	355360000	40	11760000		10090	711500	1557300	1046400	400230	2561800	1677100	711020	800490	353330	519840	864820	556350	5	4	4	2	5	4	7	3
Q91WA1	Q91WA1	TIMELESS-interacting protein	Tipin	Mus musculus	1324800	2808700	1941300	2044100	2580200	2490000	740460	1887400	1615400	1351400	1255600	1399100	4	4	4	13.3	13.3	13.3	0	11.054	105650000	15	11738000		10090	796870	1737100	1068500	542040	3068300	2413300	162680	628110	191290	275070	476170	379000	2	3	1	1	4	2	0	1
Q9ES28;Q8K4I3	Q9ES28	Rho guanine nucleotide exchange factor 7;Rho guanine nucleotide exchange factor 6	Arhgef7;Arhgef6	Mus musculus;Mus musculus	4834300	5439400	3094100	14139000	13364000	13124000	2284400	1626900	0	2683100	3564300	2898500	18	18	18	27	27	27	0	104.75	771140000	43	11738000		10090;10090	766020	1530400	691280	1500000	3699400	3089900	69526	68416	9555.6	104120	78281	130840	5	5	2	8	11	8	0	1
Q9CR02	Q9CR02	Translation machinery-associated protein 16	Tma16	Mus musculus	2890800	2714400	2818600	2339200	2686900	2195200	0	0	0	0	0	1726500	4	4	4	28.5	28.5	28.5	0	39.87	144880000	15	11715000		10090	1294800	2332600	1922500	509200	2668100	1643300	102530	651270	0	0	248760	342390	3	3	3	1	3	1	0	1
O08807	O08807	Peroxiredoxin-4	Prdx4	Mus musculus	0	0	0	0	0	0	0	0	0	0	0	0	2	1	1	6.9	4	4	0.0010521	2.9861	198190000	9	11659000		10090	432200	1389000	890890	0	2569500	2214800	469010	847890	285790	654160	1105100	800160	0	1	1	0	1	2	1	0
Q3THK3	Q3THK3	General transcription factor IIF subunit 1	Gtf2f1	Mus musculus	5457100	4227000	2832400	1211000	3165700	3537600	0	0	0	0	0	0	6	6	6	18.5	18.5	18.5	0	46.222	276880000	28	11651000		10090	2061400	3211000	1620300	161420	2319100	2168300	18342	57864	14621	19092	0	0	7	4	5	1	6	5	0	0
Q8C052	Q8C052	Microtubule-associated protein 1S	Map1s	Mus musculus	5114000	6651000	5245100	5298200	6652200	6121000	3155200	2557700	808040	1363300	2138400	1187200	17	17	17	24	24	24	0	75.946	704320000	73	11644000		10090	1083500	2827100	1648400	638910	2405400	1795900	279510	358870	48112	72081	336620	149970	11	11	10	9	14	8	3	4
Q9CYI4	Q9CYI4	Putative RNA-binding protein Luc7-like 1	Luc7l	Mus musculus	5671100	7241500	4748600	2896300	4212800	3572900	3421200	5652400	3630900	2609800	2154400	2923500	9	4	4	25.1	12.9	12.9	0	17.719	209390000	27	11633000		10090	2270700	2755800	1289100	273930	1594000	1151000	416700	649590	346410	135030	265410	485300	4	3	3	2	3	3	3	3
Q8R1I1	Q8R1I1	Cytochrome b-c1 complex subunit 9	Uqcr10	Mus musculus	0	0	0	0	0	0	0	0	0	0	0	0	1	1	1	26.6	26.6	26.6	0.00053677	3.1483	46175000	2	11544000		10090	719490	2209700	2608200	0	2766500	3239800	0	0	0	0	0	0	0	1	0	0	0	1	0	0
Q9DBR1	Q9DBR1	5-3 exoribonuclease 2	Xrn2	Mus musculus	5889600	4646900	5774900	4965700	6289400	6118300	2711800	3123800	4018800	3767400	3794800	4502200	21	21	21	29.2	29.2	29.2	0	155.99	797110000	92	11529000		10090	1014100	2000700	1720300	688670	2398200	2069100	304200	241820	156330	247000	293630	394820	13	12	11	10	11	12	3	5
Q6A0A2	Q6A0A2	La-related protein 4B	Larp4b	Mus musculus	2944100	3086100	3703500	2440100	2253600	2020800	3091700	5904800	3738200	3610500	4010200	5789200	12	12	12	19.4	19.4	19.4	0	62.811	403380000	46	11499000		10090	820970	1642800	1504600	427480	939790	754300	444370	1820200	466910	524460	913220	1239500	5	5	6	1	2	1	3	5
Q9CX48	Q9CX48	Zinc finger CCHC domain-containing protein 10	Zcchc10	Mus musculus	0	0	0	0	0	0	0	0	0	0	0	0	1	1	1	7.3	7.3	7.3	0.0005777	3.8688	34344000	2	11448000		10090	1536100	2804500	2712900	342270	1286900	1163600	656740	0	0	0	0	944970	0	1	1	0	0	0	0	0
P30999	P30999	Catenin delta-1	Ctnnd1	Mus musculus	3855500	3899900	3508000	4067700	6713500	6633800	2230500	3551600	2618200	4220300	4900400	5099500	17	17	17	21.7	21.7	21.7	0	133.85	902300000	96	11425000		10090	948810	1596100	987710	569200	3160200	1987000	158250	461880	101820	238340	508140	707680	12	11	7	6	17	18	1	7
Q6Y5D8	Q6Y5D8	Rho GTPase-activating protein 10	Arhgap10	Mus musculus	3491200	9295900	3734000	11735000	14903000	7250300	390730	373390	701730	2529100	2497200	2921900	19	19	19	27.4	27.4	27.4	0	59.617	858480000	61	11421000		10090	692140	2278200	1091400	1308800	2912800	2132100	39479	98966	11295	166360	304910	384220	5	12	5	13	12	10	0	0
Q921I2	Q921I2	Kelch domain-containing protein 4	Klhdc4	Mus musculus	18177000	17496000	0	0	0	846430	0	0	0	0	0	486560	16	16	16	33.7	33.7	33.7	0	74.604	523320000	32	11352000		10090	4476300	6690800	80663	27311	85309	99299	0	10133	0	0	5685.6	172500	15	17	0	0	0	0	0	0
O08756	O08756	3-hydroxyacyl-CoA dehydrogenase type-2	Hsd17b10	Mus musculus	3020000	2523100	3379900	2182000	7620700	7034700	2726600	0	0	2138400	1954800	1859000	5	5	5	31.8	31.8	31.8	0	55.737	201120000	15	11253000		10090	1050500	1593600	1223400	389230	3703100	2353100	67401	0	0	155020	387430	330430	1	0	2	1	5	6	0	0
Q99L47	Q99L47	Hsc70-interacting protein	St13	Mus musculus	0	2052400	1811600	1657900	2902900	2910500	0	2334500	0	0	0	0	3	3	3	9.4	9.4	9.4	0	15.983	123780000	9	11253000		10090	598730	1220300	721750	277980	3843400	1897300	254420	729310	250340	260500	786010	412670	0	1	1	1	2	2	0	1
Q6PGD2	Q6PGD2	Zinc finger protein 866	Zfp866	Mus musculus	11282000	10616000	11082000	0	16987000	0	0	0	0	0	0	0	1	1	1	1.9	1.9	1.9	0.005985	2.5118	241460000	9	11191000		10090	1226800	1814400	1839000	27363	3597000	1725700	0	206780	19759	128190	315230	290740	1	1	1	0	2	1	0	1
Q920B9	Q920B9	FACT complex subunit SPT16	Supt16h	Mus musculus	6534300	7110500	4872500	3178900	3988000	7908500	0	0	0	509790	0	0	17	17	17	23.1	23.1	23.1	0	101.71	779930000	64	11183000		10090	1520800	2802600	1331300	570080	2353100	2438000	19259	0	7264.3	41617	60089	38716	10	13	10	5	12	14	0	0
Q8BP47	Q8BP47	Asparagine--tRNA ligase, cytoplasmic	NARS1	Mus musculus	3534800	4098200	3782000	5777300	7790000	6747700	3971100	0	0	5679000	4144200	2494500	8	8	8	20	20	20	0	57.39	461760000	35	11174000		10090	647030	1383400	1016000	876390	3937200	2357500	128210	120700	27804	271890	406090	149870	3	4	4	3	10	5	1	1
Q9D287	Q9D287	Pre-mRNA-splicing factor SPF27	Bcas2	Mus musculus	5016300	4612100	2787300	2371900	2375000	2283100	2138900	0	0	0	0	0	9	9	9	50.2	50.2	50.2	0	32.757	196450000	13	11157000		10090	1526700	3782700	1215100	381440	2188600	1294400	136770	100750	173440	40588	171890	144870	3	6	0	0	3	1	0	0
Q7TPW1	Q7TPW1	Nexilin	Nexn	Mus musculus	7266900	3470700	6638600	7657300	5622700	3810400	5522900	4093100	12281000	10215000	7148100	8544200	11	11	11	17.1	17.1	17.1	0	28.5	459080000	38	11134000		10090	1135500	1473000	1503500	729000	1126400	713930	539940	641100	508810	741260	825980	1195100	2	1	3	2	2	1	4	1
Q9JKF1;F8VQ29;Q3UQ44	Q9JKF1	Ras GTPase-activating-like protein IQGAP1;IQ motif-containing GTPase-activating protein 3;Ras GTPase-activating-like protein IQGAP2	Iqgap1;Iqgap3;Iqgap2	Mus musculus;Mus musculus;Mus musculus	9808500	18452000	5678400	5598500	26951000	22978000	2872400	4601400	2744800	2150200	7754700	6519900	37	37	37	31.9	31.9	31.9	0	246.52	1549700000	97	11001000		10090;10090;10090	785000	2037400	967210	237850	2773100	2150000	56718	348100	111010	23507	783620	727870	19	14	6	4	26	22	0	1
Q9CQV8	Q9CQV8	14-3-3 protein beta/alpha	Ywhab	Mus musculus	1807500	2167400	1562000	2415900	4841400	3256200	2097600	4347700	5203700	2665900	3350400	2545500	8	5	5	37.8	26.8	26.8	0	41.966	247130000	24	10976000		10090	1112900	1597200	475780	304070	3070200	2115900	158030	754110	322590	236770	374280	453930	1	1	1	2	5	4	1	4
Q9WV32	Q9WV32	Actin-related protein 2/3 complex subunit 1B	Arpc1b	Mus musculus	5787200	3852500	5167500	4089900	3565800	4538900	3706700	3576500	7491600	4120600	3451300	3026200	6	6	6	19.6	19.6	19.6	0	16.465	295780000	24	10972000		10090	1336600	1703000	1983500	677580	1020900	1285700	457280	550440	561500	363190	613100	419590	2	3	5	1	1	3	2	1
Q9JJB9	Q9JJB9	Transmembrane protein 183	Tmem183	Mus musculus	0	0	0	0	0	0	0	0	0	0	0	0	1	1	1	4	4	4	0.00056948	3.7007	174220000	6	10888000		10090	1837300	2216200	1845300	830850	2429000	1729900	0	0	0	0	0	0	1	1	1	1	1	1	0	0
P63013	P63013	Paired mesoderm homeobox protein 1	Prrx1	Mus musculus	790410	1059900	1025200	1560500	2227100	1469000	0	0	0	5929300	4736000	6093300	4	4	2	20.8	20.8	11.8	0	34.701	119710000	10	10883000		10090	390800	1487100	780340	724920	1829500	1207200	0	253530	0	1076200	1660000	1473500	0	0	0	0	2	0	0	0
Q6P4T2	Q6P4T2	U5 small nuclear ribonucleoprotein 200 kDa helicase	Snrnp200	Mus musculus	10588000	9068200	7787900	5264400	9569100	12684000	1549000	361590	436140	435800	950440	988390	51	51	51	34.6	34.6	34.6	0	323.31	2049500000	179	10871000		10090	1442700	3122700	1398500	524710	2251200	1781500	86293	7000.7	27198	37501	99505	119740	34	34	23	16	34	31	2	0
Q8C1B7;Q9R1T4;Q8CHH9	Q8C1B7	Septin-11;Septin-6;Septin-8	Septin11;Septin6;Septin8	Mus musculus;Mus musculus;Mus musculus	4348600	5981900	4400800	4223800	12420000	15279000	892530	1791300	1183300	0	1710800	1259500	9	9	9	30.2	30.2	30.2	0	62.314	578640000	50	10845000		10090;10090;10090	475670	1531200	1109500	356540	4293200	3079300	207410	653680	162600	87344	480110	307800	5	9	5	5	12	13	1	0
Q3ULL6	Q3ULL6	UPF3 regulator of nonsense transcripts homolog B (yeast)	Upf3b	Mus musculus	3743200	3870100	3273800	3017500	1745700	2056300	4209700	4767500	3303300	2598400	2393900	3065000	10	10	10	20.1	20.1	20.1	0	22.679	224160000	27	10808000		10090	1762600	2362900	959810	384950	1141100	755090	607980	959010	382740	453550	385170	653310	1	5	4	0	0	0	3	5
Q62318	Q62318	Transcription intermediary factor 1-beta	Trim28	Mus musculus	3166200	4118200	2842200	3388700	4489600	5476900	2089500	3903800	4136600	3939200	3251800	4625800	13	13	13	23.3	23.3	23.3	0	56.33	461330000	48	10800000		10090	726070	1816100	962260	660130	2400900	2223700	131570	616870	201780	264110	438470	358070	2	5	5	3	6	9	2	4
Q9CXP8	Q9CXP8	Guanine nucleotide-binding protein G(I)/G(S)/G(O) subunit gamma-10	Gng10	Mus musculus	2004600	0	0	3643100	0	0	0	0	0	0	0	0	2	2	2	38.2	38.2	38.2	0	8.2827	42890000	3	10722000		10090	1626000	1849700	1896000	1853400	2405000	709440	0	0	0	0	0	382850	1	0	0	1	0	0	0	0
Q922J9	Q922J9	Fatty acyl-CoA reductase 1	Far1	Mus musculus	1231000	1410500	1340300	2565900	3490400	4382600	3154700	0	0	6761100	6948500	6351100	8	8	8	17.9	17.9	17.9	0	37.311	307640000	38	10608000		10090	412300	821950	636130	398190	2315100	1767400	328840	131630	0	824200	1591200	1381200	1	3	2	4	5	6	2	1
Q5SXY1	Q5SXY1	Cytospin-B	Specc1	Mus musculus	4815900	2626200	5139900	8668900	3727700	4569100	9938700	8820300	11288000	9077500	7847000	9190700	19	19	19	23.4	23.4	23.4	0	94.463	1192100000	97	10403000		10090	781400	892890	1205800	747650	1040100	907580	636530	1156400	528960	298240	1127100	1080400	9	1	8	11	6	5	14	7
Q91V41	Q91V41	Ras-related protein Rab-14	Rab14	Mus musculus	2868800	2747200	2730300	3687900	6083400	6050900	5500400	5165200	3909300	5064800	4628800	4878700	5	5	5	36.7	36.7	36.7	0	38.372	299000000	28	10396000		10090	615150	1374100	671250	373970	2875100	2119700	434850	471320	148960	333770	548410	429320	3	2	3	2	5	5	2	1
D4AFX7	D4AFX7	DnaJ heat shock protein family (Hsp40) member C13	Dnajc13	Mus musculus	8921900	14173000	17711000	11101000	27284000	19502000	192690	120460	0	327470	469740	305970	45	45	45	27	27	27	0	323.31	1980100000	163	10374000		10090	992660	2208900	1436100	901740	2682200	1870900	41427	34166	4069.5	61193	66323	74355	19	27	24	25	32	36	0	0
Q8JZX4	Q8JZX4	Splicing factor 45	Rbm17	Mus musculus	5309600	5594700	4527500	4312800	3580300	4174200	3192300	3574100	0	2970800	2817900	2527400	6	6	6	17.3	17.3	17.3	0	14.172	279200000	31	10354000		10090	1284900	2195800	1411300	693460	1852600	1364700	262060	277830	150310	305310	339100	216840	5	5	6	4	4	4	0	1
Q3U9G9	Q3U9G9	Delta(14)-sterol reductase LBR	Lbr	Mus musculus	4915600	4326300	4214800	3325600	5975500	4818200	2720100	4393700	3420200	3703900	3586500	5473200	7	7	7	13.3	13.3	13.3	0	27.158	311820000	32	10351000		10090	1147600	2031500	1389200	488870	1695400	1822700	178390	120960	48087	251230	571250	605400	3	3	3	3	4	4	1	2
Q9CZ30	Q9CZ30	Obg-like ATPase 1	Ola1	Mus musculus	1560000	2783900	1906000	2173800	5896000	4763600	1512300	2572200	2867000	2091400	3277600	2718000	8	8	8	24	24	24	0	25.279	287760000	25	10343000		10090	307330	1411600	518210	476430	3447400	2140800	82443	329660	131040	151600	797530	549330	1	5	2	1	9	6	0	1
Q8R1A4;Q8VDR9	Q8R1A4	Dedicator of cytokinesis protein 7;Dedicator of cytokinesis protein 6	Dock7;Dock6	Mus musculus;Mus musculus	4217700	4631300	4766400	5863900	6384300	6268600	5376000	4514800	2365400	6416600	6173000	6659800	39	39	38	22.3	22.3	21.7	0	214.49	1473700000	168	10324000		10090;10090	680710	1681700	1034100	626790	2067200	1690000	372080	498280	83609	355130	635510	599250	11	17	17	22	26	26	9	7
O54946;Q9QYI8	O54946	DnaJ homolog subfamily B member 6;DnaJ homolog subfamily B member 7	Dnajb6;Dnajb7	Mus musculus;Mus musculus	6840900	5539100	5116600	6417200	4127600	3865800	7000100	0	0	0	5731100	6355400	9	9	9	37.3	37.3	37.3	0	25.107	269930000	19	10292000		10090;10090	1705600	2650300	1928700	482600	1952900	1187000	54296	168040	0	5114	122280	202890	3	4	4	4	1	1	0	0
P06801	P06801	NADP-dependent malic enzyme	Me1	Mus musculus	3231600	5150400	5570800	4167200	6305100	7466700	0	0	0	0	0	0	12	12	12	28.5	28.5	28.5	0	71.087	398870000	34	10291000		10090	803280	2510200	1553900	321990	2993500	2108300	79301	0	0	0	176860	108020	4	6	4	4	10	6	0	0
Q8BQ46	Q8BQ46	TAF15 RNA polymerase II, TATA box binding protein (TBP)-associated factor	Taf15	Mus musculus	32570000	4205500	18781000	13593000	4852100	5994300	19202000	10732000	10206000	77205000	33188000	38592000	7	5	5	19.4	16.9	16.9	0	108.54	1373200000	51	10272000		10090	1250000	580600	1134200	345510	755810	566150	378860	395520	211540	1655700	2690400	1644100	2	0	3	1	1	0	6	6
P70318	P70318	Nucleolysin TIAR	Tial1	Mus musculus	5995400	4833400	7065600	2598100	2221400	3142100	7219100	5306500	5575600	4854600	4074200	0	9	9	6	26.5	26.5	21.2	0	27.902	243070000	20	10260000		10090	1244600	1222100	2552500	301130	408670	820880	753050	857220	663880	412140	655850	367730	4	2	5	3	1	1	1	0
Q8K019	Q8K019	Bcl-2-associated transcription factor 1	Bclaf1	Mus musculus	10450000	8601400	8185100	4586100	3159200	3096200	10075000	12879000	15710000	8309600	8398300	8846800	17	16	16	17.5	16.3	16.3	0	80.993	843110000	76	10240000		10090	1514300	2190400	1617700	355190	593250	519500	473520	964510	624840	284580	498530	603250	8	9	8	3	3	2	6	10
Q6PFR5	Q6PFR5	Transformer-2 protein homolog alpha	Tra2a	Mus musculus	0	0	0	0	0	0	8874100	11062000	11703000	6361400	6069500	3813200	8	5	5	18.5	12.1	12.1	0	24.974	142440000	17	10174000		10090	44049	1002800	668300	80249	654500	465320	1342200	1722800	1265000	720270	1314200	894480	0	2	2	0	0	0	1	3
P35278	P35278	Ras-related protein Rab-5C	Rab5c	Mus musculus	2202600	2376800	2770300	2037900	4733000	3554700	1853600	0	0	2169600	1785700	0	5	5	4	37	37	31.9	0	27.944	154650000	25	10146000		10090	738170	1517400	1266200	461590	3320000	1753600	39304	120340	42048	308880	453810	124390	4	3	3	1	5	5	0	2
Q8CAQ8	Q8CAQ8	MICOS complex subunit Mic60	Immt	Mus musculus	6403600	4274700	4253300	6363200	4877100	4963500	5050900	3701300	5566600	5217600	3960400	6367900	18	18	18	29.5	29.5	29.5	0	59.44	650180000	61	10110000		10090	912700	1078100	971340	610170	2344900	1235500	407640	503300	416970	391440	473350	764260	4	3	2	5	12	5	6	1
P61166	P61166	Transmembrane protein 258	Tmem258	Mus musculus	0	0	0	0	0	0	0	0	0	0	0	0	1	1	1	10.1	10.1	10.1	0.0068393	2.3602	20137000	5	10069000		10090	1039200	1605500	1398000	0	4241700	1553400	0	0	0	230910	0	0	1	1	1	0	1	1	0	0
Q8BPU7;Q8BHL5	Q8BPU7;Q8BHL5	Engulfment and cell motility protein 1;Engulfment and cell motility protein 2	Elmo1;Elmo2	Mus musculus;Mus musculus	18485000	17560000	18493000	13798000	16070000	18367000	0	0	0	0	0	0	2	2	2	2.1	2.1	2.1	0.0030534	2.7061	390640000	11	10016000		10090;10090	1528900	2055500	1803900	328940	1187400	1004600	242110	762920	223670	203090	0	675220	1	1	1	0	2	1	1	1
P56391	P56391	Cytochrome c oxidase subunit 6B1	Cox6b1	Mus musculus	0	0	0	0	3416100	2920700	0	0	0	0	0	0	2	2	2	19.8	19.8	19.8	0.00055432	3.4432	59733000	5	9955500		10090	730080	0	1308500	424390	4520000	2678600	135500	0	0	158460	0	0	0	1	1	0	2	1	0	0
Q9CVI2	Q9CVI2	Protein FAM133B	Fam133b	Mus musculus	15528000	15884000	7349600	8293200	10213000	7600600	0	0	0	0	0	0	3	3	3	11.4	11.4	11.4	0	64.597	284160000	13	9916100		10090	1741100	2904300	1145100	571540	2092600	1075500	80196	33923	38424	62704	170810	0	4	3	1	2	2	1	0	0
Q9CW46	Q9CW46	Ribonucleoprotein PTB-binding 1	Raver1	Mus musculus	8342700	6469300	7603200	8046600	7292900	8602500	4129700	5301500	3105500	3754100	4302100	6259800	14	14	14	34.4	34.4	34.4	0	141.07	913770000	71	9850600		10090	1107600	1773600	1250400	476290	2333600	1845000	18832	264460	158940	8939.4	279600	333240	11	11	10	7	12	11	2	3
Q8C854	Q8C854	Myelin expression factor 2	Myef2	Mus musculus	3435100	4355400	4564700	1818700	1952400	2793700	3214700	2149300	2025100	2305300	2267300	1998600	9	9	9	16.4	16.4	16.4	0	20.97	255280000	30	9818300		10090	1202300	2148400	2159300	380020	1118800	836990	578170	364010	109840	260930	353200	306380	4	8	5	0	3	3	1	1
P63024;P63044	P63024;P63044	Vesicle-associated membrane protein 3;Vesicle-associated membrane protein 2	Vamp3;Vamp2	Mus musculus;Mus musculus	0	0	0	0	0	0	0	0	0	0	0	0	2	2	2	32	32	32	0	6.3769	49022000	1	9804400		10090;10090	1020200	1442400	1369300	787070	3461600	1723800	0	0	0	0	0	0	0	0	0	0	0	1	0	0
Q9D0I8	Q9D0I8	mRNA turnover protein 4 homolog	Mrto4	Mus musculus	3739100	4387900	3045600	2344200	3846100	3363700	2138400	1760900	0	0	2524200	1806700	5	5	5	22.6	22.6	22.6	0	11.856	175060000	14	9699500		10090	899640	2646500	1087900	273910	1999700	1533400	257110	254180	44090	51086	431130	221010	3	3	2	2	3	1	0	0
Q80VD1	Q80VD1	Protein FAM98B	Fam98b	Mus musculus	6115100	5529400	6169300	2766400	4365100	2917700	3121400	0	0	1932300	3417500	1738600	7	4	4	20.3	12.6	12.6	0	15.834	210560000	16	9683500		10090	1188300	2268900	1757100	230010	1873600	937490	373120	388450	44611	226990	110610	328920	3	3	3	1	2	2	1	0
Q8K1N2	Q8K1N2	Pleckstrin homology-like domain family B member 2	Phldb2	Mus musculus	6215000	5269300	6519600	11008000	8197500	7735400	12108000	8063200	10785000	6899200	7613200	12370000	31	31	31	27.6	27.6	27.6	0	113.72	999300000	102	9663000		10090	728210	1314600	875550	711570	1689100	1117900	567540	582740	355940	330060	492750	897120	6	8	8	11	13	12	9	8
E9Q512	E9Q512	Thyroid hormone receptor interactor 11	Trip11	Mus musculus	2663600	5665800	1723300	12998000	9633000	7384700	331610	249680	132700	718550	339940	2695500	46	46	46	26.1	26.1	26.1	0	280.83	1313400000	129	9658600		10090	518560	1830500	710400	973060	3398400	1580200	68698	109270	17915	79609	77362	294650	7	17	10	32	35	24	0	0
Q9QXA5	Q9QXA5	U6 snRNA-associated Sm-like protein LSm4	Lsm4	Mus musculus	2551000	0	2520700	2151700	0	0	0	0	0	0	0	0	2	2	2	12.4	12.4	12.4	0.0010621	3.0597	76912000	3	9614000		10090	1084100	1829800	1419600	545210	2152900	1587300	0	293460	56110	118140	184200	343200	1	0	1	1	0	0	0	0
Q99NB9	Q99NB9	Splicing factor 3B subunit 1	Sf3b1	Mus musculus	6218400	6452400	5880900	7334600	5734100	5805000	1209100	2082900	838070	1548100	2453800	1469000	29	29	29	30.9	30.9	30.9	0	155.68	1030300000	111	9593600		10090	1039500	2087600	1167300	655040	2088500	1648200	98187	146810	39266	151050	343500	128680	14	22	19	13	17	17	1	2
P63001;Q05144;P60764	P63001;Q05144;P60764	Ras-related C3 botulinum toxin substrate 1;Ras-related C3 botulinum toxin substrate 2;Ras-related C3 botulinum toxin substrate 3	Rac1;Rac2;Rac3	Mus musculus;Mus musculus;Mus musculus	0	0	1921800	3569000	3131900	3134500	0	0	0	0	0	0	2	2	2	16.1	16.1	16.1	0	26.709	76550000	7	9568800		10090;10090;10090	289470	503390	699400	1062600	2460800	1995100	367710	244470	154270	366670	830620	594290	1	1	0	1	2	1	0	0
P60824	P60824	Cold-inducible RNA-binding protein	Cirbp	Mus musculus	4109800	3730200	4869600	0	2141200	1992200	0	2075300	4533900	0	0	0	3	3	3	19.8	19.8	19.8	0	7.9747	95570000	11	9557000		10090	1418600	2546300	2175300	39683	887930	1037700	47139	322390	885400	21283	94848	80520	2	3	3	0	1	2	0	0
Q8BGT7	Q8BGT7	Survival of motor neuron-related-splicing factor 30	Smndc1	Mus musculus	2831300	2225000	2936100	2756700	2336600	2700900	0	0	0	3123400	0	2540100	4	4	4	29.4	29.4	29.4	0	15.184	139610000	15	9496600		10090	1022300	1618100	930690	314940	2114400	1697300	259400	0	293380	429770	548550	527140	2	3	2	1	2	2	0	0
O89032	O89032	SH3 and PX domain-containing protein 2A	Sh3pxd2a	Mus musculus	3296500	6478400	5513700	11911000	11189000	10075000	85004	141770	138220	185950	144120	99709	19	19	19	23.6	23.6	23.6	0	102.91	867110000	85	9495900		10090	641760	1657300	1225700	921250	2821800	1986700	20624	63265	28640	32339	62336	34083	11	13	13	13	19	14	1	0
Q9DAM7	Q9DAM7	Transmembrane protein 263	Tmem263	Mus musculus	1382100	1314600	1293400	0	1670500	2507300	0	0	0	0	0	0	3	3	3	40.9	40.9	40.9	0	12.619	68632000	8	9444400		10090	1161200	2070300	1531200	59650	1568600	3053400	0	0	0	0	0	0	1	1	1	0	1	4	0	0
Q8BW10	Q8BW10	RNA-binding protein NOB1	Nob1	Mus musculus	4494200	4813800	2719200	3189900	4556600	4709000	3443000	4890800	3411100	3860000	3726300	5924700	8	8	8	28	28	28	0	48.385	417010000	39	9441600		10090	1136200	2320700	996150	450350	2176600	1738000	165820	73332	267160	93649	119750	171060	6	6	3	3	7	7	1	2
P56395	P56395	Cytochrome b5	Cyb5a	Mus musculus	1725200	2419500	1939200	1616900	3632700	2689500	0	0	0	0	0	0	3	3	3	23.1	23.1	23.1	0	6.0729	97874000	6	9436000		10090	451480	1535300	1118600	273650	1776000	1930500	234010	733750	258070	0	548610	576030	0	1	1	0	2	1	0	0
Q8K4L3	Q8K4L3	Supervillin	Svil	Mus musculus	4361100	2210500	3529900	11244000	3692300	4782000	5185100	4412100	7197700	9288100	7390400	9797300	42	42	42	24.5	24.5	24.5	0	219.96	1284700000	167	9426600		10090	844830	348110	794430	1378100	1223800	1081900	362970	396390	263790	653280	1011400	1067600	12	3	13	33	10	16	9	8
P59708	P59708	Splicing factor 3B subunit 6	Sf3b6	Mus musculus	2630100	2424000	2699600	2597600	2304400	0	0	0	0	0	0	0	2	2	2	20.8	20.8	20.8	0	5.8274	75383000	5	9422800		10090	1133400	1901400	1791600	729630	2181100	868260	255430	0	0	211810	350100	0	1	1	1	0	2	0	0	0
Q9D1C1	Q9D1C1	Ubiquitin-conjugating enzyme E2 C	Ube2c	Mus musculus	2619800	2421400	2756800	3093600	5824800	5764600	3576500	0	0	0	3062200	0	5	5	5	35.2	35.2	35.2	0	37.903	185340000	15	9421200		10090	637220	839500	811210	516570	3669200	1537000	261930	394950	151110	0	378350	224170	2	2	2	2	2	4	0	1
Q8R0A0	Q8R0A0	General transcription factor IIF subunit 2	Gtf2f2	Mus musculus	4140500	3358200	2630200	1345800	3472700	4809000	0	0	0	2210000	2064300	0	6	6	6	24.5	24.5	24.5	0	16.451	222030000	15	9418500		10090	1241700	2047600	1119600	169230	1885900	2315300	26591	64124	16215	148060	384240	0	4	2	2	0	3	4	0	0
D3Z0M9	D3Z0M9	RNA helicase	Ddx23	Mus musculus	4466100	5366200	2234200	1740600	3535300	3415400	725410	1339200	1062800	447910	886290	1100200	16	16	16	20.9	20.9	20.9	0	36.137	418250000	38	9410000		10090	1245200	2397800	1072700	486290	2166300	1468600	91574	113070	50116	16074	71252	230910	7	10	5	2	7	6	1	0
B2RQC6;Q8C196	B2RQC6	CAD protein;Carbamoyl-phosphate synthase [ammonia], mitochondrial	Cad;Cps1	Mus musculus;Mus musculus	2570700	3462800	2827300	3630200	6388500	6944400	9060500	5313700	5225700	7624600	8593300	9460700	38	38	38	23.3	23.3	23.3	0	134.09	1283500000	118	9401600		10090;10090	372370	993470	582420	290790	1992000	1299900	727570	443000	121950	483590	992660	1102000	5	5	5	6	18	17	14	4
Q9QY76	Q9QY76	Vesicle-associated membrane protein-associated protein B	Vapb	Mus musculus	4199300	4137500	4896900	4914000	4103400	3109500	4187400	6227900	9810600	3569000	4123900	5523500	6	5	5	24.3	24.3	24.3	0	14.015	308750000	26	9388600		10090	805730	615010	810260	569480	1226400	654710	542020	1262700	688850	393760	871060	948500	2	1	3	1	2	2	3	3
Q8BVY0	Q8BVY0	Ribosomal L1 domain-containing protein 1	Rsl1d1	Mus musculus	5123200	4582000	3095000	1468200	1077000	1264400	3032800	3712200	2499100	1300900	1899200	1601500	9	9	9	29.2	29.2	29.2	0	51.39	242100000	25	9344700		10090	1825700	2916300	1032200	161880	688390	373790	352970	877880	144850	177130	457860	335630	6	5	4	1	1	0	3	3
Q8BX17	Q8BX17	Gem-associated protein 5	Gemin5	Mus musculus	8264200	8228800	8531000	4013300	4203100	3975000	5437000	5843100	4747900	2641900	3383200	4640100	21	21	21	17.8	17.8	17.8	0	107.69	1124100000	102	9261200		10090	1319500	2318300	1657900	306370	1260400	662510	389560	694360	164840	130560	133410	223540	16	17	17	6	9	6	8	8
Q9QWT9	Q9QWT9	Kinesin-like protein KIFC1	Kifc1	Mus musculus	5189800	6306200	5124900	2061900	3109300	4172200	3072800	3733200	2752800	2653800	2177500	2436500	17	17	3	33.4	33.4	6.1	0	76.622	501480000	48	9219700		10090	1027400	2298200	1381600	226060	1422100	1229500	256070	465650	129710	146770	331330	305320	9	10	7	3	2	5	3	2
Q99MN1	Q99MN1	Lysine--tRNA ligase	Kars1	Mus musculus	2272800	3677000	2039000	2908100	7162100	4542800	2955600	2942100	3794200	3306300	5169900	3864500	13	13	13	25.9	25.9	25.9	0	68.446	364860000	42	9180800		10090	204090	847040	263490	745690	1930200	1465200	495700	554270	309710	386190	1088100	891160	3	3	2	3	9	4	2	2
Q9WVK4;Q9QXY6	Q9WVK4	EH domain-containing protein 1;EH domain-containing protein 3	Ehd1;Ehd3	Mus musculus;Mus musculus	3495300	4142900	3856500	4016000	7702800	8804300	3416300	0	0	2975900	4144100	3649000	15	15	13	34.6	34.6	31.6	0	52.604	541670000	39	9173700		10090;10090	819640	1377200	614840	522760	2589000	2546500	108450	245190	149160	141090	231740	222540	2	4	4	2	9	12	1	1
Q80UG5	Q80UG5	Septin-9	Septin9	Mus musculus	1643500	3351600	1762400	1708100	5306200	5584900	861060	1556400	1267900	1048400	1627200	1072800	12	12	12	20.9	20.9	20.9	0	39.101	383920000	29	9140900		10090	519100	1441900	772910	282070	3014400	1930000	92072	409020	108580	92877	303330	174690	1	7	1	1	9	8	0	1
P35293	P35293	Ras-related protein Rab-18	Rab18	Mus musculus	1164400	1788200	1224300	1087100	2905500	3466400	1504400	0	0	1452400	0	0	4	4	4	21.8	21.8	21.8	0	11.623	118570000	11	9121000		10090	548700	1356400	642480	359680	2508100	2200600	323110	349590	142890	196450	250360	242630	1	2	0	0	3	4	0	1
O70311	O70311	Glycylpeptide N-tetradecanoyltransferase 2	Nmt2	Mus musculus	4798700	4718800	2204000	3495300	3776600	5398500	2802500	0	1026500	1694400	1066100	1984800	8	8	5	22.5	22.5	14.9	0	56.228	335740000	29	9108300		10090	1074500	1559400	627700	536280	2506200	1760300	178300	108520	42668	121910	279000	313550	3	6	3	2	7	6	0	0
Q9CY27	Q9CY27	Very-long-chain enoyl-CoA reductase	Tecr	Mus musculus	2457200	2699400	1882900	2719200	3689900	3672200	2765800	0	0	0	2014300	2595400	5	5	5	14.9	14.9	14.9	0	9.5639	128790000	13	9010900		10090	678450	1442000	443150	571820	869870	2626300	495760	360930	103960	236390	825940	356290	2	1	1	1	2	5	1	0
P49718	P49718	DNA replication licensing factor MCM5	Mcm5	Mus musculus	5909000	6610700	5386500	4113700	10080000	10054000	1390000	1122000	999700	1641900	2657800	1960700	16	16	16	28.7	28.7	28.7	0	86.709	684760000	63	9004400		10090	921250	1857900	945650	544960	2168100	1701200	99837	149990	16701	112270	353180	133280	9	10	8	6	10	13	1	1
P97822	P97822	Acidic leucine-rich nuclear phosphoprotein 32 family member E	Anp32e	Mus musculus	5107300	3234600	1345000	0	1754800	1615800	0	0	0	0	0	0	3	3	3	18.5	18.5	18.5	0	26.995	112960000	10	8989200		10090	2668400	2854800	452800	0	2577600	435580	0	0	0	0	0	0	3	4	0	0	2	1	0	0
Q9CXW3	Q9CXW3	Calcyclin-binding protein	Cacybp	Mus musculus	2893600	3043300	2660000	1830400	4977300	4591400	1356400	0	0	0	0	0	6	6	6	40.2	40.2	40.2	0	24.981	247490000	19	8947500		10090	543660	1659900	1180700	375440	2970800	1928200	93518	195200	0	0	0	0	2	4	3	1	4	5	0	0
P61161	P61161	Actin-related protein 2	Actr2	Mus musculus	2598800	2602800	3418000	2120200	2121700	2568800	3997500	1520600	1571300	1672000	1228700	0	4	4	4	11.9	11.9	11.9	0	14.673	155400000	17	8913300		10090	814430	1828900	1334900	472580	1698100	1446900	358020	95311	203600	145260	385960	129230	3	2	3	2	2	2	3	0
CON__P08779;CON__Q9Z2K1;CON__Q3ZAW8;Q9Z2K1;Q9WTL4	CON__P08779	Keratin, type I cytoskeletal 16;Insulin receptor-related protein	Krt16;Insrr	Mus musculus;Mus musculus	4695100	3859300	4072000	4630200	3075500	9620600	3011500	4453500	17313000	5292100	2334800	5095800	25	13	13	52.6	35.7	35.7	0	69.53	320590000	37	8894400	+	-1;-1;-1;10090;10090	450660	985010	811500	381760	487700	2053400	328570	614190	1410800	467830	341670	561310	2	3	2	1	2	4	1	3
Q9CQD1	Q9CQD1	Ras-related protein Rab-5A	Rab5a	Mus musculus	0	1437500	0	0	2258400	0	0	0	0	0	0	0	5	4	4	29.8	24.7	24.7	0	12.492	103960000	8	8886900		10090	815380	1110700	1022100	533780	1562300	1049100	406990	535410	268180	298290	715080	569530	1	1	1	1	2	1	0	0
O35344	O35344	Importin subunit alpha-4	Kpna3	Mus musculus	2512300	3694700	2162000	1865700	2604100	2685900	0	0	0	0	0	0	6	6	3	12.7	12.7	6.9	0	12.328	150800000	8	8870800		10090	893770	2909700	756670	181560	2325400	1742100	38932	0	22733	0	0	0	0	4	0	0	2	2	0	0
P05132;P68181	P05132;P68181	cAMP-dependent protein kinase catalytic subunit alpha;cAMP-dependent protein kinase catalytic subunit beta	Prkaca;Prkacb	Mus musculus;Mus musculus	3716500	3495900	3513200	6948900	6567500	6319200	0	0	0	2492100	2039000	3534400	5	5	5	19.1	19.1	19.1	0	32.345	203460000	20	8853900		10090;10090	788330	992810	1081200	783940	2209900	1755500	121340	240680	23444	171140	274050	411680	3	1	3	4	4	3	0	0
Q8BHE0	Q8BHE0	Proline-rich protein 11	Prr11	Mus musculus	4288000	4771700	4958200	1113400	1121800	1640100	10029000	6012100	6636600	1807000	1554300	2178500	9	9	9	30.4	30.4	30.4	0	28.056	249820000	28	8842500		10090	1089500	2407900	1210700	213760	370870	485810	1283200	531700	357120	165290	315630	411000	4	4	3	0	0	1	6	5
Q9DA19	Q9DA19	Corepressor interacting with RBPJ 1	Cir1	Mus musculus	4385700	3672800	2508800	1870200	1202300	1763500	5413300	3836400	3943900	2006100	2527200	5408100	5	5	5	12.2	12.2	12.2	0	27.749	209900000	22	8832300		10090	1103400	1413000	518880	487960	510870	623820	914720	1183000	368110	98627	564240	1045700	3	4	3	0	0	1	4	3
O08992	O08992	Syntenin-1	Sdcbp	Mus musculus	0	2753200	2402800	0	4279600	2539700	4241500	0	0	4941200	4983600	9012100	5	5	5	25.4	25.4	25.4	0	24.849	140690000	16	8828900		10090	211070	392340	431650	406100	514020	598030	594740	405590	114370	666190	1487400	3624600	1	0	1	1	2	1	1	0
P26043	P26043	Radixin	Rdx	Mus musculus	3031600	3432900	3042800	2493900	2005000	4109100	3337100	8084300	3975500	1930100	2292000	1785400	30	16	16	46	29	29	0	57.357	446160000	55	8805300		10090	660030	980180	917930	399610	1028700	1437800	466100	1781800	385020	153930	369630	224700	5	5	5	3	5	10	2	16
P70257	P70257	Nuclear factor 1 X-type	Nfix	Mus musculus	3178400	3548800	3674800	4353500	5335400	6861000	0	0	0	1292900	1222500	0	6	6	4	16.6	16.6	12.3	0	12.71	205580000	17	8739700		10090	738210	1640000	1140400	846580	2228200	1891800	8537.3	27722	0	35656	148850	33663	2	2	3	2	3	5	0	0
Q9QXS6	Q9QXS6	Drebrin	Dbn1	Mus musculus	5590600	2615100	3867500	3607400	1358800	1942700	10814000	7822500	15736000	5849000	5603500	5568300	11	11	11	21.7	21.7	21.7	0	67.093	455290000	43	8696300		10090	723210	765190	772430	267320	229000	347580	1097400	1449300	1292100	422810	644430	685640	5	2	5	2	1	1	7	4
Q9ERS2	Q9ERS2	NADH dehydrogenase [ubiquinone] 1 alpha subcomplex subunit 13	Ndufa13	Mus musculus	0	0	5323400	0	0	0	0	0	0	6763600	9270900	0	2	2	2	13.2	13.2	13.2	0.00054975	3.3943	96715000	8	8694100		10090	162000	526830	1698700	100390	790410	684930	472020	478080	0	1343700	1444100	1620100	0	1	1	0	2	2	0	0
Q07832	Q07832	Serine/threonine-protein kinase PLK1	Plk1	Mus musculus	5037300	4580400	4173000	3385300	3023800	3194800	3546700	3113100	3038600	3538300	2597300	2483900	9	9	9	19.1	19.1	19.1	0	26.788	385890000	35	8688800		10090	1086700	1982100	1154500	567170	1512800	877430	250070	318320	145140	205470	334810	254350	7	6	7	1	6	3	1	0
Q8K3W3	Q8K3W3	Protein CASC3	Casc3	Mus musculus	8595300	5991900	5384300	2999600	2405000	1867400	8036900	13379000	15361000	9236900	9760400	12948000	16	16	16	27.4	27.4	27.4	0	83.738	752120000	103	8672500		10090	1046700	1588100	1141500	161580	668430	205180	509350	1185000	618790	431640	609830	506380	15	10	11	2	4	2	8	10
Q9CQQ7	Q9CQQ7	ATP synthase F(0) complex subunit B1, mitochondrial	Atp5pb	Mus musculus	1852400	2283400	2055500	2313700	4805100	4354300	4583200	3112000	0	0	0	0	7	7	7	28.1	28.1	28.1	0	15.198	146670000	15	8627600		10090	384930	1435800	875700	100770	1909200	1897600	268830	1551500	0	0	83715	119600	1	0	2	0	4	6	1	1
Q8BVU0;P62046	Q8BVU0	DISP complex protein LRCH3;Leucine-rich repeat and calponin homology domain-containing protein 1	Lrch3;Lrch1	Mus musculus;Mus musculus	1902400	4449600	3040700	4100600	5423300	4708400	4456400	4296000	3652400	6455300	6121500	5587100	15	15	15	30.3	30.3	30.3	0	78.446	608420000	64	8627200		10090;10090	274940	1046200	512220	549320	1748100	964020	430220	636840	177590	515170	915810	856720	1	5	4	6	10	5	3	3
Q99PV0	Q99PV0	Pre-mRNA-processing-splicing factor 8	Prpf8	Mus musculus	46493000	36581000	31387000	16743000	40094000	35594000	5138300	1776700	1595300	8953400	12720000	3751500	47	47	47	27.3	27.3	27.3	0	190.32	1835500000	139	8623000		10090	859480	1787800	859650	234000	1268500	1016700	115540	228630	190650	730310	596760	734920	25	30	18	9	23	27	2	1
P27641	P27641	X-ray repair cross-complementing protein 5	Xrcc5	Mus musculus	1052200	992080	737860	3140500	7372900	3937800	749770	747350	0	9005700	16912000	8667800	15	15	15	27.9	27.9	27.9	0	55.005	484980000	34	8576200		10090	96688	343070	230590	395150	1832400	1073500	30945	52921	342900	872900	1921200	1383900	0	0	0	3	7	4	0	0
O88342	O88342	WD repeat-containing protein 1	Wdr1	Mus musculus	2552800	6249500	3358100	7552800	14045000	12868000	4041300	2147000	3306800	4215900	2674300	2613100	15	15	15	37.8	37.8	37.8	0	119.63	942350000	53	8569100		10090	160900	402470	494920	577510	3972900	1408600	253500	126060	89472	268590	523010	291170	2	5	2	7	13	15	3	1
Q7TPM1	Q7TPM1	Protein PRRC2B	Prrc2b	Mus musculus	6962300	4891500	5727300	5022500	2907600	2772500	8011600	10081000	9834000	6892800	5873000	6359000	27	24	24	23	21.7	21.7	0	119.7	901550000	86	8536800		10090	623300	1262600	1081200	262600	417620	480920	686580	1431900	691990	410440	615900	571790	10	6	11	2	6	2	10	12
E9Q6E5	E9Q6E5	Serine and arginine-rich-splicing factor 11	Srsf11	Mus musculus	7364000	5004700	3211900	3164200	2180900	2486900	3211700	3580600	3124700	2029100	2561900	3087200	3	3	3	10.2	10.2	10.2	0	20.536	192400000	13	8501600		10090	1358800	1924500	1213400	252630	872680	496220	586460	472750	546290	168300	257870	351760	2	3	1	2	1	0	1	1
O09131;Q8K2Q2	O09131	Glutathione S-transferase omega-1;Glutathione S-transferase omega-2	Gsto1;Gsto2	Mus musculus;Mus musculus	890800	2221000	759950	2907200	6140000	6060500	1325400	0	1194100	879310	893170	0	4	4	4	17.9	17.9	17.9	0	21.519	135710000	18	8481600		10090;10090	262880	1043100	272000	494610	3301800	2408000	191730	122560	108260	69109	207520	0	0	2	1	2	5	5	0	1
P16254	P16254	Signal recognition particle 14 kDa protein	Srp14	Mus musculus	1281800	1320500	1047100	1234000	2312900	2091500	0	0	0	0	0	0	2	2	2	21.8	21.8	21.8	0	17.845	50836000	4	8472700		10090	766710	1393000	763920	444140	2403500	1459500	0	0	0	0	813230	428800	0	0	0	0	2	2	0	0
P32883;P08556;Q61411	P32883;P08556	GTPase KRas;GTPase NRas;GTPase HRas	Kras;Nras;Hras	Mus musculus;Mus musculus;Mus musculus	3990600	3103300	5387600	7402900	4437500	4484700	4636100	4675400	5353800	6055500	6592500	6542200	3	3	3	24.3	24.3	24.3	0	13.007	200930000	18	8357100		10090;10090;10090	251460	561450	526410	549560	826750	561140	497430	668170	491390	763470	1328400	1331500	1	1	2	3	2	1	1	1
Q3TUH1	Q3TUH1	Phosphatidate cytidylyltransferase, mitochondrial	Tamm41	Mus musculus	4641000	4851500	4410100	4024600	4470300	4306700	4525800	3813300	0	3855200	3699900	6733600	3	3	3	6.8	6.8	6.8	0	13.785	174460000	13	8328600		10090	683210	1337000	915500	341980	1398200	945520	482130	341790	340740	368050	619430	895800	0	2	1	1	1	1	1	2
P12815	P12815	Programmed cell death protein 6	Pdcd6	Mus musculus	2531800	2921400	2142500	0	3138300	3872800	0	0	0	0	0	0	5	5	5	35.6	35.6	35.6	0	17.189	142710000	10	8322200		10090	646230	1806200	1017900	0	1913200	1518100	150990	605080	361140	123830	0	179510	0	2	1	0	5	2	0	0
P97386	P97386	DNA ligase 3	Lig3	Mus musculus	2753500	5383200	3223100	5085100	5616800	3911600	0	1424900	3505900	2165600	2616100	3874900	17	17	17	21.8	21.8	21.8	0	63.455	637320000	52	8307900		10090	669010	1724600	701710	650900	1994100	1242000	29353	171450	145940	152750	447990	407510	4	12	6	7	12	7	0	0
P62075	P62075	Mitochondrial import inner membrane translocase subunit Tim13	Timm13	Mus musculus	0	0	0	0	0	0	0	0	0	0	0	0	1	1	1	14.7	14.7	14.7	0	6.7884	49832000	1	8305300		10090	504390	1005000	508160	158600	2054700	1154600	298740	1005200	388120	202790	548540	476360	0	0	0	0	0	0	0	1
Q68FD5	Q68FD5	Clathrin heavy chain 1	Cltc	Mus musculus	7180300	6868800	8498100	12858000	15929000	15409000	15572000	10077000	7058100	17488000	14914000	13837000	27	27	27	22.1	22.1	22.1	0	124.04	1250200000	81	8286600		10090	728960	1264200	1172500	372670	1383900	1167300	297030	380940	58612	232200	550680	677630	6	5	9	13	20	16	2	2
P28659	P28659	CUGBP Elav-like family member 1	Celf1	Mus musculus	3988000	2798500	1989800	2115600	2712500	2657000	0	0	0	3620400	0	0	5	5	5	11.7	11.7	11.7	0	26.177	132520000	13	8282700		10090	748020	1556900	1085400	255810	1567300	1097900	1070200	449190	0	452040	0	0	1	3	2	1	3	2	1	0
Q8VDW0;Q9Z1N5	Q8VDW0;Q9Z1N5	ATP-dependent RNA helicase DDX39A;Spliceosome RNA helicase Ddx39b	Ddx39a;Ddx39b	Mus musculus;Mus musculus	2210100	3789000	2095900	1455200	2846800	3819000	1044000	1138700	0	0	1284500	1576400	5	5	5	13.3	13.3	13.3	0	13.294	201350000	22	8246800		10090;10090	715420	2038200	900230	430100	1693000	1421800	137430	209350	82987	116000	300780	201460	3	5	2	1	4	4	0	0
Q8BHL3	Q8BHL3	TBC1 domain family member 10B	Tbc1d10b	Mus musculus	11277000	8666600	1222300	477500	1014700	1136900	5416200	1848400	0	0	1694200	3314900	14	14	14	23.4	23.4	23.4	0	51.129	383940000	24	8211200		10090	2480000	2321300	318950	28122	358160	85493	694300	588300	96194	96144	632610	511630	10	7	0	0	0	0	4	1
Q91YR1	Q91YR1	Twinfilin-1	Twf1	Mus musculus	3852600	3291300	2353100	4064500	3124500	3482800	1225700	1158100	0	1473800	886880	929360	8	8	8	31.1	31.1	31.1	0	56.969	225880000	22	8197000		10090	970710	1621500	1199100	532980	1620800	1216000	199390	135070	101500	102070	201130	296670	3	4	2	3	3	4	1	0
Q8VC52;Q9WVB0	Q8VC52	RNA-binding protein with multiple splicing 2;RNA-binding protein with multiple splicing	Rbpms2;Rbpms	Mus musculus;Mus musculus	3611800	3823100	2963000	1524200	1596600	0	7738000	7246800	4080800	2928500	3568700	4505000	4	4	4	25.2	25.2	25.2	0	10.319	179810000	12	8195800		10090;10090	1076800	1586400	730400	203000	567030	129360	794980	1186400	259450	312100	803260	546600	1	2	2	0	0	0	3	4
Q60737	Q60737	Casein kinase II subunit alpha	Csnk2a1	Mus musculus	3825300	3869700	2619800	3961200	3421700	4054300	3303300	0	0	0	0	0	6	6	6	19.9	19.9	19.9	0	34.165	221470000	19	8183700		10090	1091300	2006200	1010400	548690	1790500	1684600	52080	0	0	0	0	0	3	5	1	2	4	4	0	0
Q8BMA6	Q8BMA6	Signal recognition particle subunit SRP68	Srp68	Mus musculus	6882100	8531900	6496000	7729700	10767000	10322000	0	0	0	0	10795000	0	6	6	6	13.3	13.3	13.3	0	18.16	287370000	20	8175400		10090	485480	651200	754620	338510	1394900	1788300	138530	0	860330	171340	1592200	0	4	3	3	2	4	4	0	0
Q9CQW2;Q8VEH3	Q9CQW2;Q8VEH3	ADP-ribosylation factor-like protein 8B;ADP-ribosylation factor-like protein 8A	Arl8b;Arl8a	Mus musculus;Mus musculus	4984800	4930200	7132600	4255600	11633000	9284000	5470900	4799600	0	5751700	3915400	8650100	5	5	5	26.3	26.3	26.3	0	21.849	364760000	21	8169800		10090;10090	515180	1112400	487550	195120	2851600	1813700	103970	261660	67082	120300	264460	376720	2	2	3	0	5	3	1	1
Q8BHI7	Q8BHI7	Elongation of very long chain fatty acids protein 5	Elovl5	Mus musculus	0	0	0	0	0	0	0	0	0	0	0	0	1	1	1	4.3	4.3	4.3	0	5.7594	65358000	2	8169700		10090	690390	855970	720670	540140	1630900	1380500	944290	0	0	623360	783570	0	0	1	0	0	0	1	0	0
Q99J62	Q99J62	Replication factor C subunit 4	Rfc4	Mus musculus	1768400	2316300	1759600	1797200	2236400	4322700	1598600	0	0	1389800	1111300	1410700	4	4	4	11	11	11	0	10.582	146930000	15	8162500		10090	705820	1083000	1140900	426810	1705400	1968600	259970	50896	29580	148340	206690	436470	2	3	1	1	3	4	0	0
Q62426	Q62426	Cystatin-B	Cstb	Mus musculus	0	1346600	1123800	2030900	6944000	5021800	0	0	0	0	0	0	2	2	2	32.7	32.7	32.7	0	15.813	131390000	5	8157200		10090	260140	819710	495970	428660	4051800	1900100	66512	0	0	0	134300	0	0	0	0	0	2	3	0	0
Q9D0T1	Q9D0T1	NHP2-like protein 1	Snu13	Mus musculus	2594900	2415900	2909400	2050200	2170100	3580100	0	0	0	0	0	0	2	2	2	15.6	15.6	15.6	0	22.1	65253000	9	8156700		10090	982130	1544900	1244500	515210	1683100	1671500	161930	0	192800	160620	0	0	1	2	2	1	1	2	0	0
Q3UJB0	Q3UJB0	Splicing factor 3b, subunit 2	Sf3b2	Mus musculus	3100600	4508900	2997600	2831200	3255400	4095600	1950100	3893100	5334600	2874600	3113000	3533100	16	16	16	20.4	20.4	20.4	0	43.434	532340000	56	8149900		10090	571070	1639100	823090	391690	1625800	1332700	123940	386940	63240	141380	379570	671380	5	7	6	6	8	9	1	5
Q91VA7	Q91VA7	Isocitrate dehydrogenase [NAD] subunit, mitochondrial	Idh3b	Mus musculus	2392000	2276500	2357700	2678000	2332200	3464400	8654300	4679600	4001400	3637500	3186100	3730100	9	9	9	32.6	32.6	32.6	0	40.087	262740000	25	8094700		10090	316340	811270	238770	169270	610820	600130	1591700	1172200	330280	145980	1212900	894950	3	3	3	1	3	5	3	1
Q60596	Q60596	DNA repair protein XRCC1	Xrcc1	Mus musculus	2469100	3596200	3653800	3350000	4478600	2629500	0	1214200	1474100	2243800	2110400	3363400	8	8	8	18.9	18.9	18.9	0	37.558	263330000	18	8076200		10090	490610	1844300	1013900	399250	1953900	1065200	19261	105250	52617	186220	443010	502610	2	2	2	2	6	1	0	1
Q9WUK2	Q9WUK2	Eukaryotic translation initiation factor 4H	Eif4h	Mus musculus	0	0	0	0	0	0	7516700	10188000	17787000	6247100	6317700	5711200	5	5	5	29.8	29.8	29.8	0	44.937	221870000	14	8072100		10090	545150	1846600	1341600	191870	2515900	985760	78619	283700	161060	149920	104600	59097	0	1	1	1	2	0	2	2
E9PZJ8	E9PZJ8	Activating signal cointegrator 1 complex subunit 3	Ascc3	Mus musculus	9382700	5718600	9432100	15067000	12175000	11709000	338390	1073100	549110	5177500	6657900	5050300	46	46	46	25.8	25.8	25.8	0	156.44	1483500000	149	8056500		10090	622850	1323900	1027300	619050	1761000	1067700	25938	190700	36206	311970	610520	459390	14	16	21	23	33	21	0	1
Q99J09	Q99J09	Methylosome protein 50	Wdr77	Mus musculus	11630000	8673800	4203100	7595300	5701600	8637100	7653100	4114600	0	0	0	9389500	4	4	4	26.9	26.9	26.9	0	26.239	289330000	12	8042100		10090	854540	1854800	784880	221700	712390	1927600	178120	552190	0	403840	135580	820350	2	2	1	1	1	2	1	0
P28740	P28740	Kinesin-like protein KIF2A	Kif2a	Mus musculus	3879100	5343400	5434300	3414600	3797600	4894500	1772600	0	0	2998300	2169700	2518300	10	10	9	13	13	11.8	0	22.903	313970000	18	7955700		10090	806120	1704800	1038700	392200	1337600	1000500	58277	482760	98734	133870	510330	391820	2	5	3	1	4	3	0	0
Q9R112	Q9R112	Sulfide:quinone oxidoreductase, mitochondrial	Sqor	Mus musculus	3425200	2735900	1917600	1773900	2275200	2610700	17283000	7367900	3380000	6884900	4519900	3891800	9	9	9	30.4	30.4	30.4	0	40.812	284570000	26	7931800		10090	553680	855640	413850	105580	645880	452790	1778700	524760	229670	830490	1065800	474940	2	2	3	0	1	1	8	2
P48036	P48036	Annexin A5	Anxa5	Mus musculus	1501800	2933900	3747400	3046900	3760600	4169800	0	0	0	1947700	2121400	2131200	6	6	6	19.1	19.1	19.1	0	53.6	182140000	19	7919100		10090	196220	1872300	853550	229500	1839800	1812800	83142	135470	75354	183040	250980	386970	0	4	3	2	3	5	0	0
P21126	P21126	Ubiquitin-like protein 4A	Ubl4a	Mus musculus	0	0	0	0	1719500	0	1433000	1600700	1469800	1697300	1623800	3646500	3	3	3	17.2	17.2	17.2	0	5.9754	62989000	5	7873600		10090	267650	726100	0	0	2526000	566810	419750	602050	302760	455930	606650	1399900	0	0	0	0	1	0	0	1
O08547	O08547	Vesicle-trafficking protein SEC22b	Sec22b	Mus musculus	2134000	0	1618100	1579300	3201300	2909700	1469600	3231400	2258100	1794700	0	2301800	4	4	4	22.8	22.8	22.8	0	36.001	94449000	15	7870800		10090	673060	464900	644280	254050	2773400	978430	195930	718710	266860	247180	163390	490620	1	1	0	1	4	2	1	2
Q9CW03	Q9CW03	Structural maintenance of chromosomes protein 3	Smc3	Mus musculus	3906400	8115400	2537800	1231100	8134600	5062500	311500	426690	481950	497980	604190	582100	19	19	19	20.1	20.1	20.1	0	117.5	524540000	49	7850300		10090	707040	1606700	1092300	128350	2349700	1286400	31587	252110	33908	44155	75955	242030	6	10	6	0	14	12	0	0
P40142	P40142	Transketolase	Tkt	Mus musculus	2138900	1897300	1896100	3184900	13905000	8070000	1071200	2617600	1684300	3090600	2568300	1222800	13	13	13	34	34	34	0	77.174	521840000	32	7836600		10090	329600	916700	529130	368750	3198300	1925000	37895	193860	97211	45467	101450	93180	2	0	2	1	12	9	1	1
Q8BHL7	Q8BHL7	CDC42 small effector protein 1	Cdc42se1	Mus musculus	0	0	0	0	0	0	25718000	0	0	7347700	0	5312500	2	2	2	56.2	56.2	56.2	0	28.311	60297000	3	7805100		10090	0	0	0	211020	0	206470	2108200	1538600	750810	551240	1071100	1367600	0	0	0	0	0	0	2	0
Q8BM55	Q8BM55	Transmembrane protein 214	Tmem214	Mus musculus	5686900	4351100	5264700	1977100	3409100	3871500	1181900	2469200	1817300	1064800	1511400	1709200	10	10	10	14.1	14.1	14.1	0	40.463	367220000	36	7801000		10090	976950	1580100	1412500	278120	1500300	1112200	152950	331600	67469	52774	200790	135250	7	8	8	1	5	6	0	1
Q9D6K8	Q9D6K8	FUN14 domain-containing protein 2	Fundc2	Mus musculus	0	1516400	0	1471300	2999400	1964700	0	0	0	0	0	0	3	3	3	21.2	21.2	21.2	0	7.2254	62307000	9	7788300		10090	255860	1138500	417570	553680	3357000	2065700	0	0	0	0	0	0	0	1	1	2	3	2	0	0
Q9Z2X8	Q9Z2X8	Kelch-like ECH-associated protein 1	Keap1	Mus musculus	11082000	9835100	10472000	9114200	5097000	9831500	0	0	0	0	0	10311000	2	2	2	3.2	3.2	3.2	0.00055463	3.4437	277670000	4	7713200		10090	862510	1437800	1120400	478980	753490	1047400	0	238200	136710	270520	953020	414150	1	0	0	0	2	1	0	0
Q61510	Q61510	E3 ubiquitin/ISG15 ligase TRIM25	Trim25	Mus musculus	4070200	4289200	3340500	2731200	3040400	4115300	3260500	2402500	0	3229000	3546600	2771600	10	10	10	17.8	17.8	17.8	0	42.112	367560000	31	7708400		10090	816010	1700300	908950	362150	1208600	1127500	289710	352480	17215	203860	444180	294600	4	5	5	2	2	5	2	1
O35381;Q64G17	O35381;Q64G17	Acidic leucine-rich nuclear phosphoprotein 32 family member A;Putative acidic leucine-rich nuclear phosphoprotein 32 family member C	Anp32a;Anp32c	Mus musculus;Mus musculus	4461700	6267300	1206500	0	2505000	1719400	0	0	0	0	0	0	5	4	4	26.7	23.5	23.5	0	17.734	78547000	9	7695800		10090;10090	2510700	3158100	63772	0	1072300	890920	0	0	0	0	0	0	3	4	0	0	1	1	0	0
P25976	P25976	Nucleolar transcription factor 1	Ubtf	Mus musculus	1456900	2292500	2470600	1982400	2080400	2579100	1468400	1985200	1273600	1846000	3284500	24311000	16	16	16	22	22	22	0	103.52	693580000	42	7663800		10090	229770	1094300	712420	94900	574330	539480	163680	322110	60124	191320	495250	3186100	1	1	1	2	2	3	0	2
Q9R0P6	Q9R0P6	Signal peptidase complex catalytic subunit SEC11A	Sec11a	Mus musculus	1334400	1733400	1127600	1290400	2071400	1938400	0	0	0	0	0	0	3	3	3	14.5	14.5	14.5	0	9.8828	75592000	7	7559200		10090	634710	1129700	987040	241910	2547400	1713400	64210	54668	0	44616	78698	62883	2	1	1	0	2	1	0	0
CON__ENSEMBL:ENSBTAP00000014147	CON__ENSEMBL:ENSBTAP00000014147				0	3599500	1316800	1051500	874310	0	0	0	0	0	0	0	2	2	2	21.2	21.2	21.2	0	5.6148	45344000	4	7557400	+	-1	177280	3861200	1687200	494220	1076400	260990	0	0	0	0	0	0	1	2	0	0	1	0	0	0
P61089	P61089	Ubiquitin-conjugating enzyme E2 N	Ube2n	Mus musculus	0	1876400	0	0	3746600	0	0	0	0	0	2209700	0	3	3	3	27	27	27	0	11.277	112280000	4	7554100		10090	160550	1274900	244410	172440	3152200	1185100	193130	289200	166390	246770	424930	333250	0	1	0	0	2	0	0	0
Q3UMF0	Q3UMF0	Cordon-bleu protein-like 1	Cobll1	Mus musculus	3785300	4465300	2802500	3862900	4901400	5547000	688400	1528100	1202600	1312000	1753500	1431500	26	26	26	28.8	28.8	28.8	0	92.162	734670000	71	7547300		10090	720030	1356700	676860	508200	2227000	1535800	36975	148240	64116	56663	125690	91052	9	9	3	10	16	14	0	2
Q9CZT8	Q9CZT8	Ras-related protein Rab-3B	Rab3b	Mus musculus	1719300	1056400	0	0	4528400	2427000	0	0	0	0	0	0	3	3	3	23.3	23.3	23.3	0	9.2534	113780000	5	7530400		10090	350510	557730	872090	98468	2682700	958590	0	511040	190430	83182	622400	603240	1	1	0	0	2	1	0	0
Q99L28	Q99L28	Probable ribosome biogenesis protein RLP24	Rsl24d1	Mus musculus	0	0	0	0	0	0	0	0	0	0	0	0	1	1	1	7.4	7.4	7.4	0.00060459	4.5197	30111000	4	7527800		10090	0	2268500	1780300	0	1960000	1519000	0	0	0	0	0	0	0	1	1	0	1	1	0	0
Q8CGC4	Q8CGC4	Protein LSM14 homolog B	Lsm14b	Mus musculus	3790700	3943800	4069100	2557000	2183800	2736000	6956000	7351600	8278200	3922100	3770100	4582700	8	8	8	34.8	34.8	34.8	0	65.293	290080000	29	7443200		10090	928870	998930	1245800	282590	324390	290270	529780	1107200	504700	111430	569510	549760	4	1	4	2	1	4	3	3
P28575	P28575	Actin-binding protein IPP	Ipp	Mus musculus	2752600	3332100	2529100	3936400	4848200	5865200	0	0	0	0	0	0	7	7	7	11.6	11.6	11.6	0	13.619	222120000	18	7402100		10090	629580	1076600	911120	678550	2123100	1876300	0	0	0	30672	76197	0	2	3	2	3	3	5	0	0
Q9CWW6	Q9CWW6	Peptidyl-prolyl cis-trans isomerase NIMA-interacting 4	Pin4	Mus musculus	2461500	2864100	2381700	1709100	0	4792800	0	0	0	0	0	0	2	2	2	17.6	17.6	17.6	0	14.109	71373000	5	7386400		10090	916040	1819200	990990	180150	2237800	1242200	0	0	0	0	0	0	1	1	1	1	0	1	0	0
P42208	P42208	Septin-2	Septin2	Mus musculus	2554900	3740700	3186300	2628900	8145800	7894000	1815400	1686700	2373000	1820400	1509300	1539900	10	9	9	41.3	36.8	36.8	0	65.337	340340000	23	7333200		10090	368230	1459900	596250	253440	1806900	1872000	111270	347920	109950	180560	367820	39538	2	3	3	1	7	6	0	1
P23949	P23949	mRNA decay activator protein ZFP36L2	Zfp36l2	Mus musculus	2988000	1355800	2554800	2366400	1706600	1737200	4428300	3390300	2919600	3259300	2473600	2320300	6	6	6	17.1	17.1	17.1	0	24.598	177280000	24	7331600		10090	765030	670840	868110	353140	904080	544080	719410	967900	232090	488500	474820	343590	4	2	4	2	1	2	3	2
Q9DCE5	Q9DCE5	p21-activated protein kinase-interacting protein 1	Pak1ip1	Mus musculus	4668400	5258800	4381600	3114200	4053100	3747100	1913500	0	0	1233100	2021200	1464700	9	9	8	31.4	31.4	26.4	0	56.706	277130000	27	7274000		10090	769470	1577800	918980	393560	1280800	1369100	260980	0	16836	107710	371840	206940	4	6	6	3	4	2	2	0
Q8BXV2	Q8BXV2	BRI3-binding protein	Bri3bp	Mus musculus	1683600	2176700	1792200	1681500	1681000	1837700	0	0	0	0	0	0	3	3	3	13.8	13.8	13.8	0	12.459	80956000	7	7250500		10090	752530	1812700	1223700	487340	1550000	1311900	112360	0	0	0	0	0	1	3	1	0	1	1	0	0
P30416	P30416	Peptidyl-prolyl cis-trans isomerase FKBP4	Fkbp4	Mus musculus	3303900	7037000	3981000	4539700	16338000	15999000	3372200	5851700	7318700	3595000	4446500	2985900	12	12	12	34.9	34.9	34.9	0	32.018	443290000	23	7242700		10090	81438	841500	325890	157740	2646800	1659900	209170	380170	228830	149470	367820	194050	1	4	1	1	7	7	0	2
P68510	P68510	14-3-3 protein eta	Ywhah	Mus musculus	0	2864500	2432000	1670900	3605900	2522000	0	0	0	967300	921360	670370	6	3	3	26	14.6	14.6	0	39.345	115550000	13	7221900		10090	257480	1509200	988300	295120	2199700	1321400	72007	144960	0	110490	189270	134010	0	3	3	1	3	2	0	1
Q3THW5;P0C0S6	Q3THW5;P0C0S6	Histone H2A.V;Histone H2A.Z	H2az2;H2az1	Mus musculus;Mus musculus	0	0	0	0	0	0	0	0	0	0	0	0	4	2	2	43	30.5	30.5	0.0010493	2.9622	38009000	5	7217400		10090;10090	779650	2030900	905840	583050	1337500	0	220570	363620	0	0	569740	426460	1	1	1	1	1	0	0	0
P24638	P24638	Lysosomal acid phosphatase	Acp2	Mus musculus	1587700	2583800	1449100	3278100	2421200	3596600	0	0	0	0	1523200	0	4	4	4	8.7	8.7	8.7	0	7.5903	129080000	15	7171100		10090	526300	1683000	789430	689960	1688700	1539200	62190	0	0	20630	171750	0	1	2	1	4	4	3	0	0
P06745;CON__Q3ZBD7	P06745	Glucose-6-phosphate isomerase	Gpi	Mus musculus	619880	1226800	788440	1756100	5860800	4422100	0	0	0	514930	0	0	9	9	9	21.3	21.3	21.3	0	46.736	200090000	16	7154900		10090;-1	131520	1260900	263210	234670	3388800	1779500	0	0	0	35320	60994	0	0	1	0	1	9	5	0	0
Q9D8B3	Q9D8B3	Charged multivesicular body protein 4b	Chmp4b	Mus musculus	1377900	2099700	1158500	1261300	2979400	3328600	720890	1120300	0	965040	996350	1014700	4	4	4	26.3	26.3	26.3	0	20.587	106970000	14	7134500		10090	566000	1407000	685140	207390	1729700	1368300	114220	300470	34514	116370	221110	384280	1	3	1	1	4	3	0	0
Q91WJ8	Q91WJ8	Far upstream element-binding protein 1	Fubp1	Mus musculus	2735100	2638500	3281300	0	2130500	2338200	0	6541800	9952700	2673100	0	2446100	8	6	6	12.4	10	10	0	18.631	220910000	21	7126100		10090	757430	1305400	1197000	153380	1465400	951780	31613	328900	366330	175130	142140	251510	3	3	3	1	4	2	1	1
Q9JM76	Q9JM76	Actin-related protein 2/3 complex subunit 3	Arpc3	Mus musculus	2462600	1355400	2470300	1783500	1545800	1538200	0	0	0	0	0	0	4	4	4	35.4	35.4	35.4	0	8.7981	84267000	8	7119900		10090	1049500	1257500	1226700	641220	1467600	1114200	96024	101250	0	93840	72126	0	2	1	1	0	2	2	0	0
Q9CQS5	Q9CQS5	Serine/threonine-protein kinase RIO2	Riok2	Mus musculus	10481000	6401500	4780300	4284800	5931700	0	0	0	0	0	0	0	3	3	3	7.1	7.1	7.1	0	8.0266	156630000	5	7119500		10090	1154000	2390100	1035300	179840	1283200	715050	81705	0	0	0	117450	162920	2	1	1	0	1	0	0	0
Q52KI8	Q52KI8	Serine/arginine repetitive matrix protein 1	Srrm1	Mus musculus	12820000	11062000	3843700	1684400	2381500	3260000	3982600	1722400	0	1952300	2252200	3806900	6	6	6	8.2	8.2	8.2	0	30.549	428660000	37	7114400		10090	1716600	2861400	703910	50660	486430	654820	148360	92186	26735	59553	93276	220510	9	9	4	0	4	1	3	1
Q925I1	Q925I1	ATPase family AAA domain-containing protein 3	Atad3	Mus musculus	2991300	2990500	3004100	2167300	2651600	2848900	3560400	3074500	0	4142100	3594400	3040500	11	11	11	21.2	21.2	21.2	0	36.039	288640000	29	7097500		10090	862540	1023700	1107300	383760	1242800	814710	479560	143150	31946	263160	458460	286460	4	4	5	1	5	3	3	0
Q99KG3	Q99KG3	RNA-binding protein 10	Rbm10	Mus musculus	3884600	3246500	2684200	1883200	1557000	1681200	1873500	5490400	3515700	2262800	3137100	3216600	11	11	11	13.5	13.5	13.5	0	59.576	308450000	45	7077100		10090	907490	1446700	894900	284900	790330	413690	179750	1037700	143810	159060	442670	376050	6	7	5	1	2	2	2	6
CON__P02754	CON__P02754				6682200	9013900	6696900	14330000	7175400	8872600	0	0	0	0	0	0	3	3	3	24.1	24.1	24.1	0	7.296	220170000	10	7054600	+	-1	630060	1819100	868730	682330	1422300	1293100	0	234820	0	104050	0	0	1	2	1	2	2	2	0	0
Q9QYJ3	Q9QYJ3	DnaJ homolog subfamily B member 1	Dnajb1	Mus musculus	2352700	2720700	2624700	1018500	2391000	2767500	1265600	0	0	0	0	0	4	4	4	12.4	12.4	12.4	0	13.007	126460000	14	7025400		10090	933360	1858200	1338400	172160	1265900	932190	141080	120870	81254	68715	63849	49462	3	4	2	0	3	2	0	0
Q9D211	Q9D211	CDKN2AIP N-terminal-like protein	Cdkn2aipnl	Mus musculus	0	1162100	1291500	1250500	2084000	1424800	0	0	0	0	0	0	2	2	2	19	19	19	0	5.6195	42106000	7	7017600		10090	262510	1334100	1169600	507510	2531000	1212800	0	0	0	0	0	0	0	1	1	1	2	2	0	0
Q9D824	Q9D824	Pre-mRNA 3-end-processing factor FIP1	Fip1l1	Mus musculus	9336300	5830900	5795600	4574400	2423600	3705400	4911300	4846600	7508100	3382000	3728100	0	8	8	8	22.5	22.5	22.5	0	45.898	331810000	19	6991500		10090	1175600	1904500	1343900	353990	782980	757250	61507	206560	118340	78698	125210	82955	4	4	5	2	0	3	0	1
O08582	O08582	GTP-binding protein 1	Gtpbp1	Mus musculus	2532700	3235700	3684000	2145900	3467700	3650900	5856000	2382900	0	3717800	2300200	2357900	10	10	10	24	24	24	0	37.163	405820000	34	6991400		10090	357600	1997800	1138200	215360	1747500	897550	183010	104010	0	85813	81914	182720	4	5	5	2	6	5	2	2
Q1HFZ0	Q1HFZ0	RNA cytosine C(5)-methyltransferase NSUN2	Nsun2	Mus musculus	11003000	9549000	10946000	11798000	14093000	15824000	0	0	0	0	0	0	4	4	4	5.3	5.3	5.3	0	5.7752	292770000	3	6970700		10090	496400	1060700	674960	400490	1739900	1399800	93499	201070	49515	121090	320550	412710	0	2	0	0	1	0	0	0
Q80VI1	Q80VI1	E3 ubiquitin-protein ligase TRIM56	Trim56	Mus musculus	5558900	6182900	6139600	6877900	5382400	5121700	7669100	0	0	4421300	7688000	4472200	7	7	7	12.5	12.5	12.5	0	19.866	305200000	20	6922400		10090	272360	513990	354780	189340	4895700	361690	79881	43267	0	28898	124720	57719	3	2	5	2	4	4	0	0
Q68FF6	Q68FF6	ARF GTPase-activating protein GIT1	Git1	Mus musculus	1518900	1764400	1945100	4430800	3877300	5533800	2074800	0	1070200	1174400	981950	1080500	13	10	10	19.2	15.5	15.5	0	28.65	333190000	32	6921400		10090	398380	1018800	657310	685940	2011800	1425600	167180	50986	92186	99094	208580	105490	3	2	1	7	7	10	1	0
P61924	P61924	Coatomer subunit zeta-1	Copz1	Mus musculus	0	0	0	0	0	0	0	0	0	0	0	0	3	3	3	22.6	22.6	22.6	0	5.3256	34360000	4	6872000		10090	486020	841300	547060	159130	1963200	1777000	102530	496720	0	117130	0	381900	0	0	0	0	2	1	0	1
O55135	O55135	Eukaryotic translation initiation factor 6	Eif6	Mus musculus	3391800	3338200	4125700	2507400	5224100	0	3276800	5439600	5581300	0	2297900	2149100	5	5	5	31.4	31.4	31.4	0	33.717	205150000	20	6829500		10090	426260	1438200	1824500	573680	1438000	1566000	502640	1239800	604670	342370	666050	513870	3	4	1	3	1	1	1	2
Q80X90	Q80X90	Filamin-B	Flnb	Mus musculus	5239700	4581400	4815700	5331000	7168900	6508500	10668000	9677900	10397000	7025800	5256600	10397000	56	50	48	29.5	28.2	27.1	0	171.82	1637600000	170	6762900		10090	352590	581980	438810	274890	1161500	880710	701180	694890	460360	260780	254070	701190	10	8	9	9	22	21	21	21
Q9Z321;O70157	Q9Z321	DNA topoisomerase 3-beta-1;DNA topoisomerase 3-alpha	Top3b;Top3a	Mus musculus;Mus musculus	6484100	5745300	6332900	2313900	1892600	2171600	2885700	1541900	1352800	2621300	3642700	2613300	16	16	16	23.4	23.4	23.4	0	91.726	470360000	50	6758600		10090;10090	1087700	1568200	1300500	208350	692390	271310	315530	236770	102630	278500	449650	247150	10	10	10	1	2	2	4	1
Q8R080	Q8R080	G2 and S phase-expressed protein 1	Gtse1	Mus musculus	5327000	4951100	3385800	740460	1070300	1052500	1215300	1700600	991620	0	0	572650	13	13	13	22	22	22	0	32.881	244680000	30	6737800		10090	1111800	2718000	1029800	151780	691270	272830	170680	380070	118540	3975.2	0	89098	7	10	9	0	1	1	1	1
Q61703;CON__Q9TRI1	Q61703;CON__Q9TRI1	Inter-alpha-trypsin inhibitor heavy chain H2	Itih2	Mus musculus	2314600	2364900	2787300	3651200	2382500	3295600	9095600	8238200	14620000	13208000	8778200	7348000	7	7	7	7.5	7.5	7.5	0	51.339	426040000	51	6716900	+	10090;-1	116420	233290	255550	212770	464300	253240	720280	944360	707730	984850	1018000	806090	2	1	2	3	1	2	6	7
Q9CQY5	Q9CQY5	Magnesium transporter protein 1	Magt1	Mus musculus	6090900	4844900	2879400	0	3476000	4330700	1889300	0	0	0	0	0	2	2	2	5.4	5.4	5.4	0	5.4644	100550000	10	6703300		10090	1113500	1646300	756310	91928	1439800	1102600	192880	0	0	30495	164080	165450	2	2	2	1	1	2	0	0
Q6Y7W8	Q6Y7W8	GRB10-interacting GYF protein 2	Gigyf2	Mus musculus	7394100	5808200	5772700	5626900	5544200	5304400	4387800	2832300	2469800	2953400	3202700	5565400	21	21	21	24.6	24.6	24.6	0	122.24	753320000	64	6672500		10090	717260	1287100	808160	448280	1257400	961070	219450	82080	68043	132270	233800	457540	12	9	11	7	9	7	2	0
P36536;Q9CQC9	P36536;Q9CQC9	GTP-binding protein SAR1a;GTP-binding protein SAR1b	Sar1a;Sar1b	Mus musculus;Mus musculus	1809500	1891200	1754100	1341800	5610300	3274400	0	0	0	2943300	0	0	3	3	3	21.2	21.2	21.2	0	11.708	108970000	10	6672400		10090;10090	377780	1106300	530290	193280	2422000	1318800	0	0	0	217990	306400	199570	2	1	2	0	3	2	0	0
P12367;P31324	P12367	cAMP-dependent protein kinase type II-alpha regulatory subunit;cAMP-dependent protein kinase type II-beta regulatory subunit	Prkar2a;Prkar2b	Mus musculus;Mus musculus	2021400	2182400	2741900	4058500	4574200	4027800	1687300	1657700	1653500	1541900	0	1527700	6	6	6	19.7	19.7	19.7	0	23.253	225570000	19	6646500		10090;10090	505420	1349700	815220	509610	1810600	1275600	64136	95802	55301	53106	127890	112040	1	1	2	4	6	5	0	0
CON__P15497	CON__P15497				0	0	0	0	0	0	0	0	0	0	0	0	5	5	5	20.4	20.4	20.4	0	10.814	112740000	4	6631600	+	-1	224300	321610	307910	179600	3950300	1578700	11668	0	0	10147	0	47389	0	0	1	1	2	0	0	0
Q3TIV5	Q3TIV5	Zinc finger CCCH domain-containing protein 15	Zc3h15	Mus musculus	3225500	2513100	2370800	3152900	2265100	2853400	2554200	5567800	3407300	3527200	3464600	3619200	9	9	9	23.5	23.5	23.5	0	57.869	282400000	31	6616700		10090	433400	1152400	1043700	331200	1356800	1102900	179740	486500	41678	161280	220120	107070	3	5	5	1	5	2	2	2
Q3TJD7	Q3TJD7	PDZ and LIM domain protein 7	Pdlim7	Mus musculus	2863400	1810000	2475800	1527000	915830	1048400	8368300	6392900	8405700	3012800	3140700	7161300	12	12	12	34.6	34.6	34.6	0	55.132	290900000	50	6592800		10090	337260	377320	376400	200840	360670	340780	1164300	1367500	809810	409940	362430	485490	3	2	2	1	0	0	12	6
Q9CVB6	Q9CVB6	Actin-related protein 2/3 complex subunit 2	Arpc2	Mus musculus	2584200	2348000	2944600	2150500	2258500	3206400	2484700	0	0	0	2166500	0	7	7	7	33	33	33	0	32.277	213860000	26	6577600		10090	748110	1613100	1149900	292540	1123000	1344000	151300	114850	63583	49841	155640	0	3	5	6	2	4	5	1	0
Q99JX7	Q99JX7	Nuclear RNA export factor 1	Nxf1	Mus musculus	5326200	10353000	5157300	3093400	3309000	3302200	1751100	2135400	1759300	3693500	1756400	0	11	11	11	25.1	25.1	25.1	0	45.112	332360000	31	6574700		10090	670900	2130100	996450	362510	842110	872590	54861	305170	94168	93013	80855	71982	7	9	7	1	4	2	1	0
P08030	P08030	Adenine phosphoribosyltransferase	Aprt	Mus musculus	0	1448200	1246300	1530800	2738900	3711700	2227300	0	0	0	2026700	0	2	2	2	16.1	16.1	16.1	0	9.6163	78478000	9	6539800		10090	57005	571750	317540	219100	2265200	1181900	436550	401000	0	190000	548570	351140	0	1	1	1	1	2	1	1
Q6A065	Q6A065	Centrosomal protein of 170 kDa	Cep170	Mus musculus	4011100	4864300	4168600	6191600	6104100	4477000	2633900	3305300	3270400	2063200	1888500	1748700	25	25	24	24.1	24.1	23.2	0	103	815550000	76	6511200		10090	547640	1299800	1020500	474060	1275900	953010	131640	293220	143720	116760	161930	92954	8	14	13	9	15	9	3	2
Q62465	Q62465	Synaptic vesicle membrane protein VAT-1 homolog	Vat1	Mus musculus	0	2624100	0	0	3087200	3332200	0	0	0	0	0	0	4	4	4	12.6	12.6	12.6	0	8.0612	97019000	5	6467900		10090	606520	1169900	560080	336320	2127700	1447200	69199	0	0	0	151120	0	0	1	0	0	2	2	0	0
Q8C8U0;O35711	Q8C8U0	Liprin-beta-1;Liprin-beta-2	Ppfibp1;Ppfibp2	Mus musculus;Mus musculus	5239000	2747600	2672000	8354000	4276000	5414100	915650	355030	324850	772620	907470	2147700	15	15	15	19.6	19.6	19.6	0	63.361	460350000	60	6443500		10090;10090	661390	1253200	700910	498560	1860900	1057900	43243	13627	9545.8	49037	52239	242880	11	7	7	13	12	8	0	0
Q5XJY5	Q5XJY5	Coatomer subunit delta	Arcn1	Mus musculus	1318400	2381300	1259200	799700	2620500	2418500	2216800	3391600	1199200	1916100	2746800	2523700	10	10	10	18.2	18.2	18.2	0	46.722	232280000	26	6437700		10090	539340	1525200	671020	152070	1384800	1100400	186750	251290	50662	154390	207820	213960	1	3	2	0	7	5	0	3
P31230	P31230	Aminoacyl tRNA synthase complex-interacting multifunctional protein 1	Aimp1	Mus musculus	2128100	1879300	2060500	4605600	4487300	4489100	2553000	2279600	2421300	0	3930400	3406000	8	8	8	39	39	39	0	21.535	211890000	16	6419200		10090	289480	1122000	328720	517340	1521500	1375100	113720	290520	113010	96726	285980	365230	2	1	0	1	4	3	1	2
Q9JJY4	Q9JJY4	Probable ATP-dependent RNA helicase DDX20	Ddx20	Mus musculus	5113700	3993100	3934400	2065900	2321900	2163600	4152200	4553200	2835200	2004600	1855400	2810400	17	17	17	23.4	23.4	23.4	0	54.988	348500000	41	6360000		10090	970870	1463500	1312000	204460	731160	493000	323280	289680	111260	116570	215580	128640	8	7	6	2	2	2	5	3
Q9CRB9	Q9CRB9	MICOS complex subunit Mic19	Chchd3	Mus musculus	2033900	1935400	1818600	1694400	3091700	1652400	2323700	0	0	1360700	0	1596700	3	3	3	15.4	15.4	15.4	0	7.1587	76079000	6	6339900		10090	811930	586260	1034900	234210	2185300	380490	397700	71691	221660	100700	72664	242380	1	1	0	0	4	0	0	0
Q8CGR7	Q8CGR7	Uridine phosphorylase 2	Upp2	Mus musculus	2729600	0	2498800	7385200	0	0	0	0	0	0	0	0	1	1	1	4.1	4.1	4.1	0.00055127	3.4103	114010000	11	6334000		10090	629370	607040	725830	802010	0	641730	259280	1019400	128620	231670	1130100	158950	1	1	1	3	0	1	0	1
O08529	O08529	Calpain-2 catalytic subunit	Capn2	Mus musculus	2266200	2716800	2132000	1652500	5985100	4847300	0	1893800	0	0	1475200	497280	14	14	14	27	27	27	0	62.01	350690000	40	6328700		10090	523910	1163800	598650	196580	2062000	1262800	8043.7	142670	26867	31401	233930	86144	4	7	5	1	11	8	0	3
P33174	P33174	Chromosome-associated kinesin KIF4	Kif4	Mus musculus	6044000	5161100	3810300	1655000	3562900	2820700	1288700	1758600	2381200	2381400	2059100	2456000	16	16	16	16.3	16.3	16.3	0	68.58	447380000	44	6312300		10090	805930	1452700	833490	227630	1157000	787770	55279	103570	96358	104250	377860	310570	8	11	7	1	8	5	0	0
Q9CR60	Q9CR60	Vesicle transport protein GOT1B	Golt1b	Mus musculus	0	1029700	0	955860	0	0	0	0	0	0	0	0	2	2	2	16.7	16.7	16.7	0	36.242	37799000	6	6299800		10090	137110	1037700	910090	350800	1821100	1078700	0	0	0	0	492650	471680	1	1	0	1	2	1	0	0
Q9CQQ4	Q9CQQ4	Gem-associated protein 2	Gemin2	Mus musculus	2816900	3039500	2647600	0	1043600	0	0	0	0	1440400	0	0	3	3	3	12.6	12.6	12.6	0	8.8278	75558000	17	6296500		10090	920520	1870300	1405100	77858	840470	226080	266970	137100	198230	227730	0	126080	3	3	3	1	1	1	1	2
Q60973;Q60972	Q60973;Q60972	Histone-binding protein RBBP7;Histone-binding protein RBBP4	Rbbp7;Rbbp4	Mus musculus;Mus musculus	1852200	3131900	1731500	2852900	2412300	2276400	1398200	2103500	0	0	2513400	1661900	5	5	5	11.3	11.3	11.3	0	10.649	100650000	14	6290800		10090;10090	335830	1376300	462790	376390	1049000	715890	286910	310870	136640	240330	592210	407690	2	2	0	2	3	1	0	1
Q3UPF5	Q3UPF5	Zinc finger CCCH-type antiviral protein 1	Zc3hav1	Mus musculus	3840500	3342900	3750900	4433800	3656600	4056800	2913100	3506500	4702800	2990300	2625100	3710900	12	12	12	18.2	18.2	18.2	0	67.011	439050000	47	6275600		10090	679550	1077600	640660	376680	1138300	775880	177480	404730	233230	127550	258950	384930	3	6	7	3	10	10	2	2
Q64012	Q64012	RNA-binding protein Raly	Raly	Mus musculus	1503400	2161800	1729300	1719900	1327700	1472700	0	1399200	0	2439000	2967700	1734800	5	5	5	14.4	14.4	14.4	0	8.7921	106550000	12	6267900		10090	419030	1164800	757090	339780	936210	735200	148000	208740	5746.9	280530	799230	473550	0	2	1	0	1	1	1	0
Q9CPS7	Q9CPS7	RNA-binding protein PNO1	Pno1	Mus musculus	2528600	3428700	3154900	2969300	5704600	6428800	2948800	0	0	0	0	2015400	5	5	5	26.2	26.2	26.2	0	18.509	220070000	13	6264700		10090	454980	1151400	755370	415530	1912500	1497300	43036	0	0	91256	340870	34651	1	1	2	1	5	3	0	0
Q9DB15	Q9DB15	39S ribosomal protein L12, mitochondrial	Mrpl12	Mus musculus	0	0	0	0	0	0	0	0	0	0	0	0	2	2	2	12.9	12.9	12.9	0	6.2373	43844000	9	6263400		10090	339280	0	955830	553000	662010	1457200	329560	564370	0	311250	552520	538400	0	0	0	1	0	1	1	2
O70400	O70400	PDZ and LIM domain protein 1	Pdlim1	Mus musculus	0	0	0	1540900	1520300	1561900	12508000	5685700	9997300	1302300	1266200	1765400	8	8	8	34.6	34.6	34.6	0	35.728	194140000	16	6246100		10090	47937	16969	234220	566610	316780	401280	1674300	1214700	1224100	76090	85804	435320	0	0	0	0	0	1	6	3
Q08024	Q08024	Core-binding factor subunit beta	Cbfb	Mus musculus	0	0	0	0	0	0	0	0	0	0	0	0	2	2	2	13.9	13.9	13.9	0	17.791	49718000	5	6214800		10090	490130	1252400	836400	504080	830580	858120	0	0	188530	314140	576620	363760	0	0	1	0	1	1	0	0
P01897;P79568;Q8HWB2;G3UXE9;P01896;P14430;P14429;P01901;Q4KN81;O19441;P14431;P01898;P06339;P14427	P01897	H-2 class I histocompatibility antigen, L-D alpha chain;Class Ib MHC antigen Qa-2;Histocompatibility 2, Q region locus 4;Predicted gene 8909;H-2 class I histocompatibility antigen, alpha chain (Fragment);H-2 class I histocompatibility antigen, Q8 alpha chain;H-2 class I histocompatibility antigen, Q7 alpha chain;H-2 class I histocompatibility antigen, K-B alpha chain;Histocompatibility 2, Q regio…	H2-L;H2-Q6;H2-Q4;Gm8909;;H2-Q8;H2-Q7;H2-K1;H2-Q2;H2-Q1;H2-Q9;H2-Q10;H2-T23;H2-D1	Mus musculus;Mus musculus;Mus musculus;Mus musculus;Mus musculus;Mus musculus;Mus musculus;Mus musculus;Mus musculus;Mus musculus;Mus musculus;Mus musculus;Mus musculus;Mus musculus	2362000	2872800	2395400	1693000	3928400	4311800	2596700	0	0	2566300	3134300	2304700	7	7	7	16.9	16.9	16.9	0	14.033	157080000	18	6195700		10090;10090;10090;10090;10090;10090;10090;10090;10090;10090;10090;10090;10090;10090	403190	984920	709900	304150	1875500	1218800	86520	83078	40912	54385	190310	244020	1	2	1	1	3	2	1	1
P97371	P97371	Proteasome activator complex subunit 1	Psme1	Mus musculus	745620	1160900	1146000	1012900	3492400	2986000	0	0	0	0	0	0	8	8	8	37.8	37.8	37.8	0	22.37	98555000	9	6186300		10090	232880	484940	564670	278130	2843400	1322800	0	161870	0	0	167770	129760	0	0	0	0	6	3	0	0
Q8BG32	Q8BG32	26S proteasome non-ATPase regulatory subunit 11	Psmd11	Mus musculus	4216800	2801800	3304800	4810900	7022500	8278600	0	0	0	0	3982300	0	8	8	8	22.3	22.3	22.3	0	27.235	186200000	23	6155800		10090	611770	868390	648020	414730	510240	1863500	84629	306780	147380	123210	312070	265060	2	1	2	2	5	3	1	2
Q9Z0X1	Q9Z0X1	Apoptosis-inducing factor 1, mitochondrial	Aifm1	Mus musculus	2346800	2373400	2380000	2927100	4318600	3002000	5445300	4377700	4081100	7159900	5992400	7886200	6	6	6	13.9	13.9	13.9	0	15.086	228070000	24	6149500		10090	283030	560560	184740	162600	927320	294680	637680	574340	285860	513990	855950	868750	2	2	1	0	4	2	3	3
Q4U2R1	Q4U2R1	E3 ubiquitin-protein ligase HERC2	Herc2	Mus musculus	4553900	7279500	7090200	15001000	13082000	16628000	381680	410920	303150	339970	197720	214070	68	68	68	19.7	19.7	19.7	0	323.31	2179200000	206	6138600		10090	430860	912320	554830	779180	1716900	1458200	53343	105400	5111.5	53701	45777	23001	16	23	21	43	52	51	0	0
Q62351	Q62351	Transferrin receptor protein 1	Tfrc	Mus musculus	1467900	2789300	2055000	3930700	2788000	5481300	9191400	8018200	3672700	3905100	8825500	9988600	8	8	8	10.9	10.9	10.9	0	35.35	233130000	14	6135000		10090	128140	706800	393040	157900	896400	664080	663800	669350	247180	277430	731230	599600	0	0	0	0	1	2	2	3
Q99JY9;Q641P0	Q99JY9	Actin-related protein 3;Actin-related protein 3B	Actr3;Actr3b	Mus musculus;Mus musculus	4930600	4386300	5912100	4895900	3836300	3237600	6238400	3620300	2845500	5976300	3583700	2950600	8	8	8	25.6	25.6	25.6	0	37.36	308700000	31	6111200		10090;10090	697400	1145200	907480	134280	409190	818920	704180	245910	180620	199200	465100	203750	6	5	4	4	3	4	3	0
CON__ENSEMBL:ENSBTAP00000007350;CON__P01030	CON__ENSEMBL:ENSBTAP00000007350;CON__P01030				5982100	3267900	4255600	7257000	3872800	4933700	21384000	15929000	28340000	30497000	17228000	14791000	10	10	6	6	6	4.6	0	18.974	629470000	44	6095100	+	-1;-1	201600	356680	201580	269590	515760	457700	558080	758750	700210	721870	817560	535720	2	1	2	2	2	2	4	6
Q9JLV6	Q9JLV6	Bifunctional polynucleotide phosphatase/kinase	Pnkp	Mus musculus	2331100	3458100	3562800	3970300	4493000	3606800	0	2565300	0	2611200	0	4677600	11	11	11	31.6	31.6	31.6	0	39.542	273890000	27	6071200		10090	165750	1403300	1019900	426040	1454800	974360	115730	173590	18717	102860	93110	122940	2	4	7	3	5	3	0	0
Q99M31	Q99M31	Heat shock 70 kDa protein 14	Hspa14	Mus musculus	5386500	6662800	6102700	2075300	4427900	6771700	2461900	2408300	0	1780700	1687000	1899100	8	8	8	25	25	25	0	32.838	217440000	21	6070700		10090	601350	1323500	881230	284870	672200	1166500	196050	260890	43868	110790	272250	257280	4	4	4	0	4	4	1	0
Q6URW6	Q6URW6	Myosin-14	Myh14	Mus musculus	29298000	0	24331000	30798000	23195000	23331000	0	0	0	0	0	0	7	3	3	3.1	1.4	1.4	0	6.4143	630510000	19	6062600		10090	781400	1032300	864620	492270	1467600	831990	104390	0	26103	98398	198900	164680	3	2	2	2	3	3	1	0
Q921Y2	Q921Y2	U3 small nucleolar ribonucleoprotein protein IMP3	Imp3	Mus musculus	2217200	3387700	1470400	1328900	1386800	1675000	0	0	0	0	0	0	3	3	3	12.5	12.5	12.5	0.0006135	4.6914	60450000	6	6045000		10090	965800	2226700	891940	220490	744170	929300	18953	0	0	47645	0	0	1	3	1	0	0	1	0	0
F8VPU2	F8VPU2	FERM, ARHGEF and pleckstrin domain-containing protein 1	Farp1	Mus musculus	4742600	3707800	2400500	5759400	3303300	5871400	3140200	3088200	3481600	4788500	4738400	7980100	15	15	15	20.2	20.2	20.2	0	69.341	479150000	46	6039800		10090	700010	677140	307710	730340	673630	559630	227550	294480	167790	288400	526170	886970	6	3	3	6	5	4	3	3
Q9JIF0;Q6PAK3	Q9JIF0	Protein arginine N-methyltransferase 1;Protein arginine N-methyltransferase 8	Prmt1;Prmt8	Mus musculus;Mus musculus	1197600	2082500	1332000	1816100	3598600	3382300	1432000	0	0	1831400	0	0	5	5	5	13.7	13.7	13.7	0	15.234	126390000	14	6018800		10090;10090	197580	1029300	668120	368730	1966700	1430300	93612	58989	0	88680	69548	47115	1	2	1	0	5	4	0	0
Q3UKJ7	Q3UKJ7	WD40 repeat-containing protein SMU1	Smu1	Mus musculus	5408700	6472900	4957700	3728300	4100500	3885200	1289100	2865200	0	0	1659000	1644300	11	11	11	35.3	35.3	35.3	0	94.827	398720000	41	6016000		10090	791710	1320500	1071300	294260	1321800	906190	99288	86066	246060	62480	22614	102270	6	7	8	6	6	3	1	1
Q9Z315	Q9Z315	U4/U6.U5 tri-snRNP-associated protein 1	Sart1	Mus musculus	7515600	3684700	1658700	1972500	1870800	1862700	1186100	1798400	1815300	594050	615300	3888200	12	12	12	22.5	22.5	22.5	0	71.008	325330000	29	5931100		10090	1084800	1942900	669910	186560	733400	717820	31217	116180	53659	16301	120310	258000	10	7	2	0	3	4	0	1
Q8K1N4	Q8K1N4	Spermatogenesis-associated serine-rich protein 2	Spats2	Mus musculus	4427700	2059100	2093400	2267700	1955800	1445400	3376600	5592400	4518200	3906200	6029500	7178400	10	10	10	26.2	26.2	26.2	0	43.468	282940000	28	5922300		10090	637700	794450	726440	233090	991980	674670	225490	333430	147410	291740	356460	509400	3	3	2	1	2	1	2	5
Q6PHN9	Q6PHN9	Ras-related protein Rab-35	Rab35	Mus musculus	3029000	3690000	3663700	5203800	3518200	4443300	2333800	0	0	3441200	3757000	3847300	4	4	4	22.9	22.9	22.9	0	13.639	153630000	9	5907500		10090	504930	1229000	902150	484470	1241900	1036100	20442	66988	26322	226770	63771	104540	0	1	1	3	1	3	0	0
Q05512;Q8CIP4;Q8VHJ5	Q05512	Serine/threonine-protein kinase MARK2;MAP/microtubule affinity-regulating kinase 4;Serine/threonine-protein kinase MARK1	Mark2;Mark4;Mark1	Mus musculus;Mus musculus;Mus musculus	3340000	3169600	3827100	2922300	2585500	3122600	1515900	2268700	2232100	2445500	1773700	2311900	13	13	12	23.8	23.8	22.7	0	39.738	444920000	39	5893000		10090;10090;10090	703470	1541400	1115700	347550	959710	828290	27989	92831	62619	44536	77966	91028	5	4	7	5	4	6	1	4
Q68FF7	Q68FF7	SLAIN motif-containing protein 1	Slain1	Mus musculus	0	0	0	0	0	0	0	0	0	0	0	0	1	1	1	1.2	1.2	1.2	0.0095831	2.2173	135440000	3	5888900		10090	733190	2353000	1405500	208480	753360	435330	0	0	0	0	0	0	0	1	1	1	0	0	0	0
CON__Q7Z794	CON__Q7Z794				2480000	3440800	1419700	5705000	1737200	3656000	1427700	935750	1128300	2303000	1718600	1701100	15	10	7	24	18.7	12.6	0	23.974	182150000	14	5875900	+	-1	288320	1229700	854440	734090	531160	1409800	157310	101770	55234	240120	182550	91356	1	4	1	3	0	4	0	0
Q9CXE7	Q9CXE7	Transmembrane emp24 domain-containing protein 5	Tmed5	Mus musculus	0	1017400	871360	0	1062600	1257300	8164700	1861300	0	1992800	2241800	1765500	4	4	4	14	14	14	0	10.337	74028000	4	5873500		10090	117560	406060	246410	35634	654930	478570	1206000	672870	145880	410210	959370	539980	0	0	0	0	0	0	4	0
Q9D0I9	Q9D0I9	Arginine--tRNA ligase, cytoplasmic	Rars1	Mus musculus	2588000	3743900	3418600	4886000	8715600	8629700	4458800	4894900	5155000	5070700	7907200	6351900	12	12	12	18.8	18.8	18.8	0	46.429	408680000	36	5847400		10090	114160	471960	322040	341560	1233300	616080	370920	537190	200990	284900	684360	669990	1	3	1	2	6	5	4	2
Q8BHL4	Q8BHL4	Retinoic acid-induced protein 3	Gprc5a	Mus musculus	0	0	0	0	0	0	15813000	4393900	7304200	13084000	6276100	12057000	2	2	2	12.9	12.9	12.9	0	46.867	199610000	19	5841300		10090	354480	318530	377860	142290	332240	284040	577670	630190	617150	581740	709720	1057700	1	1	1	0	0	1	3	0
Q9D7I8	Q9D7I8	Protein FAM83D	Fam83d	Mus musculus	4124500	4979300	5028600	2050900	2134900	2470100	3399000	3293300	3558600	0	2672300	2197200	10	10	10	21.2	21.2	21.2	0	40.805	216440000	19	5838000		10090	447330	1404900	901590	124160	518160	654030	425790	610120	275290	20191	220650	235810	1	7	8	0	2	0	1	0
P62334	P62334	26S proteasome regulatory subunit 10B	Psmc6	Mus musculus	1527600	1370800	1371600	1421600	3109800	3368100	2462000	2003800	0	2069200	1931000	2323800	6	6	6	19.5	19.5	19.5	0	34.839	151200000	8	5805300		10090	165850	565580	375030	94405	1763200	922100	220030	525600	168140	252820	431110	321430	0	0	0	0	3	3	1	1
P00416	P00416	Cytochrome c oxidase subunit 3	mt-Co3	Mus musculus	789830	607370	684010	756140	1102100	1311400	0	0	0	0	0	0	1	1	1	5.4	5.4	5.4	0.00054945	3.3933	21403000	4	5759000		10090	633980	753860	780170	381910	1989500	1219600	0	0	0	0	0	0	0	1	0	0	1	2	0	0
Q3U1J4	Q3U1J4	DNA damage-binding protein 1	Ddb1	Mus musculus	2816700	4000600	2982200	3766100	8306300	7833500	0	3766600	4415400	1565500	0	3242500	14	14	14	15.4	15.4	15.4	0	45.615	372580000	30	5753300		10090	368860	837460	568150	236150	1811400	1238700	78011	240700	149130	51278	40102	133430	2	4	3	1	11	8	0	0
Q91VW5	Q91VW5	Golgin subfamily A member 4	Golga4	Mus musculus	0	0	0	0	0	0	0	0	0	0	0	0	2	2	2	0.8	0.8	0.8	0.006846	2.3632	764650000	2	5749300		10090	0	0	0	0	0	0	0	0	5713800	0	0	35457	0	0	0	0	0	0	0	0
P13864	P13864	DNA (cytosine-5)-methyltransferase 1	Dnmt1	Mus musculus	7240700	12816000	9941300	3251700	4297600	5230900	4428200	5478500	2607900	1576100	2920800	1808100	27	27	27	22.4	22.4	22.4	0	120.44	944230000	79	5742700		10090	818220	1596900	1172100	170950	695660	675650	192000	156060	61926	29306	124720	49223	12	22	19	5	8	6	2	3
O70572	O70572	Sphingomyelin phosphodiesterase 2	Smpd2	Mus musculus	0	0	4995900	4420300	4441700	5318200	0	0	0	0	0	0	3	3	3	5.7	5.7	5.7	0	5.2281	149230000	10	5739700		10090	506090	751200	881520	399070	1435400	874020	0	371170	267410	0	0	253840	1	1	2	3	1	2	0	0
Q9DCR2	Q9DCR2	AP-3 complex subunit sigma-1	Ap3s1	Mus musculus	1726900	0	0	1512600	1602200	1851700	0	0	0	0	0	0	3	3	3	15.5	15.5	15.5	0	9.172	51538000	9	5726500		10090	1122400	729310	331060	432400	1619000	1199000	69977	0	0	79756	143580	0	3	2	1	0	1	2	0	0
Q9ERH4	Q9ERH4	Nucleolar and spindle-associated protein 1	Nusap1	Mus musculus	0	3063800	1821200	1020600	1736700	1094300	1752300	3633600	2086800	1174900	1688200	1680400	7	7	7	17.6	17.6	17.6	0	14.794	108380000	11	5704300		10090	445030	850780	545460	202220	580090	610430	276190	757920	341000	64322	515850	515040	1	4	1	0	0	0	0	3
Q9D0D4	Q9D0D4	Probable dimethyladenosine transferase	Dimt1	Mus musculus	2544100	2908100	0	0	0	3030000	0	0	0	0	0	0	5	5	5	17.9	17.9	17.9	0	11.613	127270000	5	5662700		10090	809570	1057700	441160	265030	1110200	1211600	178680	236840	31105	118190	244580	195000	1	1	0	0	0	1	0	1
P10852	P10852	4F2 cell-surface antigen heavy chain	Slc3a2	Mus musculus	3000900	3143200	3504500	2756400	7963100	4919600	0	0	0	0	0	0	5	5	5	12.2	12.2	12.2	0	20.269	171760000	9	5654700		10090	563150	830830	736270	93053	1939800	1460200	0	0	0	0	26439	4985.3	0	1	0	0	6	2	0	0
P06795;P21440	P06795	ATP-dependent translocase ABCB1;Phosphatidylcholine translocator ABCB4	Abcb1b;Abcb4	Mus musculus;Mus musculus	6981200	7596900	6959600	5398200	13166000	14905000	637380	533950	0	1707300	1766100	3756600	16	16	5	16.1	16.1	4.6	0	122.02	795950000	67	5636200		10090;10090	408980	1016100	817830	274930	1467500	1375400	18906	17479	2526.2	72746	60984	102860	10	11	11	5	13	16	0	0
Q9CSN1	Q9CSN1	SNW domain-containing protein 1	Snw1	Mus musculus	2074300	1798400	1708500	747220	1001700	1146700	4345900	5659500	5158400	2746100	3085600	3994400	6	6	6	13.8	13.8	13.8	0	19.172	140590000	24	5623600		10090	512850	781980	420230	78846	437000	361030	499120	857740	371620	215040	556700	531410	2	3	2	0	0	0	3	4
P41731	P41731	CD63 antigen	Cd63	Mus musculus	0	0	0	0	0	0	0	0	0	0	0	0	1	1	1	4.6	4.6	4.6	0.00059172	4.1808	44921000	3	5615100		10090	227200	745860	536670	415860	2342000	1347600	0	0	0	0	0	0	0	0	0	1	1	1	0	0
O70152	O70152	Dolichol-phosphate mannosyltransferase subunit 1	Dpm1	Mus musculus	1656200	1336600	860160	0	1339900	2025600	2950100	2180800	1437500	1760800	3239500	3101400	5	5	5	23.1	23.1	23.1	0	20.849	108240000	16	5591300		10090	456350	788090	645870	60375	973430	754410	270940	220530	108460	184000	618810	510070	1	2	1	0	2	2	3	1
O55029	O55029	Coatomer subunit beta	Copb2	Mus musculus	5528400	5680600	5873700	4424800	10723000	11666000	0	0	0	0	0	0	8	8	8	13.6	13.6	13.6	0	48.598	355340000	24	5591100		10090	480920	1154500	221630	68040	1728200	1539800	0	397940	0	44116	42606	0	3	4	3	1	7	5	0	1
P35550	P35550	rRNA 2-O-methyltransferase fibrillarin	Fbl	Mus musculus	1797500	2725700	2404300	2755900	2661100	2759100	3286000	3194600	3181200	3704100	4008800	3223100	7	7	7	25.1	25.1	25.1	0	17.914	221990000	23	5585900		10090	121530	862440	436140	166510	1719100	177940	243700	424350	180420	249560	495720	508440	1	3	1	2	4	3	0	1
Q9Z1M8	Q9Z1M8	Protein Red	Ik	Mus musculus	3095400	3185500	2089900	1796700	1779900	2109600	2191100	1883600	2673300	2462700	1706800	0	5	5	5	10.8	10.8	10.8	0	24.564	127260000	14	5580900		10090	686310	1299200	681690	171590	722040	695470	221100	287840	224860	240530	242340	107890	3	4	1	1	1	0	0	1
Q99KF1	Q99KF1	Transmembrane emp24 domain-containing protein 9	Tmed9	Mus musculus	0	0	0	0	0	0	7312300	5161400	0	6121800	0	5769900	3	3	3	12.8	12.8	12.8	0	11.178	72499000	8	5576900		10090	0	0	0	0	0	63757	1299000	1417500	161190	874510	594140	1166700	0	0	0	0	0	0	2	1
Q9R0T7;Q9QUK9	Q9R0T7;Q9QUK9	Pancreatic trypsin;TESP4	Try4;Try5	Mus musculus;Mus musculus	268300000	60831000	259300000	1087300000	657920000	95853000	0	0	0	0	46136000	40242000	1	1	1	8.1	8.1	8.1	0.0010368	2.8811	7242500000	23	5576800		10090;10090	546140	1116600	518260	570090	1229000	899840	73310000	154860	201150	593420	181220	159630	1	0	4	5	5	3	2	0
O88796	O88796	Ribonuclease P protein subunit p30	Rpp30	Mus musculus	1942600	1888900	2043000	2040100	2869100	2910900	0	0	0	0	2162700	0	6	6	6	31	31	31	0	19.801	140940000	20	5505500		10090	717900	864720	239320	374330	1745100	1021800	0	123140	0	68583	282350	68233	5	3	2	2	5	3	0	0
Q9D8X2	Q9D8X2	Coiled-coil domain-containing protein 124	Ccdc124	Mus musculus	1911900	2804500	0	0	0	1694500	0	3757100	0	0	0	0	6	6	6	24	24	24	0	15.707	99054000	9	5477000		10090	698050	1993100	253440	84677	531910	1152600	0	527900	41752	24780	193530	268280	1	1	0	0	1	3	1	1
Q9CWK3	Q9CWK3	CD2 antigen cytoplasmic tail-binding protein 2	Cd2bp2	Mus musculus	1661300	2521700	1142000	905190	1687200	1923300	0	0	0	0	0	0	3	3	3	9.4	9.4	9.4	0	7.9185	65520000	11	5460000		10090	852660	1311500	861310	165560	961210	1307700	0	0	0	0	0	0	2	3	0	0	3	2	0	0
P53986	P53986	Monocarboxylate transporter 1	Slc16a1	Mus musculus	0	0	0	0	0	0	0	0	0	0	0	0	3	3	3	8.5	8.5	8.5	0	16.131	81705000	8	5447000		10090	370240	873760	481190	154030	897780	867590	300710	176320	91503	275790	452640	505410	0	0	0	1	1	1	1	1
P45376	P45376	Aldo-keto reductase family 1 member B1	Akr1b1	Mus musculus	0	1551300	0	0	3888800	3887900	0	0	0	0	0	0	5	5	5	16.5	16.5	16.5	0	13.158	103270000	8	5435100		10090	71341	909760	204530	154280	2288100	1575500	55609	87893	24193	0	44341	19639	0	1	0	1	4	2	0	0
P10404;P11370;B2RQY6	P10404;P11370	MLV-related proviral Env polyprotein;Retrovirus-related Env polyprotein from Fv-4 locus;BC035947 protein	;Fv4;BC035947	Mus musculus;Mus musculus;Mus musculus	2225900	2645200	2767500	9897800	6075000	7113200	2537600	0	0	3790000	2657600	4128900	4	4	4	7.6	7.6	7.6	0	51.322	220300000	16	5424700		10090;10090;10090	331940	652340	528360	493280	1100600	915630	146080	132980	61174	217170	353800	491340	1	1	1	3	4	3	1	0
O08784	O08784	Treacle protein	Tcof1	Mus musculus	11529000	12047000	3708100	2508600	4786900	7898100	3763300	4342000	6325100	3560500	5805100	3676000	19	19	19	18.1	18.1	18.1	0	67.593	600660000	55	5410600		10090	829900	1705500	455900	72843	576940	953070	137220	143150	127930	53751	221060	133320	14	17	3	0	3	11	0	3
Q8BHY2	Q8BHY2	Nucleolar complex protein 4 homolog	Noc4l	Mus musculus	5729700	6195100	1220300	0	1362900	1171000	0	0	0	0	0	0	10	10	10	26	26	26	0	52.925	184850000	16	5404600		10090	1498300	2299500	478610	11279	189710	404430	188850	163490	29089	27657	71865	53123	6	8	0	0	0	0	1	1
P68254	P68254	14-3-3 protein theta	Ywhaq	Mus musculus	0	4546500	0	5713200	6407100	5391100	0	0	0	0	0	0	6	3	3	28.2	17.1	17.1	0	75.789	146880000	13	5355800		10090	340390	991610	937870	210570	811090	1253800	165700	512180	321950	160230	288630	299660	0	0	1	1	3	2	0	1
Q8QZY9	Q8QZY9	Splicing factor 3B subunit 4	Sf3b4	Mus musculus	4523700	3536700	3994700	3904000	4554600	3068900	6291300	4323300	0	4102100	5123500	3483200	4	4	4	16.3	16.3	16.3	0	20.876	252620000	28	5352300		10090	605900	1127400	585600	231960	999680	492410	152420	396020	34855	160380	244730	320960	3	3	3	2	3	3	2	1
P14152	P14152	Malate dehydrogenase, cytoplasmic	Mdh1	Mus musculus	0	0	0	0	3472700	3166900	0	0	0	0	0	0	5	5	5	19.5	19.5	19.5	0	20.709	95538000	6	5312700		10090	185610	0	0	148360	2837100	1922100	0	219450	0	0	0	0	0	0	0	0	4	2	0	0
Q3UJV1	Q3UJV1	Centrosomal protein CCDC61	Ccdc61	Mus musculus	2206100	2684800	1938900	4413800	2993000	2964000	989100	2359400	2251500	1758300	1736200	2167500	6	6	6	11.4	11.4	11.4	0	14.738	192920000	20	5309000		10090	342910	939540	583970	569580	955230	810800	102710	245820	182170	155290	237640	183350	3	3	0	5	3	3	0	0
Q80XI3	Q80XI3	Eukaryotic translation initiation factor 4 gamma 3	Eif4g3	Mus musculus	6125000	4200700	5663400	3861700	2893800	2559400	1998200	3318800	2710300	3699800	3340300	3594300	23	21	21	17.6	16.5	16.5	0	81.124	557120000	66	5297000		10090	719920	1162500	961070	239230	698490	282660	170650	283490	101260	205430	207110	265240	14	9	14	4	6	4	2	2
Q9D945	Q9D945	Protein LLP homolog	Llph	Mus musculus	0	0	0	0	0	0	0	0	0	0	0	0	1	1	1	12.3	12.3	12.3	0.00053792	3.1727	26436000	1	5287300		10090	333280	549010	642880	726810	2121200	0	0	0	0	258610	476460	178980	0	0	0	0	1	0	0	0
CON__ENSEMBL:ENSBTAP00000024466;CON__ENSEMBL:ENSBTAP00000024462	CON__ENSEMBL:ENSBTAP00000024466;CON__ENSEMBL:ENSBTAP00000024462				0	7430200	3520300	4209800	2598400	1755300	0	0	0	0	0	0	3	3	3	10	10	10	0	17.878	93000000	9	5272100	+	-1;-1	311920	2395900	861350	484690	832640	385590	0	0	0	0	0	0	1	2	3	1	1	1	0	0
Q9CZN7	Q9CZN7	Serine hydroxymethyltransferase, mitochondrial	Shmt2	Mus musculus	2293900	1894100	1507500	2129100	4228700	3388600	742450	0	0	799500	969690	1424600	8	8	8	18.1	18.1	18.1	0	27.481	209120000	24	5261800		10090	507130	1017000	382660	327550	1378300	1504700	24194	51258	19515	24334	39386	36977	5	3	4	2	5	4	0	0
Q9R190	Q9R190	Metastasis-associated protein MTA2	Mta2	Mus musculus	13480000	14461000	6813300	10790000	0	18495000	0	0	0	6057200	0	0	3	3	3	4.5	4.5	4.5	0	5.831	236770000	4	5261600		10090	1056400	2186000	73434	424140	203760	1029500	0	78845	50404	82680	49192	27305	0	1	1	0	0	2	0	0
Q64092;Q9WTW4;Q08874	Q64092	Transcription factor E3;Transcription factor EC;Microphthalmia-associated transcription factor	Tfe3;Tfec;Mitf	Mus musculus;Mus musculus;Mus musculus	1044300	1018100	1108200	1061100	863620	905440	1230300	3812000	6508400	11836000	8202700	6972000	6	6	5	14.9	14.9	13.5	0	54.178	206130000	18	5230500		10090;10090;10090	377590	488300	513520	208160	392270	279210	149950	233450	258460	708380	848530	772670	1	2	0	0	0	0	0	2
O70310	O70310	Glycylpeptide N-tetradecanoyltransferase 1	Nmt1	Mus musculus	2162600	2778200	2284400	1499200	3073400	3459300	1518100	2659700	1453300	1497800	1566500	1967800	8	5	5	21.4	13.3	13.3	0	16.024	152690000	16	5230000		10090	295180	913250	656310	161920	1174300	912410	110960	375180	111460	82172	250200	186730	1	3	3	0	4	4	0	1
Q9R0P4	Q9R0P4	Small acidic protein	Smap	Mus musculus	0	0	0	0	0	0	0	0	0	0	0	0	1	1	1	8.8	8.8	8.8	0	24.453	25861000	3	5172200		10090	2187000	2271600	0	0	713720	0	0	0	0	0	0	0	1	1	0	0	1	0	0	0
P97384	P97384	Annexin A11	Anxa11	Mus musculus	799050	1289000	1287400	1183900	2197500	2594800	876830	1354700	0	0	0	0	5	5	5	10.7	10.7	10.7	0	18.438	98162000	13	5166400		10090	202510	948810	637930	164870	1860600	993640	54147	265990	37951	0	0	0	1	1	1	1	6	3	0	0
Q9R0P3	Q9R0P3	S-formylglutathione hydrolase	Esd	Mus musculus	0	1490700	1035300	1989900	7833400	5642200	0	0	0	0	0	0	5	5	5	29.1	29.1	29.1	0	35.297	131230000	8	5140800		10090	0	327560	241520	308940	2582200	1680600	0	0	0	0	0	0	0	0	0	0	4	4	0	0
Q9R0P5	Q9R0P5	Destrin	Dstn	Mus musculus	0	0	0	0	3567600	0	2114200	2992000	0	2628200	0	2311900	3	2	2	21.2	14.5	14.5	0	26.265	55516000	16	5046900		10090	138380	275630	191360	137930	1523400	413520	293080	866610	316100	305270	125580	460090	2	1	1	1	2	1	2	1
P70280	P70280	Vesicle-associated membrane protein 7	Vamp7	Mus musculus	0	0	0	0	0	0	0	0	0	0	0	0	2	2	2	7.7	7.7	7.7	0.0025562	2.7516	65456000	2	5035100		10090	331540	843900	392990	185160	1074900	892290	70481	108030	0	102290	255970	777500	0	0	0	0	1	0	0	0
Q9D1M7	Q9D1M7	Peptidyl-prolyl cis-trans isomerase FKBP11	Fkbp11	Mus musculus	2006000	1492400	1679800	1588100	2110400	1669500	0	0	0	0	0	0	2	2	2	16.4	16.4	16.4	0	6.5837	48107000	7	5021300		10090	615490	954090	680120	220720	866950	572370	0	329180	194750	0	359040	228580	2	1	1	0	2	1	0	0
D0QMC3;O35368	D0QMC3	Myeloid cell nuclear differentiation antigen-like protein;Interferon-activable protein 203	Mndal;Ifi203	Mus musculus;Mus musculus	1762400	1771500	1746500	3704200	3549200	3684200	859560	0	0	0	0	1469700	9	9	7	21.4	21.4	18.4	0	20.363	195750000	17	5003800		10090;10090	378870	649870	664550	563870	1112900	861240	74122	71379	20183	107030	222140	277650	1	2	2	3	4	4	0	0
Q8BMS1	Q8BMS1	Trifunctional enzyme subunit alpha, mitochondrial	Hadha	Mus musculus	3570800	1195300	2947400	3665300	4036400	2769300	4307000	0	0	3330100	3297800	2442700	13	13	13	27.7	27.7	27.7	0	92.403	365460000	54	4980500		10090	459700	899710	872750	733130	839630	715420	141930	139890	0	73190	138330	106710	9	8	8	9	9	8	1	0
Q91WR3	Q91WR3	Activating signal cointegrator 1 complex subunit 2	Ascc2	Mus musculus	2705800	1977100	3620800	4156800	4986400	2959400	1851100	1927000	2658700	3320200	6134400	5553600	12	12	12	28.2	28.2	28.2	0	101.58	373400000	48	4978500		10090	143010	359030	538110	289880	804900	517830	43875	357260	69331	387010	734470	733790	5	4	7	8	10	5	0	1
Q9D1M0	Q9D1M0	Protein SEC13 homolog	Sec13	Mus musculus	6936300	0	8257000	0	8658500	0	0	0	0	3015800	0	0	2	2	2	11.5	11.5	11.5	0	34.29	143430000	9	4976600		10090	353690	935680	614900	351090	1172600	689000	94398	275280	172410	103020	0	214550	2	1	2	1	2	1	0	0
Q62036	Q62036	Centrosomal protein of 131 kDa	Cep131	Mus musculus	1852600	4396000	2336400	5183000	3375800	3485900	1421200	1863200	1266300	2043200	1669200	716230	17	17	17	21	21	21	0	59.651	446320000	39	4966500		10090	272930	1069300	576230	549020	990070	827480	113160	190110	46154	128250	116450	87336	0	9	3	10	8	6	0	1
Q8K396	Q8K396	Meiotic nuclear division protein 1 homolog	Mnd1	Mus musculus	0	0	0	0	0	0	0	0	0	0	0	0	1	1	1	4.9	4.9	4.9	0.0055	2.549	49585000	4	4958500		10090	0	0	0	0	0	0	777500	0	625470	909630	0	2645900	0	0	0	0	0	0	1	0
P61211	P61211	ADP-ribosylation factor-like protein 1	Arl1	Mus musculus	1005600	767560	997770	1645900	2608900	1786100	0	0	0	0	3315600	0	4	4	4	32.6	32.6	32.6	0	10.317	73471000	12	4948200		10090	131960	146490	364010	119300	1069200	691840	573690	412000	0	0	1017800	421960	1	1	1	1	3	2	1	0
Q5RJG1	Q5RJG1	Nucleolar protein 10	Nol10	Mus musculus	7097200	12112000	0	0	0	0	4601000	4295300	0	0	4305300	4961500	2	2	2	3.2	3.2	3.2	0.00058928	4.0775	167670000	8	4931500		10090	555790	1158600	506330	76965	593600	576350	255920	341620	106910	116160	315210	328030	1	2	1	1	1	1	0	0
Q8BFZ3	Q8BFZ3	Beta-actin-like protein 2	Actbl2	Mus musculus	8719100	5771800	6765200	6832000	1379600	1798500	14721000	2287100	0	8375800	4225100	5175300	10	1	1	24.7	3.2	3.2	0	8.1367	225940000	12	4916100		10090	743140	820940	587420	513670	237300	187660	588230	130810	0	353790	367700	385460	2	2	2	0	0	1	2	0
Q61191	Q61191	Host cell factor 1	Hcfc1	Mus musculus	4629900	6815700	4570300	1505600	11049000	11742000	645660	1643300	1227100	1715500	1526700	2017200	13	13	13	8.4	8.4	8.4	0	52.673	489440000	40	4912100		10090	321470	682110	346620	53882	1774400	1403400	15945	74486	35831	39674	69321	94932	5	6	6	1	11	10	0	1
Q64133	Q64133	Amine oxidase [flavin-containing] A	Maoa	Mus musculus	1235800	1583200	1395300	1234700	2493200	3005200	988680	0	0	0	0	0	8	8	8	20.5	20.5	20.5	0	34.494	157080000	19	4908200		10090	307130	788570	550790	260120	1248900	1334900	150440	83648	0	90798	51930	40981	0	3	2	1	6	6	0	0
P23242	P23242	Gap junction alpha-1 protein	Gja1	Mus musculus	3710800	1965900	2300900	8753800	2453900	3559700	3059200	2613000	0	6631600	5387100	7370000	7	7	7	25.9	25.9	25.9	0	23.528	264420000	25	4906800		10090	505590	372550	335540	753170	359120	788370	179480	63747	284870	274680	612690	661910	1	1	1	6	2	2	1	0
Q3UGS4	Q3UGS4	Mapk-regulated corepressor-interacting protein 1	Mcrip1	Mus musculus	2069800	2602300	2204100	0	1624600	1422700	0	0	0	0	0	0	3	3	3	41.2	41.2	41.2	0	10.012	97745000	12	4893600		10090	1093300	2470400	1743400	280460	1753400	997280	709660	1054200	535330	611870	965890	736280	2	2	1	0	2	1	1	1
Q8R323	Q8R323	Replication factor C subunit 3	Rfc3	Mus musculus	1358200	1543900	1272000	1366700	1477500	2206300	681850	0	0	865580	748060	830850	5	5	5	16.6	16.6	16.6	0	40.128	102730000	21	4891900		10090	488540	873000	611010	308740	881030	1300500	66034	0	20355	73638	146780	122270	2	3	3	3	4	5	0	0
Q3TIX9	Q3TIX9	U4/U6.U5 tri-snRNP-associated protein 2	Usp39	Mus musculus	3113300	3001500	2947200	2696200	2887000	2975700	0	0	0	0	0	2701600	7	7	7	20	20	20	0	60.854	184140000	24	4891600		10090	276580	1227400	454010	287230	1439200	1134200	0	0	0	0	0	72978	6	4	5	1	4	4	0	0
Q9CYN2	Q9CYN2	Signal peptidase complex subunit 2	Spcs2	Mus musculus	2161800	2643300	2323000	2167500	3747300	2929200	0	0	0	0	0	0	4	4	4	20.8	20.8	20.8	0	13.144	118440000	8	4854300		10090	118830	831250	769350	199910	1047600	1423100	50583	112950	54388	57113	99289	89947	1	1	0	0	4	1	0	0
Q7TMF2	Q7TMF2	3-5 exoribonuclease 1	Eri1	Mus musculus	0	0	0	0	0	0	0	0	0	0	0	0	3	3	3	14.8	14.8	14.8	0	10.068	77796000	6	4828500		10090	534800	891520	463360	128890	509920	1247400	250970	278810	0	148360	374480	0	0	1	1	0	1	1	1	1
Q6P8I4	Q6P8I4	PEST proteolytic signal-containing nuclear protein	Pcnp	Mus musculus	0	1086100	0	0	1030100	1001300	0	0	0	0	0	0	3	3	3	21.9	21.9	21.9	0	7.3177	48192000	3	4819200		10090	358420	869020	501740	168400	872640	622010	81332	300200	218740	134890	407860	283970	0	1	0	0	1	1	0	0
Q8R1F1	Q8R1F1	Protein Niban 2	Niban2	Mus musculus	3108400	3922600	2216100	0	6085500	7261500	3124900	0	0	0	2782300	0	11	11	11	22.3	22.3	22.3	0	76.977	411630000	22	4814400		10090	325350	878390	335960	82856	1714800	1325400	82916	56015	22206	0	156240	30967	4	3	1	0	7	7	0	0
Q6P1F6;Q925E7;Q6ZWR4;Q8BG02	Q6P1F6;Q925E7	Serine/threonine-protein phosphatase 2A 55 kDa regulatory subunit B alpha isoform;Serine/threonine-protein phosphatase 2A 55 kDa regulatory subunit B delta isoform;Serine/threonine-protein phosphatase 2A 55 kDa regulatory subunit B beta isoform;Serine/threonine-protein phosphatase 2A 55 kDa regulatory subunit B gamma isoform	Ppp2r2a;Ppp2r2d;Ppp2r2b;Ppp2r2c	Mus musculus;Mus musculus;Mus musculus;Mus musculus	2116100	1700600	1516400	3016200	3556100	3010300	1990300	0	0	2225500	1515300	0	4	4	4	10.7	10.7	10.7	0	19.251	117790000	15	4732700		10090;10090;10090;10090	424790	738650	437150	234550	1332700	853510	178030	96048	0	173570	183950	79775	2	1	2	2	4	3	1	0
Q8CIW5	Q8CIW5	Twinkle mtDNA helicase	Twnk	Mus musculus	4257000	3293700	3439100	3377100	2882500	2541800	0	0	0	0	0	0	7	7	7	15	15	15	0	71.449	196550000	10	4721000		10090	711790	1227700	857390	454510	838580	538630	92391	0	171320	0	0	0	3	4	2	1	0	0	0	0
Q91VT1	Q91VT1	E3 SUMO-protein ligase NSE2	Nsmce2	Mus musculus	0	1274100	1945600	0	1631100	1683300	0	0	0	0	964040	0	3	3	3	14.6	14.6	14.6	0	6.7715	56434000	6	4702800		10090	134580	551140	664130	211350	1207500	889240	47398	32725	0	208530	281780	474510	1	1	1	0	1	1	0	0
Q99JY0	Q99JY0	Trifunctional enzyme subunit beta, mitochondrial	Hadhb	Mus musculus	1558600	1178300	2353500	3215500	2522600	2086200	0	0	0	0	0	0	7	7	7	16.6	16.6	16.6	0	17.449	136140000	14	4702500		10090	621640	470910	926480	492910	977100	690620	0	77228	0	97405	132350	215850	3	2	3	3	2	1	0	0
Q8CGF7	Q8CGF7	Transcription elongation regulator 1	Tcerg1	Mus musculus	3144200	3664600	2746200	2361400	3587100	5652400	0	0	0	0	0	0	9	9	9	8.6	8.6	8.6	0	30.773	208400000	15	4655200		10090	393910	1907600	517840	30006	747020	824300	49938	0	85814	68464	14459	30290	3	4	2	0	2	4	0	0
P60766	P60766	Cell division control protein 42 homolog	Cdc42	Mus musculus	0	1016300	1238900	2271200	3630500	3070800	0	0	0	0	1874900	0	2	2	2	15.7	15.7	15.7	0	30.485	57049000	5	4642700		10090	149050	309040	238230	433710	1492000	1194800	375370	0	0	0	450600	0	0	0	0	1	2	2	0	0
Q9D1Q4	Q9D1Q4	Dolichol-phosphate mannosyltransferase subunit 3	Dpm3	Mus musculus	0	0	0	0	0	0	0	0	0	0	0	0	1	1	1	10.9	10.9	10.9	0.0010504	2.9789	13922000	5	4640700		10090	455230	760230	517510	195430	1190700	1015600	146820	0	0	108240	0	250930	1	1	0	1	1	1	0	0
P19157;P46425;F6RWR5	P19157;P46425	Glutathione S-transferase P 1;Glutathione S-transferase P 2;GST class-pi	Gstp1;Gstp2;Gstp3	Mus musculus;Mus musculus;Mus musculus	0	1217800	915210	1446400	4606900	2136500	0	0	0	0	1917900	0	5	5	5	37.1	37.1	37.1	0	84.468	131420000	11	4630500		10090;10090;10090	77865	505780	217220	247970	2707100	602760	393580	472020	193150	260090	271870	132180	0	1	0	0	5	4	0	0
Q91WF7	Q91WF7	Polyphosphoinositide phosphatase	Fig4	Mus musculus	25715000	14126000	19970000	29084000	12773000	10968000	67074000	14355000	18160000	46540000	28151000	24716000	1	1	1	2.1	2.1	2.1	0.0095877	2.2185	790080000	18	4622700		10090	512680	542570	539730	332870	310170	277700	770200	160180	132870	380960	399120	263710	2	2	3	2	0	2	1	1
Q6NZN0	Q6NZN0	RNA-binding protein 26	Rbm26	Mus musculus	4979000	4428800	4435700	1808000	4172000	2921600	1068500	1120000	0	1598200	965490	1266500	8	8	7	9.5	9.5	8.3	0	43.572	169890000	21	4605200		10090	656560	1187200	752080	178300	761750	416990	111700	220040	7601.8	45452	67568	199980	5	5	3	1	2	4	0	1
O35609	O35609	Secretory carrier-associated membrane protein 3	Scamp3	Mus musculus	2406300	1605000	1966700	2472000	3531500	2563900	3041400	2374500	0	2380500	2205800	2401400	3	3	3	15.5	15.5	15.5	0	17.558	100210000	13	4602400		10090	236470	617440	294480	132280	678420	434100	395370	599350	0	262440	447160	504850	1	1	0	2	2	1	2	1
Q8BMB3	Q8BMB3	Eukaryotic translation initiation factor 4E type 2	Eif4e2	Mus musculus	0	0	0	0	0	0	0	0	0	0	0	0	1	1	1	6.5	6.5	6.5	0.00057803	3.8688	59819000	6	4601500		10090	574720	612440	1064400	391510	980750	669300	38439	0	0	55852	112430	101580	1	1	1	1	1	1	0	0
Q99J72	Q99J72	DNA dC->dU-editing enzyme APOBEC-3	Apobec3	Mus musculus	5350000	3559800	4506800	2135000	2033900	0	0	0	0	0	0	0	3	3	3	5.9	5.9	5.9	0	6.5771	97880000	9	4599400		10090	806560	1447600	965800	221030	716200	442140	0	0	0	0	0	0	2	1	3	1	1	1	0	0
Q8CGZ0	Q8CGZ0	Calcium homeostasis endoplasmic reticulum protein	Cherp	Mus musculus	4277000	4341500	3664900	2680700	1820900	3447600	0	0	0	0	0	0	5	5	5	7.2	7.2	7.2	0	17.014	176890000	13	4580700		10090	590470	1262400	916800	135790	635780	759160	58827	34896	15143	17539	127800	26068	3	2	2	1	2	2	0	1
Q9Z2U1	Q9Z2U1	Proteasome subunit alpha type-5	Psma5	Mus musculus	0	1424000	0	0	1936000	1629000	0	0	0	0	0	0	3	3	3	14.9	14.9	14.9	0	6.6473	50196000	5	4563300		10090	115000	873290	133940	67266	1340200	898300	298880	250250	95561	117130	204330	169060	0	1	0	0	1	2	0	0
Q9EQ61	Q9EQ61	Pescadillo homolog	Pes1	Mus musculus	3178300	4824600	1121900	1181900	1056900	1286800	4230500	3164000	0	0	1215600	3101900	7	7	7	12.2	12.2	12.2	0	13.843	162700000	20	4555300		10090	694200	1376700	227070	138730	576540	483340	309230	299590	73121	0	119930	256870	4	6	0	0	1	0	2	2
Q6P5B0	Q6P5B0	RRP12-like protein	Rrp12	Mus musculus	3268600	4698700	2211100	2578700	4460200	4710900	3106800	2167300	522930	2832300	3502700	3524200	14	14	14	14.4	14.4	14.4	0	64.927	445760000	63	4552500		10090	521700	974550	537360	254690	901670	797380	117980	27857	12601	105310	222760	78603	7	11	4	4	11	9	4	2
Q9WTX2	Q9WTX2	Interferon-inducible double-stranded RNA-dependent protein kinase activator A	Prkra	Mus musculus	2499600	2999000	2731700	2262500	3175000	2947600	3045600	2821700	0	0	3992600	1780300	5	5	5	22	22	22	0	34.516	232870000	17	4544300		10090	592000	1376600	749520	334540	712080	779600	239130	196760	179450	99683	178580	235590	2	3	2	1	2	3	1	0
Q9CPU4	Q9CPU4	Microsomal glutathione S-transferase 3	Mgst3	Mus musculus	798700	784930	837820	0	1167400	962950	0	0	0	0	0	0	2	2	2	17.6	17.6	17.6	0.00059916	4.3571	31650000	4	4521400		10090	396940	749630	640780	0	1220200	880310	0	633620	0	0	0	0	0	0	1	1	2	0	0	0
Q9JIW9	Q9JIW9	Ras-related protein Ral-B	Ralb	Mus musculus	0	0	0	0	0	0	1579100	0	0	2999800	0	2419700	5	3	3	30.6	15.5	15.5	0	5.4819	40607000	5	4511900		10090	170710	313740	298360	0	585560	584730	303780	232450	0	553170	287340	1182000	0	0	1	0	0	0	0	0
P17426	P17426	AP-2 complex subunit alpha-1	Ap2a1	Mus musculus	7931200	6886800	9499700	5733000	4931400	4511700	6801200	3373500	0	3352900	3446300	0	20	14	14	27.8	21.1	21.1	0	63.43	439820000	47	4491000		10090	685870	1222600	859500	295010	440590	533340	217550	38402	29031	155810	13287	0	8	11	10	5	5	5	1	0
Q91VN6	Q91VN6	Probable ATP-dependent RNA helicase DDX41	Ddx41	Mus musculus	6201700	5161700	1399200	1289000	1022400	1725200	954790	1875800	0	993380	1181100	3105600	12	12	12	21.4	21.4	21.4	0	24.196	219410000	21	4490400		10090	928040	1591700	319080	99404	500230	366040	118780	98543	10331	52179	84986	321060	6	8	0	0	1	2	0	0
P83940	P83940	Elongin-C	Eloc	Mus musculus	0	0	0	0	0	0	0	2311900	3207800	0	0	2176900	3	3	3	29.5	29.5	29.5	0	8.2639	59786000	4	4480000		10090	250940	1016100	361910	227150	874560	636120	198920	311780	186570	182030	322200	614890	0	0	0	0	0	1	0	1
O35841	O35841	Apoptosis inhibitor 5	Api5	Mus musculus	1471000	1335500	1658500	1057700	2691100	2003100	1994900	1861000	0	1240700	1512800	0	5	5	5	16.1	16.1	16.1	0	35.729	130690000	16	4475800		10090	347990	880800	688060	27241	1696200	523910	84848	115620	49972	23406	87794	33552	2	4	1	0	5	3	0	0
P67871	P67871	Casein kinase II subunit beta	Csnk2b	Mus musculus	0	0	0	0	0	0	0	0	0	0	0	0	2	2	2	10.7	10.7	10.7	0.00058754	4.0695	75335000	1	4473600		10090	492680	855100	463840	334880	915370	1113800	89385	45715	0	0	106150	56710	0	1	0	0	0	0	0	0
Q9DCC8	Q9DCC8	Mitochondrial import receptor subunit TOM20 homolog	Tomm20	Mus musculus	0	0	0	0	0	0	0	0	0	0	0	0	1	1	1	13.8	13.8	13.8	0	5.4703	22356000	3	4471200		10090	510380	523820	1141600	417330	1396700	481320	0	0	0	0	0	0	1	0	0	1	1	0	0	0
Q9DB77	Q9DB77	Cytochrome b-c1 complex subunit 2, mitochondrial	Uqcrc2	Mus musculus	1433700	1564500	1457300	1106700	2682100	2496300	0	0	0	0	0	0	5	5	5	11.9	11.9	11.9	0	33.128	109190000	13	4470600		10090	406470	847770	580410	185800	1230400	1039600	25647	67838	0	0	86613	57150	1	2	2	0	4	4	0	0
Q9DCJ5	Q9DCJ5	NADH dehydrogenase [ubiquinone] 1 alpha subcomplex subunit 8	Ndufa8	Mus musculus	1785100	1830800	1521600	1315100	2430100	2583000	1939000	0	0	2022200	2102700	2173700	4	4	4	27.9	27.9	27.9	0	10.2	129810000	11	4461700		10090	513460	976600	675410	187300	1212400	896580	414580	392490	165660	467480	401140	865000	2	1	0	0	4	4	0	0
A2RTL5	A2RTL5	Arginine/serine-rich coiled-coil protein 2	Rsrc2	Mus musculus	2670700	2039700	1529300	990000	1330300	1510600	0	0	0	0	0	0	2	2	2	5.9	5.9	5.9	0	9.4196	49064000	5	4460400		10090	749570	1039700	739340	177630	879070	733400	0	141670	0	0	0	0	2	2	1	0	0	0	0	0
P19324	P19324	Serpin H1	Serpinh1	Mus musculus	718480	998240	829360	1100100	3772800	4207400	0	0	0	0	0	0	7	7	7	25.9	25.9	25.9	0	62.864	155820000	21	4459800		10090	146890	400240	206540	159690	1560100	1209800	100700	308550	216630	0	0	150740	1	1	2	1	7	6	1	2
P24472	P24472	Glutathione S-transferase A4	Gsta4	Mus musculus	0	0	0	0	6797100	4818100	0	0	0	0	0	0	2	2	2	14	14	14	0	9.6984	83210000	3	4458200		10090	0	556570	0	285950	2058200	1523000	0	0	0	34376	0	0	0	0	0	0	1	2	0	0
P54103	P54103	DnaJ homolog subfamily C member 2	Dnajc2	Mus musculus	2470800	1982100	2069400	2097000	2519600	2863800	1734700	2243900	0	0	1731000	0	6	6	6	12.4	12.4	12.4	0	28.776	173290000	24	4454000		10090	441150	910050	611350	125730	1020300	755960	136280	237030	63813	30745	121550	42605	2	4	5	3	5	5	0	0
Q9CPT5	Q9CPT5	Nucleolar protein 16	Nop16	Mus musculus	1504800	1146600	0	1499100	1706300	1967100	0	1251800	0	2154800	2783900	2333600	5	5	5	24.2	24.2	24.2	0	10.337	80292000	7	4438100		10090	267320	698130	341450	175820	739000	787910	0	194650	63447	262360	316140	591900	0	1	0	0	3	1	0	0
Q9ERK4	Q9ERK4	Exportin-2	Cse1l	Mus musculus	1622300	2155600	2591800	2010900	6835300	5836700	7520600	0	3175000	5221200	1120900	1882000	15	15	15	21.6	21.6	21.6	0	47.434	295000000	37	4436900		10090	245510	740020	362600	85713	1548000	876650	52946	17946	32132	47473	129880	298060	3	3	1	0	15	12	2	0
O55028	O55028	[3-methyl-2-oxobutanoate dehydrogenase [lipoamide]] kinase, mitochondrial	Bckdk	Mus musculus	3393000	3097100	3499500	2399800	3514200	3291300	3544300	0	0	0	0	0	5	5	5	21.4	21.4	21.4	0	38.571	189960000	20	4433100		10090	225220	1057400	526720	261090	348560	655790	231140	407180	189500	167720	289960	333900	3	4	3	2	4	3	1	0
Q8JZQ2	Q8JZQ2	AFG3-like protein 2	Afg3l2	Mus musculus	6437600	5744500	6656800	0	5872600	6540700	3695300	0	0	0	0	0	3	2	2	5.1	3.7	3.7	0.0025575	2.752	208280000	8	4431600		10090	358120	516540	473670	189950	446490	440960	73538	648060	96236	171350	401990	614670	1	1	1	1	2	0	0	1
Q9R0Q4	Q9R0Q4	Mortality factor 4-like protein 2	Morf4l2	Mus musculus	1742300	1858900	1676100	1983400	2956800	2795700	0	0	0	0	1565200	0	5	5	5	20.1	20.1	20.1	0	11.682	86597000	11	4423700		10090	184870	374090	712660	424610	621510	1277600	0	289530	16456	188340	334080	0	1	1	2	1	1	5	0	0
CON__P34955	CON__P34955				1109100	2543800	1414200	1689200	2146200	1625300	2072500	1245600	0	2791500	1785900	1647600	4	4	4	12.7	12.7	12.7	0	9.7583	100840000	13	4409500	+	-1	108200	1028400	545490	398220	1006500	317600	125580	123720	76292	145320	206760	327380	0	3	1	2	2	0	1	0
Q61792	Q61792	LIM and SH3 domain protein 1	Lasp1	Mus musculus	0	0	0	0	2866100	0	2020000	2223000	2369200	0	1802000	0	4	4	4	18.6	18.6	18.6	0	9.8839	61412000	7	4386600		10090	221440	354480	206000	76196	1441200	280020	251900	553720	311360	80704	449080	160450	0	0	0	0	2	1	0	2
Q07813	Q07813	Apoptosis regulator BAX	Bax	Mus musculus	987650	0	0	0	2360700	0	0	0	0	0	0	0	2	2	2	12.5	12.5	12.5	0	10.206	35037000	3	4379600		10090	461110	584340	263910	0	2352600	717630	0	0	0	0	0	0	0	0	0	0	2	1	0	0
Q93092	Q93092	Transaldolase	Taldo1	Mus musculus	0	0	0	1684700	4960800	3085500	2242300	1908300	0	0	2413900	0	5	5	5	13.9	13.9	13.9	0	8.2847	90765000	5	4366200		10090	0	55970	0	83772	1249200	2450400	132690	110140	0	48261	235750	0	0	0	0	0	2	1	1	0
Q9D958	Q9D958	Signal peptidase complex subunit 1	Spcs1	Mus musculus	0	0	0	0	0	0	0	0	0	0	0	0	1	1	1	7.5	7.5	7.5	0.0030488	2.6895	17420000	2	4354900		10090	0	0	974340	217190	1811400	1352000	0	0	0	0	0	0	0	0	0	0	1	1	0	0
Q8BGB5	Q8BGB5	LIM domain-containing protein 2	Limd2	Mus musculus	0	0	0	0	0	0	0	0	0	0	0	0	2	1	1	18.8	13.3	13.3	0	5.3936	38863000	4	4318100		10090	884690	1183900	768700	0	626490	568060	286290	0	0	0	0	0	1	1	1	0	1	0	0	0
Q61187	Q61187	Tumor susceptibility gene 101 protein	Tsg101	Mus musculus	0	3343700	2243600	0	1894300	2006700	0	0	0	0	0	0	4	4	4	10.7	10.7	10.7	0	12.579	81678000	6	4298800		10090	478620	1517000	601580	18531	352480	565420	96621	0	0	176020	248210	244360	0	2	1	0	1	1	0	0
CON__P08727	CON__P08727				0	8141800	3836900	3316000	4986800	12433000	0	0	0	0	4427200	4750600	14	2	2	29	5.5	5.5	0	7.1211	181920000	9	4292000	+	-1	347050	953390	456600	290670	1262300	712380	0	218330	0	0	129850	139770	1	2	1	1	1	2	1	0
Q64364	Q64364	Tumor suppressor ARF	Cdkn2a	Mus musculus	0	0	0	0	0	0	0	0	0	0	0	0	2	2	2	8.3	8.3	8.3	0.0010433	2.9122	45465000	3	4261200		10090	375960	809720	398030	265350	1061300	958510	167330	303960	118190	106820	117190	127260	0	0	0	0	1	0	1	1
Q8BJ34	Q8BJ34	Meiosis regulator and mRNA stability factor 1	Marf1	Mus musculus	0	0	0	0	0	0	0	0	0	0	0	0	1	1	1	0.5	0.5	0.5	0.0068359	2.3587	369330000	12	4245200		10090	631070	837000	967520	243800	444970	311140	95271	207170	56766	94565	179300	176590	1	1	1	1	1	1	1	1
Q8CGC7	Q8CGC7	Bifunctional glutamate/proline--tRNA ligase	Eprs1	Mus musculus	1134000	2101200	1346800	3114000	3719700	4179800	2066700	4539300	3292800	2835900	4625700	5172400	18	18	18	15.1	15.1	15.1	0	61.97	449470000	55	4243200		10090	161570	469170	166800	243910	748050	569350	97401	347620	62024	178250	590900	608130	1	4	1	6	9	10	2	4
Q9Z2U0;Q9CWH6	Q9Z2U0;Q9CWH6	Proteasome subunit alpha type-7;Proteasome subunit alpha type-8	Psma7;Psma8	Mus musculus;Mus musculus	938930	1070600	940460	0	2289400	1389400	0	0	0	0	0	0	4	4	4	23.4	23.4	23.4	0	8.3906	67278000	4	4234000		10090;10090	295760	794450	413390	181250	1441700	902810	0	231850	204670	151890	187830	0	0	1	0	0	2	0	0	0
Q99KV1	Q99KV1	DnaJ homolog subfamily B member 11	Dnajb11	Mus musculus	1472900	1901500	1536900	0	2183300	1959700	0	0	0	0	1711400	1716500	2	2	2	5.3	5.3	5.3	0	6.4262	67523000	4	4220200		10090	273050	916200	462670	89099	944820	734470	81000	0	0	60937	341580	316350	0	1	0	0	2	1	0	0
Q9CQC6	Q9CQC6	Basic leucine zipper and W2 domain-containing protein 1	Bzw1	Mus musculus	1386900	2047000	1406200	789570	3005100	2720700	1440400	0	1743800	1055500	1520600	1333000	10	10	10	32	32	32	0	34.929	128040000	21	4214300		10090	342320	624350	513980	88314	1437500	458170	137510	56474	87801	96316	255270	172790	2	2	1	0	9	7	0	0
P26231	P26231	Catenin alpha-1	Ctnna1	Mus musculus	1216200	1177000	2166100	5852100	4724000	4614800	0	982150	0	1720400	1104500	1747400	13	13	12	23.8	23.8	22	0	100.66	349220000	30	4207600		10090	178430	350390	288960	421140	1287800	917810	39641	141400	29766	167820	213230	171300	1	2	1	6	11	6	0	0
Q91WQ3	Q91WQ3	Tyrosine--tRNA ligase, cytoplasmic	Yars1	Mus musculus	1126800	2680300	2274700	2664000	3254700	3968300	2205500	1762900	0	0	1616800	2546300	10	10	10	22.2	22.2	22.2	0	28.986	186670000	25	4201500		10090	111370	839430	345250	290600	1073400	993600	36945	155490	24461	16431	120810	193710	0	4	2	3	7	6	0	1
P84096	P84096	Rho-related GTP-binding protein RhoG	Rhog	Mus musculus	1820900	1821100	1631000	1598900	1944900	2712400	0	0	0	0	0	0	3	3	3	14.7	14.7	14.7	0.00061387	4.6966	57133000	3	4199500		10090	401640	940270	557290	226400	1102400	971500	78399	263890	115950	0	231540	241240	0	0	0	0	0	2	0	1
P97429	P97429	Annexin A4	Anxa4	Mus musculus	1116900	1902200	1449500	1306000	2272500	2336800	0	0	0	0	0	0	7	7	7	29.8	29.8	29.8	0	19.116	90547000	13	4194000		10090	128330	837920	619280	179490	1312800	1116200	0	0	0	0	0	0	1	2	1	1	4	4	0	0
Q9CWJ9	Q9CWJ9	Bifunctional purine biosynthesis protein ATIC	Atic	Mus musculus	0	1104800	770660	1653200	5298000	3458800	1485300	1918500	0	1494400	1859600	0	8	8	8	18.2	18.2	18.2	0	25.556	152980000	8	4193200		10090	126810	258500	197810	222020	1773600	928170	124060	160570	27190	109060	198480	66905	0	0	0	0	6	2	0	0
Q8CBY1	Q8CBY1	Protein Smaug homolog 1	Samd4a	Mus musculus	2073600	2407400	2286100	2377800	1572300	1864000	0	3145500	2309600	2822700	2867500	2699500	6	6	6	9.6	9.6	9.6	0	25.126	133770000	20	4180300		10090	383160	498520	452460	226070	606820	357540	113630	448570	419450	176320	306220	191500	4	3	3	3	2	3	0	1
Q8BKC5;Q8BIV3	Q8BKC5	Importin-5;Ran-binding protein 6	Ipo5;Ranbp6	Mus musculus;Mus musculus	2197200	2143100	2810700	2156900	6005400	5190600	5357900	0	0	0	4763100	0	15	15	15	20.2	20.2	20.2	0	68.006	349400000	31	4137900		10090;10090	338720	740800	331770	95641	1311900	913630	149310	22301	0	73167	160660	0	3	4	3	1	10	8	1	0
Q9D6P8	Q9D6P8	Calmodulin-like protein 3	Calml3	Mus musculus	0	0	0	0	0	0	0	0	0	0	0	0	3	1	1	38.9	24.8	24.8	0.005988	2.5384	28899000	1	4128400		10090	0	0	0	0	0	0	4128400	0	0	0	0	0	0	0	0	0	0	0	1	0
P28658	P28658	Ataxin-10	Atxn10	Mus musculus	1010400	1097500	1073200	941580	4942600	4428900	0	909980	0	1195300	2420700	1468400	6	6	6	13.9	13.9	13.9	0	12.941	132740000	10	4121500		10090	56131	362570	107870	87044	1316400	949740	85036	87313	171140	351400	348940	197890	0	1	0	0	4	3	0	0
O88685	O88685	26S proteasome regulatory subunit 6A	Psmc3	Mus musculus	1821200	1868200	1769700	1868800	5157500	2269800	2985000	1833600	0	2111200	2207500	1843200	8	8	8	26.5	26.5	26.5	0	28.788	173300000	13	4113900		10090	277240	598180	319470	155630	1718900	417590	85624	212540	0	73068	103780	151890	1	1	0	0	6	1	2	1
Q9D6R2	Q9D6R2	Isocitrate dehydrogenase [NAD] subunit alpha, mitochondrial	Idh3a	Mus musculus	1918000	2087200	1442500	1523300	3040800	3417200	1370900	0	0	0	0	0	3	3	3	9	9	9	0	20.138	102040000	13	4111100		10090	408190	684530	372880	183970	993370	874030	138160	181500	69742	0	85759	118960	1	2	1	1	3	2	1	1
Q60931	Q60931	Voltage-dependent anion-selective channel protein 3	Vdac3	Mus musculus	1634500	1792300	1977500	1943500	2283500	3189500	0	0	0	0	0	0	3	3	3	18.7	18.7	18.7	0	10.782	82199000	8	4110000		10090	261040	815470	653020	324830	1200000	855610	0	0	0	0	0	0	1	1	1	1	1	3	0	0
Q9CQZ5	Q9CQZ5	NADH dehydrogenase [ubiquinone] 1 alpha subcomplex subunit 6	Ndufa6	Mus musculus	0	0	0	0	0	0	0	0	0	0	0	0	1	1	1	6.1	6.1	6.1	0.0010438	2.9127	32789000	7	4098700		10090	295030	697630	337710	188560	921130	698730	0	274490	85827	84433	195470	319670	1	1	1	1	1	1	0	1
Q8VDP6	Q8VDP6	CDP-diacylglycerol--inositol 3-phosphatidyltransferase	Cdipt	Mus musculus	0	0	0	0	0	1038300	4998300	0	0	0	0	0	2	2	2	9.9	9.9	9.9	0	7.0383	36764000	9	4084900		10090	369230	617460	350400	150680	460120	653430	833470	0	0	166880	225230	257980	1	2	1	0	0	0	2	0
P68037	P68037	Ubiquitin-conjugating enzyme E2 L3	Ube2l3	Mus musculus	0	0	0	0	0	0	0	0	0	0	0	0	2	2	2	24	24	24	0.001061	3.0446	28533000	2	4076200		10090	0	513270	0	274370	1859400	1363500	0	0	0	65636	0	0	0	0	0	0	1	1	0	0
Q61035;Q99KK9	Q61035	Histidine--tRNA ligase, cytoplasmic;Histidine--tRNA ligase, mitochondrial	Hars1;Hars2	Mus musculus;Mus musculus	815700	1430600	976560	1245500	3139200	4452400	0	0	0	0	0	1030300	5	5	5	9.2	9.2	9.2	0	14.598	117910000	9	4065900		10090;10090	132870	601250	264770	114370	1267500	1223500	43403	90083	0	31987	178800	117300	0	1	0	1	3	3	0	0
P34022	P34022	Ran-specific GTPase-activating protein	Ranbp1	Mus musculus	0	0	0	0	0	0	0	0	0	0	0	0	1	1	1	4.4	4.4	4.4	0.006816	2.3227	32470000	4	4058700		10090	0	587170	0	0	1435100	691200	0	107040	289430	187360	396970	364470	0	1	0	0	1	1	0	1
A0A0G2JG52	A0A0G2JG52	Crystallin beta-gamma domain-containing 1	Crybg1	Mus musculus	5487200	3126900	4667900	7155200	3410300	3409300	7071200	5105200	7370800	3143000	2160000	4189600	21	21	21	15.4	15.4	15.4	0	60.533	530480000	68	4053400		10090	403210	618690	474430	270200	532260	313450	370370	304290	359000	69942	197070	140530	8	7	9	10	6	4	6	4
P37040	P37040	NADPH--cytochrome P450 reductase	Por	Mus musculus	1713200	1672500	2149100	1650700	4359700	5615100	4006700	1942900	1766800	1746000	2661600	1764900	11	11	11	22.4	22.4	22.4	0	37.282	269230000	26	4034000		10090	175610	541980	268570	85931	1166100	899430	157300	189890	73674	83104	255950	136420	1	1	2	1	7	7	2	1
CON__Q6IME9;Q6IME9;CON__Q14CN4-1;CON__Q3SY84;CON__Q7RTS7;CON__Q32MB2	CON__Q6IME9;Q6IME9;CON__Q14CN4-1;CON__Q3SY84;CON__Q7RTS7;CON__Q32MB2	Keratin, type II cytoskeletal 72	Krt72	Mus musculus	0	5553500	2024900	2515000	3041200	7862100	0	0	0	0	0	0	6	2	2	9.2	4.6	4.6	0.00061312	4.6745	133040000	7	4031500	+	-1;10090;-1;-1;-1;-1	0	1052300	296650	125070	1015400	1063200	43722	40080	0	0	317570	77462	0	2	1	0	0	2	0	0
A2AT37	A2AT37	Regulator of nonsense transcripts 2	Upf2	Mus musculus	5200900	4676900	6093800	2851000	2580100	2820300	8050300	9977500	9418100	3804000	7626200	3232000	17	17	17	17.8	17.8	17.8	0	67.339	564460000	52	4026100		10090	298900	725270	475790	62391	296050	369960	288280	427690	194810	226200	505530	155220	9	8	9	2	4	3	4	5
Q99P72	Q99P72	Reticulon-4	Rtn4	Mus musculus	4071000	4105700	2863600	3314400	8001800	7224300	2011300	4041100	0	2245600	2342600	2014400	5	5	5	7.3	7.3	7.3	0	36.246	280380000	37	4014400		10090	233440	527190	328760	171740	1203700	827080	62299	226360	55241	80151	162990	135400	4	6	3	1	7	8	1	2
O35350	O35350	Calpain-1 catalytic subunit	Capn1	Mus musculus	2005900	4296800	2808100	1551500	4767800	5201600	0	0	0	1720200	1748100	0	8	8	8	12.6	12.6	12.6	0	27.077	231780000	23	4012300		10090	334410	1216100	718490	59330	706250	930130	14295	31396	13021	33280	68644	0	2	6	4	1	5	5	0	0
Q9JMB0	Q9JMB0	G kinase-anchoring protein 1	Gkap1	Mus musculus	2200300	2017500	3054700	2181600	2327400	2115400	0	0	0	0	0	0	4	4	4	19.4	19.4	19.4	0	59.487	111750000	10	4011000		10090	283970	476890	645000	137380	376030	325440	410110	433040	163120	227070	186710	346260	1	2	2	1	1	1	1	0
Q6DFW4	Q6DFW4	Nucleolar protein 58	Nop58	Mus musculus	1186200	1102100	1168600	1021400	1362500	974090	3694200	0	0	2587800	1672200	2541100	7	7	7	18.8	18.8	18.8	0	20.328	156260000	26	3990000		10090	528550	851680	417490	77323	844770	223560	181810	47754	0	152470	259660	404880	4	7	3	0	3	4	3	0
Q9D4H7	Q9D4H7	LON peptidase N-terminal domain and RING finger protein 3	Lonrf3	Mus musculus	0	0	0	0	0	0	0	0	0	0	0	0	1	1	1	1.3	1.3	1.3	0.0040241	2.5968	155170000	9	3978800		10090	0	0	0	0	1782600	0	0	0	793600	425940	0	976690	1	0	1	1	1	0	1	1
Q922Q2	Q922Q2	Serine/threonine-protein kinase RIO1	Riok1	Mus musculus	2783900	4593400	570880	657260	671620	714260	1468500	0	0	819950	1050700	12606000	8	8	8	16.9	16.9	16.9	0	25.393	184730000	15	3966100		10090	591150	1029600	111190	64262	342680	276390	104700	161270	12415	43123	88038	1141300	4	3	0	0	0	0	2	0
P62878	P62878	E3 ubiquitin-protein ligase RBX1	Rbx1	Mus musculus	0	0	0	0	0	0	0	0	0	0	0	0	1	1	1	16.7	16.7	16.7	0.00061843	4.882	11879000	1	3959700		10090	862640	0	691690	0	1294900	1110400	0	0	0	0	0	0	0	0	1	0	0	0	0	0
P34152	P34152	Focal adhesion kinase 1	Ptk2	Mus musculus	3586800	3697600	2105800	1404800	2843900	3563900	0	0	0	0	0	0	9	9	9	10.4	10.4	10.4	0	25.506	243160000	19	3956800		10090	521560	1045700	434160	104020	897670	837140	40190	0	0	0	28012	48425	4	4	2	0	4	5	0	0
Q3UTJ2	Q3UTJ2	Sorbin and SH3 domain-containing protein 2	Sorbs2	Mus musculus	5514700	2468500	5130400	10482000	3958900	4329200	6438200	4552800	4449000	5781100	4367200	8662800	13	13	13	16	16	16	0	51.038	508870000	40	3943100		10090	268040	340810	429080	569050	440960	332440	194040	282020	196830	98537	219940	571300	4	3	4	4	2	4	6	1
Q02053;P31254	Q02053	Ubiquitin-like modifier-activating enzyme 1;Ubiquitin-like modifier-activating enzyme 1 Y	Uba1;Uba1y	Mus musculus;Mus musculus	758110	1149700	1045500	1980400	7052600	4078800	0	2684400	2150100	1157100	1146600	1734000	18	18	18	25	25	25	0	87.463	390890000	22	3937800		10090;10090	63615	408420	184060	135370	1741100	1039300	37295	72537	21048	68831	117240	48940	0	0	1	1	11	6	0	3
P61027	P61027	Ras-related protein Rab-10	Rab10	Mus musculus	0	1810900	0	0	0	2877400	3322200	3260400	0	3146200	3190700	3219400	3	2	2	17	11.5	11.5	0	7.193	51131000	5	3933200		10090	0	557660	92436	36069	159820	774410	409030	676500	0	227800	551790	447690	0	2	0	0	1	0	0	1
Q07076	Q07076	Annexin A7	Anxa7	Mus musculus	997170	2525000	1567000	897350	2468500	1909600	0	0	0	0	0	0	5	5	5	12.5	12.5	12.5	0	15.534	81717000	12	3928700		10090	142200	901000	784040	120610	913230	1013300	0	0	25278	0	29116	0	0	2	3	0	4	3	0	0
Q91VI7	Q91VI7	Ribonuclease inhibitor	Rnh1	Mus musculus	1321300	1366600	1303600	1110400	7740700	6854900	1248400	1613100	1281200	1292200	2257100	1279400	5	5	5	14.7	14.7	14.7	0	37.875	222340000	14	3927000		10090	41818	411390	47989	82811	1037100	1183800	208010	407520	86650	128920	344490	33142	0	0	0	1	7	5	0	0
Q62417	Q62417	Sorbin and SH3 domain-containing protein 1	Sorbs1	Mus musculus	4140000	1519100	3784400	4573200	1489000	1534000	6750100	4713300	4198400	1828200	2312000	6152300	14	14	14	14.9	14.9	14.9	0	39.968	307240000	31	3917000		10090	403660	336270	552190	276140	301950	256860	420390	358570	220450	109260	165100	516180	2	0	3	4	0	0	7	3
O08585	O08585	Clathrin light chain A	Clta	Mus musculus	0	0	0	0	0	0	0	0	0	0	0	0	2	2	2	7.2	7.2	7.2	0.0010599	3.0401	27368000	5	3909800		10090	181070	1069900	0	169200	1365600	700030	0	0	0	174350	249640	0	0	0	0	0	1	0	0	1
Q9CQX4	Q9CQX4	PCNA-associated factor	Pclaf	Mus musculus	0	0	0	0	0	0	0	0	0	0	0	0	2	2	2	15.5	15.5	15.5	0.00061767	4.8568	27140000	3	3877200		10090	465800	641530	590080	226540	701690	723150	135760	281710	110900	0	0	0	0	1	0	0	1	0	0	1
Q9JJ28	Q9JJ28	Protein flightless-1 homolog	Flii	Mus musculus	2776400	1679100	2901700	4351100	2592600	2828600	6293200	4717400	2699600	2861700	4151600	7177900	10	10	10	10.9	10.9	10.9	0	62.365	308400000	43	3853800		10090	331350	470480	461490	314650	405440	414240	301290	450970	59538	87875	267600	288900	3	4	4	4	4	6	4	5
Q9DB96	Q9DB96	Neuroguidin	Ngdn	Mus musculus	4924500	6278000	1117400	1155900	853160	1001300	1998700	0	0	0	0	2703700	5	5	5	24.8	24.8	24.8	0	23.222	121530000	9	3850800		10090	1084700	1691200	306090	57491	88975	61746	179050	0	0	66156	140010	745230	2	4	0	0	0	0	1	0
Q02257	Q02257	Junction plakoglobin	Jup	Mus musculus	1905200	3931900	2858100	7291000	3536700	4903000	4677300	1179300	2194300	1941300	2209800	772780	12	12	12	22.3	22.3	22.3	0	42.092	279230000	48	3850700		10090	217710	659380	384960	457340	837020	884770	198930	31798	29118	24790	103840	21048	2	7	4	13	10	9	1	1
Q9D735	Q9D735	Telomerase RNA component interacting RNase	Trir	Mus musculus	0	0	0	0	0	0	0	0	0	0	0	0	1	1	1	14.5	14.5	14.5	0	5.367	23016000	1	3836000		10090	902090	0	1476300	574740	0	882910	0	0	0	0	0	0	0	0	1	0	0	0	0	0
Q9CRB2	Q9CRB2	H/ACA ribonucleoprotein complex subunit 2	Nhp2	Mus musculus	0	0	0	0	0	0	0	0	0	0	0	0	1	1	1	10.5	10.5	10.5	0	5.2653	22924000	3	3820600		10090	790570	603660	518740	258900	898200	750540	0	0	0	0	0	0	1	1	0	0	1	0	0	0
P43247	P43247	DNA mismatch repair protein Msh2	Msh2	Mus musculus	1762200	1702600	1312700	2052500	3377500	3294200	0	0	0	1414300	1309800	1189200	13	13	13	17.9	17.9	17.9	0	48.936	249920000	23	3812700		10090	189130	480050	254780	250230	1184000	996450	34879	37020	27248	77038	142190	139710	4	2	1	2	6	6	0	0
Q60872;Q3UTA4;Q3TQZ4;J3QQ02;J3QPI8;J3QP87;A0A1Y7VLT7;A0A1Y7VK80;A0A1Y7VJE9;Q8BX20;Q3UT53;J3QMW5	Q60872;Q3UTA4;Q3TQZ4;J3QQ02;J3QPI8;J3QP87;A0A1Y7VLT7;A0A1Y7VK80;A0A1Y7VJE9	Eukaryotic translation initiation factor 1A;Eukaryotic translation initiation factor 4C;Eukaryotic translation initiation factor 4C;Eukaryotic translation initiation factor 4C;Eukaryotic translation initiation factor 4C;Eukaryotic translation initiation factor 1A domain-containing 14;Eukaryotic translation initiation factor 4C;Eukaryotic translation initiation factor 4C;Eukaryotic translation ini…	Eif1a;Eif1ad10;Eif1ad3;Eif1ad11;Eif1ad16;Eif1ad14;Eif1ad4;Eif1ad12;Eif1ad13;Eif1ad7;Eif1ad2;Eif1ad17	Mus musculus;Mus musculus;Mus musculus;Mus musculus;Mus musculus;Mus musculus;Mus musculus;Mus musculus;Mus musculus;Mus musculus;Mus musculus;Mus musculus	0	0	0	0	0	0	0	0	0	0	0	0	5	1	1	36.1	9.7	9.7	0	7.0502	26649000	6	3807000		10090;10090;10090;10090;10090;10090;10090;10090;10090;10090;10090;10090	99329	654560	499220	49868	978010	366150	277540	882270	0	0	0	0	1	1	1	0	1	1	1	0
Q9CR16	Q9CR16	Peptidyl-prolyl cis-trans isomerase D	Ppid	Mus musculus	618090	940130	732270	1217400	2304900	3051500	0	0	0	0	0	0	4	4	4	11.6	11.6	11.6	0	9.7249	79894000	7	3804500		10090	156030	568810	299720	149400	1132400	1121300	121400	200560	0	0	0	54820	0	0	0	1	3	3	0	0
Q8BKI2	Q8BKI2	Trinucleotide repeat-containing gene 6B protein	Tnrc6b	Mus musculus	4761400	2642900	3005900	2691700	2153300	1485700	5415500	3814600	4371600	5678900	3769100	3609900	23	23	23	19.5	19.5	19.5	0	116.56	478900000	62	3795000		10090	481220	291550	635050	153720	315900	354330	257830	362030	74415	234310	373860	260810	10	4	8	1	3	2	7	6
Q8C570	Q8C570	mRNA export factor	Rae1	Mus musculus	3850800	5765600	4509100	3393700	3731300	3904600	0	0	0	0	1573000	0	3	3	3	10.3	10.3	10.3	0	11.559	130490000	9	3794200		10090	312070	1037900	523470	228550	746950	542150	28510	68948	50606	45047	104070	105910	2	2	2	0	1	2	0	0
P97473	P97473	RISC-loading complex subunit TARBP2	Tarbp2	Mus musculus	0	0	0	0	0	0	0	0	0	0	0	0	2	2	2	6	6	6	0.0005531	3.427	49128000	1	3779100		10090	328390	677320	457430	308130	862800	322200	172630	184440	0	156800	255890	53057	1	0	0	0	0	0	0	0
Q921N6	Q921N6	Probable ATP-dependent RNA helicase DDX27	Ddx27	Mus musculus	3812300	2840500	1496200	1487600	1584800	1961900	1762000	852900	0	1147700	1138700	1350100	12	12	12	18.9	18.9	18.9	0	34.791	161260000	28	3750200		10090	593290	1001600	393030	155630	532400	341380	124280	54730	0	75312	223690	254840	8	10	2	1	2	3	1	0
Q922B2	Q922B2	Aspartate--tRNA ligase, cytoplasmic	Dars1	Mus musculus	1453300	1807500	0	4540000	4511200	3893900	1615300	2049800	2237800	1789300	3543300	3198300	10	10	10	22.4	22.4	22.4	0	23.038	210350000	20	3745400		10090	72141	300330	55920	424990	971280	706020	79922	211350	54973	199090	420800	248600	0	1	1	3	6	2	0	2
Q6A026	Q6A026	Sister chromatid cohesion protein PDS5 homolog A	Pds5a	Mus musculus	5836800	9792200	8004400	3611600	10637000	11179000	6641300	0	0	0	0	0	8	8	8	8.4	8.4	8.4	0	23.041	331270000	19	3741900		10090	397540	836460	285700	127060	661910	439260	128640	222520	29265	67590	193410	352490	1	6	3	0	4	4	1	0
Q9R0N0	Q9R0N0	Galactokinase	Galk1	Mus musculus	1039600	1183200	882130	0	1604000	3187900	787140	0	0	1133900	1592500	1322200	4	4	4	10.5	10.5	10.5	0	6.7821	59429000	6	3714300		10090	156500	336660	144830	37796	1122100	798740	55280	92942	0	208000	339430	422000	1	0	0	0	1	3	0	0
Q9D1L9	Q9D1L9	Ragulator complex protein LAMTOR5	Lamtor5	Mus musculus	1151100	0	0	1623200	0	0	0	0	0	0	0	0	2	2	2	26.4	26.4	26.4	0	5.3428	18548000	3	3709600		10090	662180	399030	770930	535920	1187100	154450	0	0	0	0	0	0	1	1	0	1	0	0	0	0
P62313	P62313	U6 snRNA-associated Sm-like protein LSm6	Lsm6	Mus musculus	0	0	0	0	0	0	0	0	0	0	0	0	2	2	2	23.8	23.8	23.8	0.0005787	3.8751	18536000	1	3707300		10090	523970	1719000	188910	0	491700	526970	0	0	87432	0	169320	0	0	0	0	0	1	0	0	0
Q61147	Q61147	Ceruloplasmin	Cp	Mus musculus	0	0	0	0	0	0	0	0	0	0	0	0	1	1	1	2	2	2	0	9.2587	188360000	17	3693300		10090	160040	209810	293210	212130	284630	309050	317000	419880	323960	342090	489950	331550	1	1	1	1	1	1	1	2
Q61595	Q61595	Kinectin	Ktn1	Mus musculus	2893500	3397500	3783000	3920100	4457300	3992600	4154500	5064800	4669100	3986400	4683400	7212900	20	20	20	18.3	18.3	18.3	0	76.22	567400000	56	3683900		10090	288450	531710	406970	208050	726170	564480	102120	208170	90063	107270	181580	268820	3	7	7	2	10	7	1	6
P51432	P51432	1-phosphatidylinositol 4,5-bisphosphate phosphodiesterase beta-3	Plcb3	Mus musculus	1668100	1656300	1673200	1059200	2141000	7796300	0	269070	0	0	508090	509910	18	18	18	19	19	19	0	69.531	287970000	39	3675000		10090	300840	662920	311990	48352	749550	1488500	6871.2	23784	28972	0	22563	59549	4	8	4	1	8	14	0	0
Q8VCG3	Q8VCG3	WD repeat-containing protein 74	Wdr74	Mus musculus	2772000	2903100	2325300	0	1247900	1449300	0	0	0	0	0	0	5	5	5	17.2	17.2	17.2	0	21.995	82737000	11	3665300		10090	459810	1344000	901110	63342	521290	242060	89545	44150	0	0	0	0	3	2	2	0	2	1	0	1
Q9QZ06	Q9QZ06	Toll-interacting protein	Tollip	Mus musculus	0	0	0	0	0	0	0	0	0	4041300	4055200	5711600	3	3	3	13.1	13.1	13.1	0.00060205	4.4326	48815000	3	3653500		10090	0	76381	0	96729	301320	0	306210	375910	128920	579880	679950	1108200	0	0	0	0	0	0	0	0
P47753	P47753	F-actin-capping protein subunit alpha-1	Capza1	Mus musculus	2697100	3517700	3727000	6215400	4003900	4588400	4680200	3357300	0	3461400	3112600	3480100	6	4	4	33.2	23.8	23.8	0	12.663	159320000	15	3648200		10090	283590	640360	434410	305050	690920	431070	227310	231120	308200	63726	235730	104890	0	1	2	3	2	3	1	1
Q61398	Q61398	Procollagen C-endopeptidase enhancer 1	Pcolce	Mus musculus	1235800	977790	1330100	2025200	3587200	3567100	0	0	0	0	0	0	4	4	4	15.8	15.8	15.8	0	33.319	78458000	7	3642400		10090	127540	449640	208080	367370	1216700	1113700	0	0	0	0	0	159340	0	0	0	1	3	3	0	0
Q8BGA9	Q8BGA9	Mitochondrial inner membrane protein OXA1L	Oxa1l	Mus musculus	0	0	0	0	0	0	4320800	3355500	0	0	3019800	3817600	2	2	2	3.7	3.7	3.7	0.00058445	3.9888	50952000	12	3639400		10090	115640	0	125700	47257	222910	0	620640	765820	188430	114780	668890	769380	0	0	0	0	1	0	2	2
P05202	P05202	Aspartate aminotransferase, mitochondrial	Got2	Mus musculus	0	1484800	1212000	1530900	4813400	3239600	0	0	0	0	0	0	7	7	7	18.8	18.8	18.8	0	31.009	105440000	12	3626200		10090	7611.6	210770	198800	292600	1766700	1144600	0	0	0	0	0	5158.8	0	0	0	1	7	4	0	0
Q9CQ92	Q9CQ92	Mitochondrial fission 1 protein	Fis1	Mus musculus	243860	311370	302860	328070	1053300	972760	0	0	0	0	0	0	3	3	3	25	25	25	0	15.638	25181000	10	3597200		10090	113060	341970	229460	194530	1385400	997020	0	0	0	166300	169560	0	1	1	1	1	3	3	0	0
Q8R3F5	Q8R3F5	Malonyl-CoA-acyl carrier protein transacylase, mitochondrial	Mcat	Mus musculus	0	0	0	0	0	0	0	0	0	0	0	0	2	2	2	6.8	6.8	6.8	0.00062073	4.9224	68334000	4	3596500		10090	249640	471360	352610	160000	704010	335460	256190	256130	192960	109420	335860	172860	1	0	1	0	1	1	0	0
Q924Z4	Q924Z4	Ceramide synthase 2	Cers2	Mus musculus	0	0	0	0	0	0	0	0	0	0	0	0	1	1	1	4.2	4.2	4.2	0.00055991	3.5472	53617000	1	3574500		10090	242820	655380	464030	174810	1198500	838940	0	0	0	0	0	0	0	0	0	0	0	1	0	0
Q8K363	Q8K363	ATP-dependent RNA helicase DDX18	Ddx18	Mus musculus	2276300	3290600	2229400	1602200	1509600	2168900	1629300	0	0	0	0	2833000	4	4	4	7.1	7.1	7.1	0	11.142	120130000	10	3533200		10090	462490	949550	407210	118930	428980	586200	116790	65124	0	73843	147960	176160	1	2	3	0	1	3	0	0
Q91XV3	Q91XV3	Brain acid soluble protein 1	Basp1	Mus musculus	2455100	1988600	2206000	2910000	1515800	1840900	0	0	281680	501500	0	0	3	3	3	21.7	21.7	21.7	0	13.749	69042000	18	3521600		10090	460540	830400	613790	336730	578460	545970	61001	47586	24589	70081	0	37914	3	3	3	3	3	3	0	0
P97477	P97477	Aurora kinase A	Aurka	Mus musculus	3152200	3108600	1785100	1257400	877010	975320	2654700	1523200	2107000	1660900	1394500	1010900	8	8	8	23.8	23.8	23.8	0	32.265	113320000	18	3521400		10090	450540	895480	605050	113660	348020	296960	215160	157730	111300	71769	147490	108200	2	2	1	1	0	1	5	2
Q8BTW3	Q8BTW3	Exosome complex component MTR3	Exosc6	Mus musculus	0	0	0	0	0	0	0	0	0	0	0	0	2	2	2	11.4	11.4	11.4	0	5.622	35163000	3	3516300		10090	189050	1149500	644550	244650	887700	400860	0	0	0	0	0	0	0	1	0	0	1	1	0	0
Q9DC51	Q9DC51	Guanine nucleotide-binding protein G(i) subunit alpha-3	Gnai3	Mus musculus	1285200	783550	1208100	5161600	1120900	1247700	6837700	0	0	3955000	5206600	0	7	3	3	28.2	15.3	15.3	0	16.718	85700000	11	3514800		10090	193310	113250	30638	221940	39037	246020	404400	331720	129640	489020	823620	798800	0	0	0	2	1	0	3	1
Q6NZB0	Q6NZB0	DnaJ homolog subfamily C member 8	Dnajc8	Mus musculus	1034600	1209600	0	0	1291200	0	0	1105400	0	0	0	0	3	3	3	16.6	16.6	16.6	0	10.191	52758000	4	3513600		10090	264310	724270	258290	201820	787300	533410	0	330100	53230	0	224530	136350	1	1	0	0	1	0	0	1
Q80U58	Q80U58	Pumilio homolog 2	Pum2	Mus musculus	2309200	2558100	2674700	3217900	2127200	2610500	6073500	4467300	4454300	3821500	5696900	3058700	5	5	3	5.5	5.5	3.6	0	13.848	218850000	16	3508200		10090	214330	457340	321210	290760	219560	396750	116800	362710	176110	107440	532800	312400	1	2	1	1	1	2	1	3
Q8BZ20	Q8BZ20	Protein mono-ADP-ribosyltransferase PARP12	Parp12	Mus musculus	2321400	1766700	1798000	1747600	2215000	1688800	0	846850	0	1243300	1524600	0	8	8	8	14.2	14.2	14.2	0	23.62	171870000	28	3484400		10090	511310	698080	436170	164930	885560	407660	42834	52253	0	78640	147110	59834	4	5	6	4	7	1	0	0
Q7TT37	Q7TT37	Elongator complex protein 1	Elp1	Mus musculus	3552600	4571300	2865800	2944300	4520400	6624500	0	0	0	925880	1199400	1250900	14	14	14	13.1	13.1	13.1	0	38.623	311590000	35	3477200		10090	283860	870360	485630	151840	852550	700980	12233	0	9781.9	14987	58891	36077	4	7	3	3	7	10	0	0
Q9WUK4	Q9WUK4	Replication factor C subunit 2	Rfc2	Mus musculus	0	0	0	0	0	0	0	0	0	0	0	0	3	3	3	9.7	9.7	9.7	0	5.6645	76307000	6	3468500		10090	132470	435660	160770	118420	1048700	995340	58462	0	35639	61121	253420	168520	0	0	0	1	0	1	0	1
P10711	P10711	Transcription elongation factor A protein 1	Tcea1	Mus musculus	1409000	1382000	1359000	1519300	2133000	1812800	0	0	0	0	0	0	3	3	3	10.3	10.3	10.3	0	6.0724	58913000	5	3465500		10090	356610	523140	357400	270710	1118100	661330	0	178190	0	0	0	0	0	0	0	0	3	1	1	0
P31266	P31266	Recombining binding protein suppressor of hairless	Rbpj	Mus musculus	1791800	2234000	1670400	1729500	2362900	2803600	0	0	0	0	1209900	0	5	5	5	11	11	11	0	10.571	92143000	8	3464800		10090	425150	886260	525160	146690	607910	758570	7377.7	0	0	13198	61382	33136	0	3	0	0	2	3	0	0
Q9CQX2	Q9CQX2	Cytochrome b5 type B	Cyb5b	Mus musculus	0	0	0	0	0	0	0	0	0	0	0	0	1	1	1	8.2	8.2	8.2	0	8.8623	20750000	2	3458300		10090	132140	0	318330	318620	986280	1702900	0	0	0	0	0	0	0	0	0	0	1	1	0	0
Q9JMH9	Q9JMH9	Unconventional myosin-XVIIIa	Myo18a	Mus musculus	3660100	3537200	2292100	1896000	847840	1696500	5576700	4147400	3876900	1953100	1903200	3931900	30	30	30	18	18	18	0	83.101	538180000	78	3456800		10090	414930	718450	446950	137400	123920	167550	516430	334210	171070	90595	72777	262490	11	12	10	1	0	2	16	6
Q9JL26;A2APV2	Q9JL26	Formin-like protein 1;Formin-like protein 2	Fmnl1;Fmnl2	Mus musculus;Mus musculus	2815000	2878200	6668100	5882700	4344400	3665700	2934300	2004700	0	1917000	2521900	2234200	13	13	12	15.6	15.6	15	0	35.701	345770000	27	3421300		10090;10090	490510	426390	998070	85674	353710	314870	113880	76111	5358.6	126300	204060	226320	3	1	10	4	4	4	0	1
Q99M54	Q99M54	Cell division cycle-associated protein 3	Cdca3	Mus musculus	2022500	1601500	1572500	1028500	964660	1589100	0	1179000	1145100	0	0	947620	3	3	3	13.2	13.2	13.2	0	5.2652	56311000	6	3371100		10090	496840	887800	635230	129070	174180	156570	79564	331010	160960	37759	93354	188800	2	1	1	0	2	0	0	0
Q8R4U7	Q8R4U7	Leucine zipper protein 1	Luzp1	Mus musculus	2484600	3035300	2472500	2455000	3012400	2110300	4824600	3546600	4317200	2427800	2289800	3972500	13	13	13	15.3	15.3	15.3	0	28.604	226440000	24	3355400		10090	242180	397980	475120	154470	106500	235320	300710	367880	309090	123870	197950	444370	1	3	3	0	0	0	6	4
Q8VDM6	Q8VDM6	Heterogeneous nuclear ribonucleoprotein U-like protein 1	Hnrnpul1	Mus musculus	1928600	2249500	2376600	1965900	1808200	1395600	1522400	3051300	1976200	1959700	2042200	1982400	8	8	8	12	12	12	0	15.536	176450000	20	3355000		10090	326900	419700	537280	118000	490240	231590	166090	279970	63476	176610	278270	266850	2	3	3	1	4	1	0	2
Q8CIE6	Q8CIE6	Coatomer subunit alpha	Copa	Mus musculus	2914500	2877700	2478500	1963700	4105100	5222400	3665900	1327300	0	4745800	2532600	0	13	13	13	14.6	14.6	14.6	0	34.848	353450000	34	3347200		10090	241450	680850	376330	100580	844280	611920	110920	61365	0	85126	178730	55636	5	3	5	2	8	7	2	1
P26516	P26516	26S proteasome non-ATPase regulatory subunit 7	Psmd7	Mus musculus	521980	697400	754610	472380	2056300	1180200	1086900	0	0	851970	776940	0	6	6	6	29.6	29.6	29.6	0	19.16	75364000	8	3332300		10090	79297	562750	344170	9858.8	1250100	649800	57708	48481	34739	37611	198800	58979	0	1	1	0	5	1	0	0
P00405	P00405	Cytochrome c oxidase subunit 2	Mtco2	Mus musculus	0	0	0	0	0	0	0	0	0	0	0	0	1	1	1	4.4	4.4	4.4	0.0010395	2.8942	26603000	3	3325400		10090	279760	504630	574830	173720	805210	768890	0	0	0	218350	0	0	0	1	0	0	0	1	0	0
P70670	P70670	Nascent polypeptide-associated complex subunit alpha, muscle-specific form	Naca	Mus musculus	5302300	6221500	2841800	3910500	6256700	7139900	2950800	3341700	3032400	2520500	3925400	2052200	6	6	6	3.5	3.5	3.5	0	86.311	354760000	33	3319700		10090	269770	781530	195580	137830	871470	718270	26052	93792	36379	53775	61186	74052	4	5	2	5	6	5	0	2
E9Q634;P70248	E9Q634	Unconventional myosin-Ie;Unconventional myosin-If	Myo1e;Myo1f	Mus musculus;Mus musculus	1563800	1748200	1788300	4872000	2607600	5001400	12955000	2654100	11144000	11286000	6181500	6345500	14	14	14	17.2	17.2	17.2	0	55.051	433490000	33	3315000		10090;10090	93996	186560	216800	184400	354690	428280	592350	107370	177440	223670	418070	331340	0	1	0	2	1	4	9	1
Q9R0Q7	Q9R0Q7	Prostaglandin E synthase 3	Ptges3	Mus musculus	1096700	1137900	0	0	936070	1086400	0	0	0	0	0	0	2	2	2	6.2	6.2	6.2	0.00056306	3.5849	46665000	4	3310300		10090	237590	829700	133380	60076	818700	620340	82895	117560	78743	102510	129840	99017	1	1	0	0	1	1	0	0
Q497V5	Q497V5	S1 RNA-binding domain-containing protein 1	Srbd1	Mus musculus	3314400	2943800	4972200	4839700	2913400	5092300	12246000	8070700	5742900	3461900	5587600	8644800	8	8	8	11.2	11.2	11.2	0	21.142	294780000	19	3308200		10090	425230	569230	489840	453280	659330	510960	43251	227370	32612	21531	102960	204750	1	1	3	3	2	4	1	1
O35593	O35593	26S proteasome non-ATPase regulatory subunit 14	Psmd14	Mus musculus	1638600	1446200	1872300	1843500	4189700	2479300	3276100	0	0	4583700	3631600	0	3	3	3	22.3	22.3	22.3	0	18.011	85606000	12	3277400		10090	177710	319190	217310	121140	931950	597680	156210	146230	52176	160930	207370	189530	1	0	1	1	3	2	1	0
O35887	O35887	Calumenin	Calu	Mus musculus	1358200	1343500	1128000	1610000	4182800	2853000	0	0	0	0	0	0	7	7	7	36.8	36.8	36.8	0	24.851	120840000	10	3257600		10090	168780	284810	350790	158190	1794900	301540	18955	38802	19688	27502	44162	49488	0	0	0	1	5	3	0	0
F8VQC1	F8VQC1	Signal recognition particle subunit SRP72	Srp72	Mus musculus	1865000	2262300	1521100	1364100	2759100	2267200	2079000	1070800	0	0	946860	0	8	8	8	17.9	17.9	17.9	0	25.971	164370000	22	3256900		10090	360950	658510	347700	149070	805970	693350	15131	76318	12476	17537	80198	39710	4	3	3	1	5	4	1	1
Q9CZY3;Q9D2M8	Q9CZY3;Q9D2M8	Ubiquitin-conjugating enzyme E2 variant 1;Ubiquitin-conjugating enzyme E2 variant 2	Ube2v1;Ube2v2	Mus musculus;Mus musculus	0	0	0	0	0	0	0	0	0	0	0	0	2	2	2	17.7	17.7	17.7	0.00056657	3.6483	32530000	2	3253000		10090;10090	115430	396890	174540	0	1575000	656010	123460	130510	0	0	81141	0	0	0	0	0	1	1	0	0
Q8VC31	Q8VC31	Coiled-coil domain-containing protein 9	Ccdc9	Mus musculus	0	1799400	1596200	0	1663300	0	0	0	0	0	0	0	4	4	4	9	9	9	0	9.9824	61786000	7	3251900		10090	207860	863920	579370	184910	403650	237740	91074	65343	65326	47159	136470	369040	1	2	0	0	1	0	0	1
Q3UMC0;Q9D3R6	Q3UMC0	ATPase family protein 2 homolog;Katanin p60 ATPase-containing subunit A-like 2	Spata5;Katnal2	Mus musculus;Mus musculus	4812500	5370400	7243500	8371200	8738700	7033100	0	0	0	0	0	0	4	4	4	8	8	8	0	9.3405	190970000	12	3233200		10090;10090	175200	445110	337770	201290	739250	517650	130100	160070	88143	84853	206950	146860	3	2	2	2	2	1	0	0
P26645	P26645	Myristoylated alanine-rich C-kinase substrate	Marcks	Mus musculus	981960	1027500	981780	3239800	3379000	3260300	0	892150	0	1530300	908370	1128100	5	5	5	26.9	26.9	26.9	0	22.955	95778000	12	3228600		10090	180030	461700	254630	296890	1006700	607330	22359	36174	23469	64932	145300	151520	0	1	0	2	4	4	0	0
Q8BIG4	Q8BIG4	F-box only protein 28	Fbxo28	Mus musculus	1363800	2240800	1175700	1794800	1142900	1272900	0	0	0	0	0	0	4	4	4	11.7	11.7	11.7	0	21.117	58026000	4	3223700		10090	469050	718450	619980	193720	611320	529270	0	71133	0	10756	0	0	0	2	1	1	0	0	0	0
Q9WU78	Q9WU78	Programmed cell death 6-interacting protein	Pdcd6ip	Mus musculus	914410	1101400	1168400	1865900	2627300	2215100	3975600	1808800	1103300	2931300	3253700	2605900	12	12	12	19.8	19.8	19.8	0	33.478	222110000	39	3220000		10090	135620	373510	256510	128950	755500	538080	117090	87624	30952	169380	247020	379770	2	2	3	1	8	7	3	3
Q8K072	Q8K072	Receptor expression-enhancing protein 4	Reep4	Mus musculus	0	0	0	0	0	0	0	0	0	0	0	0	4	4	4	21.4	21.4	21.4	0	9.0212	76934000	6	3219800		10090	165040	402710	360240	221790	316600	354840	259110	270340	143190	232740	428840	286170	0	1	1	0	0	1	1	0
Q9CXL3	Q9CXL3	Uncharacterized protein C7orf50 homolog		Mus musculus	672220	1305800	996970	1741800	0	1844800	0	740260	0	0	0	0	3	3	3	18.5	18.5	18.5	0	17.423	52455000	10	3218800		10090	260970	732680	435320	179640	670910	634690	0	123620	251280	23878	68995	88096	0	1	1	2	2	3	0	0
CON__Q03247	CON__Q03247				0	0	0	0	0	0	1879300	0	2371900	0	1835000	0	3	3	3	9.8	9.8	9.8	0	6.884	48277000	5	3218500	+	-1	133510	107070	288810	69572	358140	236640	292480	378860	271410	352520	444030	285460	0	0	1	1	0	0	1	0
Q99MI1;Q6PH08	Q99MI1	ELKS/Rab6-interacting/CAST family member 1;ERC protein 2	Erc1;Erc2	Mus musculus;Mus musculus	1333800	1587400	1317700	1777400	1663200	2200200	0	1151500	0	0	0	1175800	10	10	10	8.8	8.8	8.8	0	35.049	173530000	18	3213400		10090;10090	213830	638200	412840	215020	836230	775810	8895.5	36749	17294	5099.1	19772	33706	0	3	2	2	6	5	0	0
P83887;Q8VCK3	P83887;Q8VCK3	Tubulin gamma-1 chain;Tubulin gamma-2 chain	Tubg1;Tubg2	Mus musculus;Mus musculus	2955300	2299300	3703200	3566200	4849500	3972400	2554900	1346500	0	2333800	2072300	1875300	8	8	8	27.1	27.1	27.1	0	49.177	241860000	36	3213300		10090;10090	85715	466090	376510	269270	757690	706270	95920	127770	0	142560	164990	163050	5	4	7	3	7	7	2	0
Q91V92	Q91V92	ATP-citrate synthase	Acly	Mus musculus	1570500	1808700	1502100	1223500	2615200	2783900	0	0	0	0	0	0	13	13	13	15.1	15.1	15.1	0	35.082	237530000	33	3203900		10090	254960	600840	326320	86467	964660	938680	0	21524	0	0	10479	0	0	7	3	0	15	8	0	0
Q9CQ25	Q9CQ25	Mitotic-spindle organizing protein 2	Mzt2	Mus musculus	0	0	0	990300	1041600	0	0	0	0	0	0	0	2	2	2	24.5	24.5	24.5	0	7.5005	41819000	4	3197700		10090	258310	607530	331110	191900	735860	540090	388240	252910	0	316310	279960	0	0	1	0	1	1	1	0	0
Q791V5	Q791V5	Mitochondrial carrier homolog 2	Mtch2	Mus musculus	756410	630840	968850	1386300	1544600	1173000	2742600	0	0	0	1683900	0	5	5	5	21.1	21.1	21.1	0	11.576	66276000	20	3175200		10090	78938	294120	376340	87045	697060	818600	218000	140600	0	112260	188550	163650	2	2	3	2	4	4	1	0
Q91VJ5	Q91VJ5	Polyglutamine-binding protein 1	Pqbp1	Mus musculus	0	0	0	0	0	0	0	0	0	0	0	0	1	1	1	5.7	5.7	5.7	0.00057372	3.7912	31745000	6	3174500		10090	602380	836480	463300	0	693840	578540	0	0	0	0	0	0	1	1	1	1	1	1	0	0
Q6PGH2	Q6PGH2	Jupiter microtubule associated homolog 2	Jpt2	Mus musculus	0	0	0	0	0	0	0	0	0	0	0	0	1	1	1	7.4	7.4	7.4	0.0068127	2.3186	34872000	1	3170200		10090	0	0	0	0	2581100	0	0	314780	0	0	274300	0	0	0	0	0	0	0	0	1
Q3UBX0	Q3UBX0	Transmembrane protein 109	Tmem109	Mus musculus	0	0	0	0	0	0	0	0	0	0	0	0	1	1	1	3.7	3.7	3.7	0.0063913	2.4032	25298000	2	3162200		10090	250630	527700	311150	201270	1260900	610560	0	0	0	0	0	0	0	0	0	0	1	1	0	0
P51807	P51807	Dynein light chain Tctex-type 1	Dynlt1	Mus musculus	536410	0	0	0	1159700	0	0	0	0	0	0	0	2	2	2	35.4	35.4	35.4	0	6.6638	18947000	2	3157900		10090	247680	313810	663600	67384	1281800	470120	113500	0	0	0	0	0	1	0	0	0	1	0	0	0
Q8C156	Q8C156	Condensin complex subunit 2	Ncaph	Mus musculus	1663900	2128700	1809300	1220600	2853100	2672900	0	0	0	0	0	1166300	8	8	8	14	14	14	0	16.757	143530000	14	3134000		10090	230370	780450	300040	201680	564560	794230	0	98004	11706	32797	144600	73574	0	1	2	1	5	5	0	0
Q9JHU4	Q9JHU4	Cytoplasmic dynein 1 heavy chain 1	Dync1h1	Mus musculus	1179900	2150000	1740300	1026700	9398700	8978200	625660	613950	0	676850	907270	625070	59	59	59	16.3	16.3	16.3	0	237.08	1187500000	109	3131800		10090	218610	441300	255080	72856	1166400	880320	10197	15420	0	14752	30553	26367	5	7	9	1	45	42	0	0
Q8R3S6	Q8R3S6	Exocyst complex component 1	Exoc1	Mus musculus	0	0	0	0	0	0	0	0	0	0	0	0	2	2	2	2.1	2.1	2.1	0.0010373	2.8898	130730000	2	3112600		10090	39827	2698500	50312	17993	120860	85379	11803	27878	8242.3	10552	18434	22829	0	1	0	0	0	1	0	0
Q924W5	Q924W5	Structural maintenance of chromosomes protein 6	Smc6	Mus musculus	8388300	7163600	10080000	7518100	4132000	5305800	0	0	0	0	0	0	2	2	2	1.5	1.5	1.5	0.0030628	2.7361	180590000	5	3110400		10090	614990	788580	684650	272120	307250	307880	23851	6498.7	0	31162	46345	27047	0	1	2	1	0	1	0	0
Q9CZX0	Q9CZX0	Elongator complex protein 3	Elp3	Mus musculus	1737400	2032400	1698400	1591500	2551700	2350800	0	0	0	0	0	0	6	6	6	14.1	14.1	14.1	0	35.5	154390000	17	3090600		10090	219020	716650	468070	77772	812870	686860	20864	0	0	12260	42266	33987	2	4	1	1	5	4	0	0
Q9CQZ6	Q9CQZ6	NADH dehydrogenase [ubiquinone] 1 beta subcomplex subunit 3	Ndufb3	Mus musculus	0	0	0	0	0	0	0	0	0	0	0	0	1	1	1	10.6	10.6	10.6	0.00054437	3.3002	15394000	4	3078800		10090	304370	471080	427820	204360	728050	807930	0	0	0	0	0	135230	1	1	0	0	1	1	0	0
Q6PG16	Q6PG16	Holliday junction recognition protein	Hjurp	Mus musculus	2090400	2237800	2184300	0	998920	1069100	0	1766900	0	0	0	0	6	6	6	11.4	11.4	11.4	0	15.479	104630000	9	3077300		10090	470940	888060	442700	89497	146250	113620	234260	238980	80558	80995	49406	242040	2	2	2	0	1	1	0	1
Q9CU62	Q9CU62	Structural maintenance of chromosomes protein 1A	Smc1a	Mus musculus	1551900	2604300	1671100	1092000	2722800	2504500	1296300	1234700	1343700	1062900	1129600	1242500	14	14	14	12.3	12.3	12.3	0	44.384	255600000	31	3055100		10090	243560	643760	452670	157350	618610	733990	33214	54322	25835	17917	34484	39368	3	8	3	0	8	9	0	0
P03975	P03975	IgE-binding protein	Iap	Mus musculus	1928500	0	1385100	0	0	2051600	1127200	0	0	1355100	1463700	1838900	3	3	3	6.1	6.1	6.1	0	9.4253	82220000	7	3045200		10090	321010	301180	371070	133260	478590	555680	108920	172600	39292	88859	214950	259770	2	1	1	1	0	2	0	0
Q8CHP5	Q8CHP5	Partner of Y14 and mago	Pym1	Mus musculus	0	0	0	0	0	0	0	0	0	0	0	0	2	2	2	12.8	12.8	12.8	0	6.7025	27380000	6	3042200		10090	0	632900	0	204170	722660	893010	113800	249150	0	0	0	226550	0	0	0	0	1	2	1	1
O88952	O88952	Protein lin-7 homolog C	Lin7c	Mus musculus	0	0	0	0	0	0	0	0	0	0	0	0	3	3	3	16.2	16.2	16.2	0	5.3358	33398000	6	3036200		10090	146850	287010	209180	164030	335090	480130	137790	600700	164710	63970	446690	0	0	0	0	1	1	1	0	0
Q8CI08	Q8CI08	SLAIN motif-containing protein 2	Slain2	Mus musculus	1906500	2465700	1608900	974330	1713500	1492000	0	0	0	0	0	0	5	5	5	11.9	11.9	11.9	0	14.761	106260000	11	3031000		10090	376160	819440	395960	117150	717770	443530	32718	56425	0	26752	45074	0	3	3	2	0	1	2	0	0
O88543	O88543	COP9 signalosome complex subunit 3	Cops3	Mus musculus	0	0	3592900	8737800	7244000	0	0	0	0	0	3025900	2778800	2	2	2	6.6	6.6	6.6	0	13.655	75622000	5	3024900		10090	30357	65457	552560	748690	888550	107560	18634	100840	118950	35663	192170	165440	0	0	0	2	2	1	0	0
Q60854	Q60854	Serpin B6	Serpinb6	Mus musculus	0	594510	445630	730630	3157700	2819000	0	0	0	0	0	0	6	6	6	24.1	24.1	24.1	0	14.851	87763000	7	3024700		10090	0	439470	117330	145950	1342200	888920	0	0	0	90863	0	66490	0	0	0	0	2	5	0	0
O35680	O35680	28S ribosomal protein S12, mitochondrial	Mrps12	Mus musculus	0	0	0	0	0	0	0	0	0	0	0	0	1	1	1	7.9	7.9	7.9	0.0055083	2.5566	21168000	5	3024100		10090	184040	565250	202510	94356	491510	533170	137970	258530	164770	108680	283280	0	0	1	1	0	0	1	1	0
O35114	O35114	Lysosome membrane protein 2	Scarb2	Mus musculus	0	0	0	0	0	0	0	0	0	0	0	0	1	1	1	4	4	4	0.0082285	2.2841	69466000	1	3020300		10090	0	0	0	0	11859	0	2283900	724550	0	0	0	0	0	0	0	0	1	0	0	0
Q69ZZ6	Q69ZZ6	Transmembrane and coiled-coil domains protein 1	Tmcc1	Mus musculus	3624400	3002200	3025700	4489600	4198300	3943500	0	0	0	0	0	0	6	6	6	13.7	13.7	13.7	0	44.419	210310000	22	3003400		10090	374730	576720	383200	290510	781420	518820	0	0	0	0	77951	0	1	6	4	4	2	5	0	0
P63154	P63154	Crooked neck-like protein 1	Crnkl1	Mus musculus	0	0	0	0	0	0	0	0	0	0	0	0	2	2	2	2.6	2.6	2.6	0.0040201	2.5955	123130000	8	3003200		10090	0	0	0	393820	111680	119340	412970	642780	613940	90751	516780	101150	0	1	0	1	0	0	2	1
Q9EP89	Q9EP89	Serine beta-lactamase-like protein LACTB, mitochondrial	Lactb	Mus musculus	5150200	4532500	6071100	5433900	4279300	0	0	0	0	0	0	0	5	5	5	14.7	14.7	14.7	0	38.448	183390000	14	3003200		10090	416970	679260	655000	258120	788660	161770	43418	0	0	0	0	0	3	3	3	1	3	1	0	0
Q00915	Q00915	Retinol-binding protein 1	Rbp1	Mus musculus	0	0	0	0	1640100	1950800	0	0	0	0	0	0	3	3	3	22.2	22.2	22.2	0	7.3208	38424000	4	2995700		10090	0	236420	0	224320	1412500	1122500	0	0	0	0	0	0	0	0	0	0	2	2	0	0
Q9D554	Q9D554	Splicing factor 3A subunit 3	Sf3a3	Mus musculus	2047200	2713800	1684000	1090600	1507600	1708700	1029000	0	0	1005300	1222400	1520700	5	5	5	12.6	12.6	12.6	0	17.906	86643000	13	2992000		10090	306890	431920	356520	67510	294270	523190	87841	205740	101980	104830	225110	286210	3	2	1	1	3	2	0	0
Q9JI13	Q9JI13	Something about silencing protein 10	Utp3	Mus musculus	2701600	2116900	723340	755310	818030	743030	0	0	0	0	0	0	4	4	4	11.5	11.5	11.5	0	11.458	57266000	11	2986500		10090	817160	910200	235660	38389	300580	137370	0	234210	150950	0	0	162010	5	3	1	0	0	0	1	0
[truncated: 923 more rows]
[truncated: 16 more columns]

## Sheet: Fig5a_S2 Quantified proteins
Protein IDs	Majority protein IDs	Protein names	Gene names	Species	log2_LFQ intensity EVtreated12hchemoIPnocrosslink_rep 1	log2_LFQ intensity EVtreated12hchemoIPnocrosslink_rep 3	log2_LFQ intensity EVtreated12hchemoIPnocrosslink_rep2	log2_LFQ intensity EVuntreatedIPnocrosslink_rep 1	log2_LFQ intensity EVuntreatedIPnocrosslink_rep 2	log2_LFQ intensity EVuntreatedIPnocrosslink_rep3	log2_LFQ intensity RhoJHAtreated12hchemoIPnocrosslink_rep1	log2_LFQ intensity RhoJHAtreated12hchemoIPnocrosslink_rep2	log2_LFQ intensity RhoJHAtreated12hchemoIPnocrosslink_rep3	log2_LFQ intensity RhoJHAuntreatedIPnocrosslink_rep1	log2_LFQ intensity RhoJHAuntreatedIPnocrosslink_rep2	log2_LFQ intensity RhoJHAuntreatedIPnocrosslink_rep3	Peptides	Razor unique peptides	Unique peptides	Sequence coverage	Unique razor sequence coverage	Unique sequence coverage	Q value	Score	Intensity	MS MS count	iBAQ	Potential contaminant	Taxonomy IDs	iBAQ EVtreated12hchemoIPnocrosslink_rep 1	iBAQ EVtreated12hchemoIPnocrosslink_rep 3	iBAQ EVtreated12hchemoIPnocrosslink_rep2	iBAQ EVuntreatedIPnocrosslink_rep 1	iBAQ EVuntreatedIPnocrosslink_rep 2	iBAQ EVuntreatedIPnocrosslink_rep3	iBAQ RhoJHAtreated12hchemoIPnocrosslink_rep1	iBAQ RhoJHAtreated12hchemoIPnocrosslink_rep2	iBAQ RhoJHAtreated12hchemoIPnocrosslink_rep3	iBAQ RhoJHAuntreatedIPnocrosslink_rep1	iBAQ RhoJHAuntreatedIPnocrosslink_rep2	iBAQ RhoJHAuntreatedIPnocrosslink_rep3	MS MS count EVtreated12hchemoIPnocrosslink_rep 1	MS MS count EVtreated12hchemoIPnocrosslink_rep 3	MS MS count EVtreated12hchemoIPnocrosslink_rep2	MS MS count EVuntreatedIPnocrosslink_rep 1	MS MS count EVuntreatedIPnocrosslink_rep 2	MS MS count EVuntreatedIPnocrosslink_rep3	MS MS count RhoJHAtreated12hchemoIPnocrosslink_rep1	MS MS count RhoJHAtreated12hchemoIPnocrosslink_rep2
[truncated: 1,381 more rows]
[truncated: 16 more columns]

[truncated: 1 more sheets: Fig5a_S3 DiffExpression testing]
