# Supplementary material for: RHOJ controls EMT-associated resistance to chemotherapy
Source: Nature. 2023 Mar 22;616(7955):168–75. doi: 10.1038/s41586-023-05838-7 (PMC10076223; doi:10.1038/s41586-023-05838-7)
Supplement: Supplementary file 8 — Source Data Extended Data Fig. 1 [file 41586_2023_5838_MOESM8_ESM.xlsx]

## Sheet: ED Fig 1bc
D= major tumor axis
d= minor tumor axis
	Week 1 Cisplatin/5FU					Week 4 Cisplatin/5FU					Fold increase
Mouse	D	d	Height	Tumor volume (mm3)		D	d	Height	Tumor volume (mm3)
#1	1	1	1	0.523599		4.54	6.36	2.81	42.4833		81.1371
#2	1	1	1	0.523599		4	5.13	2.89	31.0509		59.3028
#3	2	2	2	4.18879		4.69	7.65	3.8	71.3866		17.0423
#4	2	2	2	4.18879		5.21	5.15	2.97	41.7254		9.96119
#5	5	5.18	3.4	46.1081		9.78	10	7.17	367.161		7.96305
#6	2.2	2.5	1.75	5.03964		3.35	7	2.82	34.6251		6.87055
#7	3.12	3.6	3.5	20.5837		6.28	7.89	4.33	112.337		5.45757
#8	3.24	6.47	4.43	48.6241		8.15	8.67	5.9	218.287		4.48927
#9	3.6	6.2	2.3	26.8795		6.6	9	3.6	111.966		4.1655
#10	2.2	2.7	1.82	5.66052		3.5	3.62	2.9	19.2386		3.39873
#11	4.28	4.28	3.92	37.5986		6.69	7.73	4.62	125.097		3.32716
#12	2.6	2.6	2.3	8.14091		6	4.21	1.79	23.6747		2.90812
#13	2.87	3.35	2	10.0683		3.73	4.49	3.1	27.1841		2.69998
#14	5.23	5	3	41.0763		7	8.76	3.16	101.458		2.47
#15	3.5	4	2.7	19.792		4.59	6.43	3	46.36		2.34236
#16	3.6	4.3	2.4	19.4527		4.91	7.81	2	40.157		2.06434
#17	9.97	8.5	2.36	104.719		9.98	10	4.15	216.859		2.07087
#18	4	5	3.79	39.6888		5.18	5.97	4.8	77.722		1.95829
#19	4.17	3.65	2.9	23.1114		5	5.3	2.89	40.0998		1.73507
#20	3.5	3.4	2.2	13.7078		4.46	7.75	1.27	22.9847		1.67676
#21	4.7	4.83	2.94	34.9455		5.1	7.2	2.96	56.9106		1.62855
#22	6.5	6.2	4.68	98.7528		8.7	9	3.85	157.841		1.59835
#23	6.65	7.14	2.25	55.9372		8	8.52	2.49	88.8643		1.58864
#24	5.8	6.5	2.6	51.3232		6	6.76	3.21	68.1713		1.32828
#25	4.3	3.55	3	23.9782		4.47	5	2.6	30.4263		1.26892
#26	5.4	5.68	3.7	59.4213		6.84	7	3	75.2097		1.2657
#27	9.5	9.7	3.1	149.574		9.9	9.8	3.66	185.926		1.24304
#28	2.85	3.99	3.26	19.4104		4.25	5.22	1.85	21.4897		1.10712
#29	2.7	2.6	1.89	6.947		2.9	3.15	1.6	7.65292		1.10161
#30	5.3	5.3	4	58.8316		6.18	6.61	3	64.1667		1.09069
#31	2.8	3.25	2	9.5295		2.9	3	2.15	9.79392		1.02775
#32	7.5	8.2	5	161.007		7.9	6.5	6	161.321		1.00195
#33	7	7.1	4.9	127.512		7.21	7.33	4.42	122.309		0.9592
#34	3.37	4.98	3	26.362		3.45	4.85	2.43	21.2895		0.807582
#35	6.2	6.6	3.5	74.9898		5.9	7.8	1.8	43.3728		0.578383
#36	3.15	3.2	2.28	12.0336		2.5	2.8	1.8	6.59734		0.548246
#37	6.6	6.2	5.2	111.413		6.2	6.7	2.46	53.5057		0.480245
#38	6.5	7.3	4.65	115.528		5.7	7.28	2.25	48.8863		0.423155
#39	7.12	7.6	3.6	101.999		5	6.57	2.11	36.2925		0.355813
#40	4.76	5.12	3.22	41.0896		2.95	3.2	2.7	13.3455		0.32479
#41	4	5	3.2	33.5103		2.47	3.48	2.21	9.94643		0.296817
#42	2.4	2.4	2	6.03186		0.68	2.39	1.96	1.66787		0.27651
#43	4.7	3.8	2.4	22.4435		2.4	2.3	1.98	5.72273		0.254983
#44	5.64	6.26	2.69	49.7284		2.51	4.79	2	12.5904		0.253182
#45	5.9	5.3	2.3	37.6577		3.1	3.46	1.69	9.49124		0.25204
#46	7.7	7.6	4.52	138.497		4.94	5.45	2	28.1937		0.203569
#47	8	8.2	3.4	116.783		4.36	3.95	2.36	21.2811		0.182227
#48	4.4	4	3.4	31.3322		2	2.2	1.82	4.19298		0.133824
#49	2.55	3.23	2.2	9.48777		1.13	1.67	0.97	0.958441		0.101019
#50	2.88	2.93	1.43	6.31822		0.97	1.35	0.92	0.6308		0.0998383
#51	6.35	7.67	5.15	131.333		3.1	4.98	1.43	11.5591		0.0880138
#52	6.4	6.3	5.8	122.447		3.1	3.9	1.39	8.79913		0.0718609
#53	4.2	3.9	2.8	24.0143		1.1	1.72	1.72	1.70392		0.0709541
#54	7.5	6.6	4.3	111.448		2.2	2.8	1.35	4.35425		0.0390698
#55	6.5	6.1	3	62.2821		1.4	2.5	1.12	2.05251		0.032955
#56	3.9	4.14	3.1	26.2075		0.85	1.15	0.95	0.486227		0.018553

## Sheet: ED Fig 1j
Percentage of Epcam+ cells
Control	Responding	Not responding
47.4	9	4.2
88.5	4.1	1.4
86.6	2.4	0.8
30	81.6	1.7
67.8	42	2.4
77.7	80	2.6
19.8	70	0.1
92.5	41.4	22.5
10	26.1	44
80.5	86	96
0	79
95	17
13.7	23
94.3	85
0	67.5
10	40
0	48
100	31
2.5	50.6
15	43
100	87.4
18	21
79.6	82
39.7	97
45.6	97
95	96.3
71.6	94.9
100
65
73.7
20
0
0
0
40
100
89
80
87.6
100
0
0
0
0
1.5
40
92.8
87.4
42.1
94.8
100
0
0
0
6.6
37
26
96
0
91
100
100
60
92
69.6
2.3
3.2
100
90.2
97
95.2
58.7
93.4
9.6
10
75
30
40
40
30
22
74
0
37
40
53
64
0
18
80
0
8
0
24
0
0
0
88
89
0
100
90
76
40
0
25
10
63
72
100
100
100
91
30
27
16.6
54
61.3
78.8
37.2
10.3
73.8
100
79.3
98.2
3.8
8.8
15
34
8
34
85
25
85
30
30
83
87
21
74
30
33
79
17.5
65.2
0
0
20
31
0
0
19
31
0
12
100
11
45
93
68
51
89
0
10
7
65
90
0
0
0
0
0
90
30
0
73
29
26
44
22
0
0
13
0
0
0
55
0
100
15
100
100

## Sheet: ED Fig 1p
Percentage of active casp3 positive cells
Epcam+	Epcam-	TN	CD106	CD51	CD106/51	CD51/61	TP
11.9	0.2	3.3	0.3	0.2	0.5	0.1	0.1
4.3	1.1	0.6	0.2	0	0.6	1.5	1.2
11.2	1	2.8	1	1.5	0.1	3	1
7.6	0.5	1.1	0.3	0.3	1.6	0.6	0.3
6.7	1	1	3.6	0.7	0.2	0.9	4.1
5.3	0.2	1.2		0.1	1.8	0.7	0.3
10.3	1.7	5		1.4	4.8	2.9	5.9
10.2	0.8	2.7		0.8		1	5.4
7.6	4.1	0.6		2.9		1
18.6	2.8	1.5		0.9		7.1
8	4.6			3.1		5.4
11.4	0.7			0.4		2.1
6.1	1.1			0.8		0.7
