# Supplementary material for: RHOJ controls EMT-associated resistance to chemotherapy
Source: Nature. 2023 Mar 22;616(7955):168–75. doi: 10.1038/s41586-023-05838-7 (PMC10076223; doi:10.1038/s41586-023-05838-7)
Supplement: Supplementary file 9 — Source Data Extended Data Fig. 2 [file 41586_2023_5838_MOESM9_ESM.xlsx]

## Sheet: ED2a_tumorcells_NormCounts.txt
GeneID	Symbol	Description	Lgr5 mixte SCC12 Epcam+ (SB3)	Lgr5 mixte SCC10 Epcam+ (SB5)	Lgr5 mixte SCC10 Epcam- (SB6)	Lgr5 mixte SCC12 Epcam - (SB4)	Meand Lgr5Ep+	Mean Lgr5Ep-	Lgr5 Ep- Vs+
ENSMUSG00000064337	mt-Rnr1	mitochondrially encoded 12S rRNA [Source:MGI Symbol;Acc:MGI:102493]	4750440	3597813	4660103	3981692	4.17413e+06	4.3209e+06	1.03516
ENSMUSG00000064339	mt-Rnr2	mitochondrially encoded 16S rRNA [Source:MGI Symbol;Acc:MGI:102492]	2603004	2557636	2177359	2550893	2580320	2364126	0.916214
ENSMUSG00000026193	Fn1	fibronectin 1 [Source:MGI Symbol;Acc:MGI:95566]	76128	61296	1398558	951688	68712	1175123	17.1022
ENSMUSG00000027750	Postn	periostin, osteoblast specific factor [Source:MGI Symbol;Acc:MGI:1926321]	83946	27576	1002735	827962	55761	915348	16.4156
ENSMUSG00000064351	mt-Co1	mitochondrially encoded cytochrome c oxidase I [Source:MGI Symbol;Acc:MGI:102504]	727552	582140	741889	713692	654846	727790	1.11139
ENSMUSG00000001506	Col1a1	collagen, type I, alpha 1 [Source:MGI Symbol;Acc:MGI:88467]	52836	28670	927999	538696	40753	733348	17.9949
ENSMUSG00000018593	Sparc	secreted acidic cysteine rich glycoprotein [Source:MGI Symbol;Acc:MGI:98373]	124257	70252	677464	493752	97254.5	585608	6.0214
ENSMUSG00000031375	Bgn	biglycan [Source:MGI Symbol;Acc:MGI:88158]	43904	19825	879134	481891	31864.5	680512	21.3564
ENSMUSG00000026728	Vim	vimentin [Source:MGI Symbol;Acc:MGI:98932]	62588	54378	444633	446440	58483	445536	7.61822
ENSMUSG00000026043	Col3a1	collagen, type III, alpha 1 [Source:MGI Symbol;Acc:MGI:88453]	38888	23372	591117	444011	31130	517564	16.6259
ENSMUSG00000050578	Mmp13	matrix metallopeptidase 13 [Source:MGI Symbol;Acc:MGI:1340026]	97612	51397	286214	432792	74504.5	359503	4.82525
ENSMUSG00000022443	Myh9	myosin, heavy polypeptide 9, non-muscle [Source:MGI Symbol;Acc:MGI:107717]	297572	237759	324502	390214	267666	357358	1.33509
ENSMUSG00000037742	Eef1a1	eukaryotic translation elongation factor 1 alpha 1 [Source:MGI Symbol;Acc:MGI:1096881]	377356	394541	331411	370852	385948	351132	0.909788
ENSMUSG00000029661	Col1a2	collagen, type I, alpha 2 [Source:MGI Symbol;Acc:MGI:88468]	36293	20983	629039	362671	28638	495855	17.3146
ENSMUSG00000064370	mt-Cytb	mitochondrially encoded cytochrome b [Source:MGI Symbol;Acc:MGI:102501]	321330	220798	404944	362357	271064	383650	1.41535
ENSMUSG00000029580	Actb	actin, beta [Source:MGI Symbol;Acc:MGI:87904]	393411	365754	396901	358523	379582	377712	0.995072
ENSMUSG00000092341	Malat1	metastasis associated lung adenocarcinoma transcript 1 (non-coding RNA) [Source:MGI Symbol;Acc:MGI:1919539]	273528	167586	532796	333594	220557	433195	1.9641
ENSMUSG00000069833	Ahnak	AHNAK nucleoprotein (desmoyokin) [Source:MGI Symbol;Acc:MGI:1316648]	219338	180205	236649	330265	199772	283457	1.41891
ENSMUSG00000022816	Fstl1	follistatin-like 1 [Source:MGI Symbol;Acc:MGI:102793]	37309	12366	202946	306070	24837.5	254508	10.2469
ENSMUSG00000022283	Pabpc1	poly(A) binding protein, cytoplasmic 1 [Source:MGI Symbol;Acc:MGI:1349722]	463116	392927	208319	283551	428022	245935	0.574586
ENSMUSG00000106106	Rn18s-rs5	18s RNA, related sequence 5 [Source:MGI Symbol;Acc:MGI:107222]	327437	339851	123062	274224	333644	198643	0.595374
ENSMUSG00000021250	Fos	FBJ osteosarcoma oncogene [Source:MGI Symbol;Acc:MGI:95574]	113110	139905	66414	267708	126508	167061	1.32056
ENSMUSG00000024659	Anxa1	annexin A1 [Source:MGI Symbol;Acc:MGI:96819]	333395	410317	347243	266069	371856	306656	0.824663
ENSMUSG00000000078	Klf6	Kruppel-like factor 6 [Source:MGI Symbol;Acc:MGI:1346318]	175301	158415	240621	256483	166858	248552	1.4896
ENSMUSG00000032332	Col12a1	collagen, type XII, alpha 1 [Source:MGI Symbol;Acc:MGI:88448]	27735	18536	460148	255953	23135.5	358050	15.4762
ENSMUSG00000023944	Hsp90ab1	heat shock protein 90 alpha (cytosolic), class B member 1 [Source:MGI Symbol;Acc:MGI:96247]	380393	228602	169851	243143	304498	206497	0.678157
ENSMUSG00000064367	mt-Nd5	mitochondrially encoded NADH dehydrogenase 5 [Source:MGI Symbol;Acc:MGI:102496]	245919	171972	277849	240671	208946	259260	1.2408
ENSMUSG00000015656	Hspa8	heat shock protein 8 [Source:MGI Symbol;Acc:MGI:105384]	214028	210860	218902	236116	212444	227509	1.07091
ENSMUSG00000029377	Ereg	epiregulin [Source:MGI Symbol;Acc:MGI:107508]	95994	122742	114294	232251	109368	173272	1.58431
ENSMUSG00000025809	Itgb1	integrin beta 1 (fibronectin receptor beta) [Source:MGI Symbol;Acc:MGI:96610]	148984	172363	243291	226105	160674	234698	1.46071
ENSMUSG00000060126	Tpt1	tumor protein, translationally-controlled 1 [Source:MGI Symbol;Acc:MGI:104890]	259402	256224	176425	222825	257813	199625	0.774302
ENSMUSG00000026042	Col5a2	collagen, type V, alpha 2 [Source:MGI Symbol;Acc:MGI:88458]	16749	12399	374253	220588	14574	297420	20.4076
ENSMUSG00000025351	Cd63	CD63 antigen [Source:MGI Symbol;Acc:MGI:99529]	97113	75381	114783	216667	86247	165725	1.92152
ENSMUSG00000040152	Thbs1	thrombospondin 1 [Source:MGI Symbol;Acc:MGI:98737]	63007	67037	188793	214146	65022	201470	3.09848
ENSMUSG00000048583	Igf2	insulin-like growth factor 2 [Source:MGI Symbol;Acc:MGI:96434]	14539	417	7182	210318	7478	108750	14.5427
ENSMUSG00000021477	Ctsl	cathepsin L [Source:MGI Symbol;Acc:MGI:88564]	168792	199451	174157	207112	184122	190634	1.03537
ENSMUSG00000027204	Fbn1	fibrillin 1 [Source:MGI Symbol;Acc:MGI:95489]	22322	14937	288166	199209	18629.5	243688	13.0807
ENSMUSG00000026238	Ptma	prothymosin alpha [Source:MGI Symbol;Acc:MGI:97803]	298766	253900	218921	183459	276333	201190	0.728071
ENSMUSG00000029761	Cald1	caldesmon 1 [Source:MGI Symbol;Acc:MGI:88250]	118155	175812	186835	181752	146984	184294	1.25384
ENSMUSG00000034994	Eef2	eukaryotic translation elongation factor 2 [Source:MGI Symbol;Acc:MGI:95288]	294473	286306	103208	179594	290390	141401	0.486936
ENSMUSG00000028364	Tnc	tenascin C [Source:MGI Symbol;Acc:MGI:101922]	59924	108906	414109	178355	84415	296232	3.50923
ENSMUSG00000024661	Fth1	ferritin heavy chain 1 [Source:MGI Symbol;Acc:MGI:95588]	221375	126211	173073	175353	173793	174213	1.00242
ENSMUSG00000003545	Fosb	FBJ osteosarcoma oncogene B [Source:MGI Symbol;Acc:MGI:95575]	151980	192662	130807	174767	172321	152787	0.886642
ENSMUSG00000032216	Nedd4	neural precursor cell expressed, developmentally down-regulated 4 [Source:MGI Symbol;Acc:MGI:97297]	72173	112394	165736	171112	92283.5	168424	1.82507
ENSMUSG00000064345	mt-Nd2	mitochondrially encoded NADH dehydrogenase 2 [Source:MGI Symbol;Acc:MGI:102500]	253708	131490	187963	168430	192599	178196	0.92522
ENSMUSG00000029380	Cxcl1	chemokine (C-X-C motif) ligand 1 [Source:MGI Symbol;Acc:MGI:108068]	148049	148796	165600	167383	148422	166492	1.12174
ENSMUSG00000057113	Npm1	nucleophosmin 1 [Source:MGI Symbol;Acc:MGI:106184]	232987	160101	165005	164239	196544	164622	0.837583
ENSMUSG00000040249	Lrp1	low density lipoprotein receptor-related protein 1 [Source:MGI Symbol;Acc:MGI:96828]	44174	50525	82115	162568	47349.5	122342	2.5838
ENSMUSG00000019970	Sgk1	serum/glucocorticoid regulated kinase 1 [Source:MGI Symbol;Acc:MGI:1340062]	109815	55146	68620	161280	82480.5	114950	1.39366
ENSMUSG00000049775	Tmsb4x	thymosin, beta 4, X chromosome [Source:MGI Symbol;Acc:MGI:99510]	236408	214680	234641	159782	225544	197212	0.874381
ENSMUSG00000022892	App	amyloid beta (A4) precursor protein [Source:MGI Symbol;Acc:MGI:88059]	224618	159730	110508	159393	192174	134950	0.702231
ENSMUSG00000003032	Klf4	Kruppel-like factor 4 (gut) [Source:MGI Symbol;Acc:MGI:1342287]	205487	166219	104007	159190	185853	131598	0.708078
ENSMUSG00000021614	Vcan	versican [Source:MGI Symbol;Acc:MGI:102889]	30645	23053	168296	152169	26849	160232	5.96791
ENSMUSG00000050912	Tmem123	transmembrane protein 123 [Source:MGI Symbol;Acc:MGI:1919179]	46143	13440	21260	148402	29791.5	84831	2.84749
ENSMUSG00000032487	Ptgs2	prostaglandin-endoperoxide synthase 2 [Source:MGI Symbol;Acc:MGI:97798]	52927	54560	99441	147582	53743.5	123512	2.29817
ENSMUSG00000030208	Emp1	epithelial membrane protein 1 [Source:MGI Symbol;Acc:MGI:107941]	189462	277695	137245	146843	233578	142044	0.608121
ENSMUSG00000026234	Ncl	nucleolin [Source:MGI Symbol;Acc:MGI:97286]	256194	209135	146503	146072	232664	146288	0.628749
ENSMUSG00000032399	Rpl4	ribosomal protein L4 [Source:MGI Symbol;Acc:MGI:1915141]	156383	153202	141862	136801	154792	139332	0.900118
ENSMUSG00000024529	Lox	lysyl oxidase [Source:MGI Symbol;Acc:MGI:96817]	10073	3476	125869	136338	6774.5	131104	19.3525
ENSMUSG00000028195	Cyr61	cysteine rich protein 61 [Source:MGI Symbol;Acc:MGI:88613]	46740	21842	85083	135685	34291	110384	3.21904
ENSMUSG00000022565	Plec	plectin [Source:MGI Symbol;Acc:MGI:1277961]	139490	120015	99992	134945	129752	117468	0.905327
ENSMUSG00000031207	Msn	moesin [Source:MGI Symbol;Acc:MGI:97167]	116996	119710	137574	132800	118353	135187	1.14224
ENSMUSG00000017493	Igfbp4	insulin-like growth factor binding protein 4 [Source:MGI Symbol;Acc:MGI:96439]	13695	17286	85418	130901	15490.5	108160	6.98231
ENSMUSG00000038418	Egr1	early growth response 1 [Source:MGI Symbol;Acc:MGI:95295]	60590	77424	97030	126475	69007	111752	1.61944
ENSMUSG00000001627	Ifrd1	interferon-related developmental regulator 1 [Source:MGI Symbol;Acc:MGI:1316717]	59040	73135	143652	125877	66087.5	134764	2.03918
ENSMUSG00000048612	Myof	myoferlin [Source:MGI Symbol;Acc:MGI:1919192]	161692	134067	98920	124632	147880	111776	0.755859
ENSMUSG00000003814	Calr	calreticulin [Source:MGI Symbol;Acc:MGI:88252]	121921	128307	109906	123615	125114	116760	0.933233
ENSMUSG00000005087	Cd44	CD44 antigen [Source:MGI Symbol;Acc:MGI:88338]	141063	179587	131005	120786	160325	125896	0.785252
ENSMUSG00000020315	Sptbn1	spectrin beta, non-erythrocytic 1 [Source:MGI Symbol;Acc:MGI:98388]	96034	88287	113866	118203	92160.5	116034	1.25905
ENSMUSG00000058558	Rpl5	ribosomal protein L5 [Source:MGI Symbol;Acc:MGI:102854]	221892	157608	114455	118129	189750	116292	0.61287
ENSMUSG00000017466	Timp2	tissue inhibitor of metalloproteinase 2 [Source:MGI Symbol;Acc:MGI:98753]	16611	6144	65887	117617	11377.5	91752	8.06434
ENSMUSG00000030744	Rps3	ribosomal protein S3 [Source:MGI Symbol;Acc:MGI:1350917]	237183	200414	106821	117340	218798	112080	0.512254
ENSMUSG00000026864	Hspa5	heat shock protein 5 [Source:MGI Symbol;Acc:MGI:95835]	88434	81381	135485	117290	84907.5	126388	1.48853
ENSMUSG00000020719	Ddx5	DEAD (Asp-Glu-Ala-Asp) box polypeptide 5 [Source:MGI Symbol;Acc:MGI:105037]	125106	129850	121419	116840	127478	119130	0.93451
ENSMUSG00000041453	Rpl21	ribosomal protein L21 [Source:MGI Symbol;Acc:MGI:1278340]	187315	139873	94533	115786	163594	105160	0.642808
ENSMUSG00000023885	Thbs2	thrombospondin 2 [Source:MGI Symbol;Acc:MGI:98738]	15716	14898	184772	115725	15307	150248	9.81567
ENSMUSG00000005397	Nid1	nidogen 1 [Source:MGI Symbol;Acc:MGI:97342]	17633	5363	122535	115065	11498	118800	10.3322
ENSMUSG00000028063	Lmna	lamin A [Source:MGI Symbol;Acc:MGI:96794]	84072	132492	91769	114905	108282	103337	0.954332
ENSMUSG00000000031	H19	H19, imprinted maternally expressed transcript [Source:MGI Symbol;Acc:MGI:95891]	35616	47362	35561	113943	41489	74752	1.80173
ENSMUSG00000031422	Morf4l2	mortality factor 4 like 2 [Source:MGI Symbol;Acc:MGI:1927167]	88124	88834	106920	113912	88479	110416	1.24793
ENSMUSG00000041324	Inhba	inhibin beta-A [Source:MGI Symbol;Acc:MGI:96570]	47360	67883	143869	113173	57621.5	128521	2.23043
ENSMUSG00000057666	Gapdh	glyceraldehyde-3-phosphate dehydrogenase [Source:MGI Symbol;Acc:MGI:95640]	220090	221189	100525	111675	220640	106100	0.480875
ENSMUSG00000097971	Gm26917	predicted gene, 26917 [Source:MGI Symbol;Acc:MGI:5504032]	173057	184410	134537	110990	178734	122764	0.686852
ENSMUSG00000031328	Flna	filamin, alpha [Source:MGI Symbol;Acc:MGI:95556]	109230	110181	91887	110799	109706	101343	0.923773
ENSMUSG00000027712	Anxa5	annexin A5 [Source:MGI Symbol;Acc:MGI:106008]	46614	44954	110346	110688	45784	110517	2.41388
ENSMUSG00000056201	Cfl1	cofilin 1, non-muscle [Source:MGI Symbol;Acc:MGI:101757]	115366	83132	84588	108389	99249	96488.5	0.972186
ENSMUSG00000043613	Mmp3	matrix metallopeptidase 3 [Source:MGI Symbol;Acc:MGI:97010]	8730	7576	158257	107625	8153	132941	16.3058
ENSMUSG00000024991	Eif3a	eukaryotic translation initiation factor 3, subunit A [Source:MGI Symbol;Acc:MGI:95301]	139944	103875	105414	107347	121910	106380	0.872619
ENSMUSG00000064080	Fbln2	fibulin 2 [Source:MGI Symbol;Acc:MGI:95488]	25319	41309	101107	107113	33314	104110	3.12511
ENSMUSG00000032294	Pkm	pyruvate kinase, muscle [Source:MGI Symbol;Acc:MGI:97591]	110538	175435	114678	106558	142986	110618	0.773625
ENSMUSG00000004207	Psap	prosaposin [Source:MGI Symbol;Acc:MGI:97783]	47922	58205	47886	106336	53063.5	77111	1.45318
ENSMUSG00000078812	Eif5a	eukaryotic translation initiation factor 5A [Source:MGI Symbol;Acc:MGI:106248]	135283	131301	71265	105510	133292	88387.5	0.663112
ENSMUSG00000037411	Serpine1	serine (or cysteine) peptidase inhibitor, clade E, member 1 [Source:MGI Symbol;Acc:MGI:97608]	31248	30284	144650	104062	30766	124356	4.04199
ENSMUSG00000016559	H3f3b	H3 histone, family 3B [Source:MGI Symbol;Acc:MGI:1101768]	143256	119326	92631	103457	131291	98044	0.746769
ENSMUSG00000001440	Kpnb1	karyopherin (importin) beta 1 [Source:MGI Symbol;Acc:MGI:107532]	117139	102176	81818	103038	109658	92428	0.842879
ENSMUSG00000027422	Rrbp1	ribosome binding protein 1 [Source:MGI Symbol;Acc:MGI:1932395]	63581	68293	132412	100936	65937	116674	1.76948
ENSMUSG00000001025	S100a6	S100 calcium binding protein A6 (calcyclin) [Source:MGI Symbol;Acc:MGI:1339467]	85518	67909	100829	100640	76713.5	100734	1.31313
ENSMUSG00000047675	Rps8	ribosomal protein S8 [Source:MGI Symbol;Acc:MGI:98166]	158168	107304	105507	100412	132736	102960	0.775671
ENSMUSG00000021270	Hsp90aa1	heat shock protein 90, alpha (cytosolic), class A member 1 [Source:MGI Symbol;Acc:MGI:96250]	81805	91990	105011	100055	86897.5	102533	1.17993
ENSMUSG00000013076	Amotl1	angiomotin-like 1 [Source:MGI Symbol;Acc:MGI:1922973]	60355	27374	16854	99759	43864.5	58306.5	1.32924
ENSMUSG00000026837	Col5a1	collagen, type V, alpha 1 [Source:MGI Symbol;Acc:MGI:88457]	7938	5161	180627	99038	6549.5	139832	21.3501
ENSMUSG00000034088	Hdlbp	high density lipoprotein (HDL) binding protein [Source:MGI Symbol;Acc:MGI:99256]	78516	83360	106350	98588	80938	102469	1.26602
ENSMUSG00000020849	Ywhae	tyrosine 3-monooxygenase/tryptophan 5-monooxygenase activation protein, epsilon polypeptide [Source:MGI Symbol;Acc:MGI:894689]	117472	106458	67473	97959	111965	82716	0.738767
ENSMUSG00000020048	Hsp90b1	heat shock protein 90, beta (Grp94), member 1 [Source:MGI Symbol;Acc:MGI:98817]	115549	86816	78689	97527	101182	88108	0.870783
ENSMUSG00000004980	Hnrnpa2b1	heterogeneous nuclear ribonucleoprotein A2/B1 [Source:MGI Symbol;Acc:MGI:104819]	145414	176574	99490	97361	160994	98425.5	0.611361
ENSMUSG00000061527	Krt5	keratin 5 [Source:MGI Symbol;Acc:MGI:96702]	1163358	1032464	30809	97244	1097911	64026.5	0.0583167
ENSMUSG00000063229	Ldha	lactate dehydrogenase A [Source:MGI Symbol;Acc:MGI:96759]	202554	193684	55861	95783	198119	75822	0.382709
ENSMUSG00000001119	Col6a1	collagen, type VI, alpha 1 [Source:MGI Symbol;Acc:MGI:88459]	9190	4777	77152	95604	6983.5	86378	12.3689
ENSMUSG00000003617	Cp	ceruloplasmin [Source:MGI Symbol;Acc:MGI:88476]	25342	13954	33343	95216	19648	64279.5	3.27155
ENSMUSG00000002900	Lamb1	laminin B1 [Source:MGI Symbol;Acc:MGI:96743]	33171	55029	106796	94766	44100	100781	2.28528
ENSMUSG00000045962	Wnk1	WNK lysine deficient protein kinase 1 [Source:MGI Symbol;Acc:MGI:2442092]	65193	79266	77536	94402	72229.5	85969	1.19022
ENSMUSG00000064363	mt-Nd4	mitochondrially encoded NADH dehydrogenase 4 [Source:MGI Symbol;Acc:MGI:102498]	90535	58680	105228	93847	74607.5	99537.5	1.33415
ENSMUSG00000021171	Esyt2	extended synaptotagmin-like protein 2 [Source:MGI Symbol;Acc:MGI:1261845]	21077	20508	33479	93841	20792.5	63660	3.06168
ENSMUSG00000018042	Cyb5r3	cytochrome b5 reductase 3 [Source:MGI Symbol;Acc:MGI:94893]	84399	102833	66928	93779	93616	80353.5	0.858331
ENSMUSG00000068823	Csde1	cold shock domain containing E1, RNA binding [Source:MGI Symbol;Acc:MGI:92356]	71553	91834	75498	93767	81693.5	84632.5	1.03598
ENSMUSG00000028639	Ybx1	Y box protein 1 [Source:MGI Symbol;Acc:MGI:99146]	117191	86256	99509	93564	101724	96536.5	0.949009
ENSMUSG00000031320	Rps4x	ribosomal protein S4, X-linked [Source:MGI Symbol;Acc:MGI:98158]	169171	98720	92866	93434	133946	93150	0.695432
ENSMUSG00000024740	Ddb1	damage specific DNA binding protein 1 [Source:MGI Symbol;Acc:MGI:1202384]	80714	94828	96522	93335	87771	94928.5	1.08155
ENSMUSG00000022893	Adamts1	a disintegrin-like and metallopeptidase (reprolysin type) with thrombospondin type 1 motif, 1 [Source:MGI Symbol;Acc:MGI:109249]	134187	215989	104900	92559	175088	98729.5	0.563885
ENSMUSG00000044786	Zfp36	zinc finger protein 36 [Source:MGI Symbol;Acc:MGI:99180]	39094	36584	49888	92152	37839	71020	1.8769
ENSMUSG00000025130	P4hb	prolyl 4-hydroxylase, beta polypeptide [Source:MGI Symbol;Acc:MGI:97464]	75278	72647	98325	92146	73962.5	95235.5	1.28762
ENSMUSG00000020473	Aebp1	AE binding protein 1 [Source:MGI Symbol;Acc:MGI:1197012]	12737	16310	67932	91955	14523.5	79943.5	5.50442
ENSMUSG00000027800	Tm4sf1	transmembrane 4 superfamily member 1 [Source:MGI Symbol;Acc:MGI:104678]	38566	35523	97024	90525	37044.5	93774.5	2.5314
ENSMUSG00000042688	Mapk6	mitogen-activated protein kinase 6 [Source:MGI Symbol;Acc:MGI:1354946]	86930	124064	135213	90124	105497	112668	1.06798
ENSMUSG00000032366	Tpm1	tropomyosin 1, alpha [Source:MGI Symbol;Acc:MGI:98809]	57054	58003	129140	90093	57528.5	109616	1.90543
ENSMUSG00000038612	Mcl1	myeloid cell leukemia sequence 1 [Source:MGI Symbol;Acc:MGI:101769]	50063	46223	82016	89594	48143	85805	1.78229
ENSMUSG00000074934	Grem1	gremlin 1 [Source:MGI Symbol;Acc:MGI:1344337]	5648	4588	150227	88953	5118	119590	23.3665
ENSMUSG00000045545	Krt14	keratin 14 [Source:MGI Symbol;Acc:MGI:96688]	1088820	1200349	49070	88348	1.14458e+06	68709	0.0600296
ENSMUSG00000031799	Tpm4	tropomyosin 4 [Source:MGI Symbol;Acc:MGI:2449202]	58868	74691	92253	88102	66779.5	90177.5	1.35038
ENSMUSG00000002602	Axl	AXL receptor tyrosine kinase [Source:MGI Symbol;Acc:MGI:1347244]	37263	34970	31273	86431	36116.5	58852	1.6295
ENSMUSG00000036438	Calm2	calmodulin 2 [Source:MGI Symbol;Acc:MGI:103250]	65595	46691	94310	86296	56143	90303	1.60845
ENSMUSG00000022108	Itm2b	integral membrane protein 2B [Source:MGI Symbol;Acc:MGI:1309517]	69424	90246	60607	85920	79835	73263.5	0.917686
ENSMUSG00000035530	Eif1	eukaryotic translation initiation factor 1 [Source:MGI Symbol;Acc:MGI:105125]	106412	98817	96150	85778	102614	90964	0.886463
ENSMUSG00000026478	Lamc1	laminin, gamma 1 [Source:MGI Symbol;Acc:MGI:99914]	27328	21172	79191	85433	24250	82312	3.39431
ENSMUSG00000000787	Ddx3x	DEAD/H (Asp-Glu-Ala-Asp/His) box polypeptide 3, X-linked [Source:MGI Symbol;Acc:MGI:103064]	105694	103087	87921	84576	104390	86248.5	0.82621
ENSMUSG00000006205	Htra1	HtrA serine peptidase 1 [Source:MGI Symbol;Acc:MGI:1929076]	55040	30544	37464	83935	42792	60699.5	1.41848
ENSMUSG00000030103	Bhlhe40	basic helix-loop-helix family, member e40 [Source:MGI Symbol;Acc:MGI:1097714]	108042	143869	79519	83885	125956	81702	0.648658
ENSMUSG00000020372	Gnb2l1	guanine nucleotide binding protein (G protein), beta polypeptide 2 like 1 [Source:MGI Symbol;Acc:MGI:101849]	112530	92127	89458	83756	102328	86607	0.846362
ENSMUSG00000029767	Calu	calumenin [Source:MGI Symbol;Acc:MGI:1097158]	55218	60418	108202	83183	57818	95692.5	1.65506
ENSMUSG00000024538	Ppic	peptidylprolyl isomerase C [Source:MGI Symbol;Acc:MGI:97751]	16743	12646	110824	83072	14694.5	96948	6.59757
ENSMUSG00000048126	Col6a3	collagen, type VI, alpha 3 [Source:MGI Symbol;Acc:MGI:88461]	9058	10576	255870	82572	9817	169221	17.2375
ENSMUSG00000044533	Rps2	ribosomal protein S2 [Source:MGI Symbol;Acc:MGI:105110]	127138	67388	69518	82431	97263	75974.5	0.781124
ENSMUSG00000032518	Rpsa	ribosomal protein SA [Source:MGI Symbol;Acc:MGI:105381]	66732	85703	80473	81192	76217.5	80832.5	1.06055
ENSMUSG00000037852	Cpe	carboxypeptidase E [Source:MGI Symbol;Acc:MGI:101932]	91350	135551	48791	80649	113450	64720	0.570469
ENSMUSG00000026074	Map4k4	mitogen-activated protein kinase kinase kinase kinase 4 [Source:MGI Symbol;Acc:MGI:1349394]	55550	59988	109894	80224	57769	95059	1.6455
ENSMUSG00000053110	Yap1	yes-associated protein 1 [Source:MGI Symbol;Acc:MGI:103262]	31265	7172	7039	80181	19218.5	43610	2.26917
ENSMUSG00000020368	Canx	calnexin [Source:MGI Symbol;Acc:MGI:88261]	81317	65006	66699	80020	73161.5	73359.5	1.00271
ENSMUSG00000032231	Anxa2	annexin A2 [Source:MGI Symbol;Acc:MGI:88246]	73247	80171	64995	78849	76709	71922	0.937595
ENSMUSG00000007655	Cav1	caveolin 1, caveolae protein [Source:MGI Symbol;Acc:MGI:102709]	47015	32152	61593	78418	39583.5	70005.5	1.76855
ENSMUSG00000016534	Lamp2	lysosomal-associated membrane protein 2 [Source:MGI Symbol;Acc:MGI:96748]	33670	30121	58346	78331	31895.5	68338.5	2.14257
ENSMUSG00000032002	Dcun1d5	DCN1, defective in cullin neddylation 1, domain containing 5 (S. cerevisiae) [Source:MGI Symbol;Acc:MGI:1924113]	44231	12405	22877	78054	28318	50465.5	1.7821
ENSMUSG00000056758	Hmga2	high mobility group AT-hook 2 [Source:MGI Symbol;Acc:MGI:101761]	38222	67701	36751	77783	52961.5	57267	1.08129
ENSMUSG00000029622	Arpc1b	actin related protein 2/3 complex, subunit 1B [Source:MGI Symbol;Acc:MGI:1343142]	76111	90884	71253	77462	83497.5	74357.5	0.890536
ENSMUSG00000055204	Ankrd17	ankyrin repeat domain 17 [Source:MGI Symbol;Acc:MGI:1932101]	78011	83113	69239	77320	80562	73279.5	0.909604
ENSMUSG00000024359	Hspa9	heat shock protein 9 [Source:MGI Symbol;Acc:MGI:96245]	87223	53206	58817	76710	70214.5	67763.5	0.965093
ENSMUSG00000078578	Ube2d3	ubiquitin-conjugating enzyme E2D 3 [Source:MGI Symbol;Acc:MGI:1913355]	56739	64733	77474	76457	60736	76965.5	1.26721
ENSMUSG00000011179	Odc1	ornithine decarboxylase, structural 1 [Source:MGI Symbol;Acc:MGI:97402]	94203	161728	50761	75742	127966	63251.5	0.494286
ENSMUSG00000027940	Tpm3	tropomyosin 3, gamma [Source:MGI Symbol;Acc:MGI:1890149]	71737	89159	74611	75570	80448	75090.5	0.933404
ENSMUSG00000028788	Ptp4a2	protein tyrosine phosphatase 4a2 [Source:MGI Symbol;Acc:MGI:1277117]	65905	58804	65342	75015	62354.5	70178.5	1.12548
ENSMUSG00000025982	Sf3b1	splicing factor 3b, subunit 1 [Source:MGI Symbol;Acc:MGI:1932339]	66514	75563	74568	74861	71038.5	74714.5	1.05175
ENSMUSG00000019929	Dcn	decorin [Source:MGI Symbol;Acc:MGI:94872]	4827	1354	35605	73893	3090.5	54749	17.7153
ENSMUSG00000031996	Aplp2	amyloid beta (A4) precursor-like protein 2 [Source:MGI Symbol;Acc:MGI:88047]	88997	176424	76241	72475	132710	74358	0.560302
ENSMUSG00000036256	Igfbp7	insulin-like growth factor binding protein 7 [Source:MGI Symbol;Acc:MGI:1352480]	45965	33460	162799	72407	39712.5	117603	2.96136
ENSMUSG00000040225	Prrc2c	proline-rich coiled-coil 2C [Source:MGI Symbol;Acc:MGI:1913754]	75979	69757	68372	71612	72868	69992	0.960531
ENSMUSG00000019850	Tnfaip3	tumor necrosis factor, alpha-induced protein 3 [Source:MGI Symbol;Acc:MGI:1196377]	42303	27837	56481	71538	35070	64009.5	1.82519
ENSMUSG00000028081	Rps3a1	ribosomal protein S3A1 [Source:MGI Symbol;Acc:MGI:1202063]	83154	78290	81551	71415	80722	76483	0.947486
ENSMUSG00000028426	Rad23b	RAD23b homolog (S. cerevisiae) [Source:MGI Symbol;Acc:MGI:105128]	77936	73884	62411	71107	75910	66759	0.879449
ENSMUSG00000059796	Eif4a1	eukaryotic translation initiation factor 4A1 [Source:MGI Symbol;Acc:MGI:95303]	87803	98941	59821	70743	93372	65282	0.69916
ENSMUSG00000037487	Ubr5	ubiquitin protein ligase E3 component n-recognin 5 [Source:MGI Symbol;Acc:MGI:1918040]	54219	50284	78342	70509	52251.5	74425.5	1.42437
ENSMUSG00000021025	Nfkbia	nuclear factor of kappa light polypeptide gene enhancer in B cells inhibitor, alpha [Source:MGI Symbol;Acc:MGI:104741]	44834	58075	79079	70151	51454.5	74615	1.45012
ENSMUSG00000026586	Prrx1	paired related homeobox 1 [Source:MGI Symbol;Acc:MGI:97712]	11750	4257	74481	69701	8003.5	72091	9.00743
ENSMUSG00000028763	Hspg2	perlecan (heparan sulfate proteoglycan 2) [Source:MGI Symbol;Acc:MGI:96257]	22414	16505	66959	69035	19459.5	67997	3.49428
ENSMUSG00000036371	Serbp1	serpine1 mRNA binding protein 1 [Source:MGI Symbol;Acc:MGI:1914120]	114172	126426	58941	68955	120299	63948	0.531575
ENSMUSG00000051223	Bzw1	basic leucine zipper and W2 domains 1 [Source:MGI Symbol;Acc:MGI:1914132]	58202	72400	51994	68561	65301	60277.5	0.923072
ENSMUSG00000000184	Ccnd2	cyclin D2 [Source:MGI Symbol;Acc:MGI:88314]	76094	95361	47849	67975	85727.5	57912	0.675536
ENSMUSG00000021218	Gdi2	guanosine diphosphate (GDP) dissociation inhibitor 2 [Source:MGI Symbol;Acc:MGI:99845]	67202	60229	56382	67833	63715.5	62107.5	0.974763
ENSMUSG00000028967	Errfi1	ERBB receptor feedback inhibitor 1 [Source:MGI Symbol;Acc:MGI:1921405]	17908	20254	47143	67537	19081	57340	3.00508
ENSMUSG00000025393	Atp5b	ATP synthase, H+ transporting mitochondrial F1 complex, beta subunit [Source:MGI Symbol;Acc:MGI:107801]	100121	107545	32575	67124	103833	49849.5	0.480093
ENSMUSG00000067336	Bmpr2	bone morphogenetic protein receptor, type II (serine/threonine kinase) [Source:MGI Symbol;Acc:MGI:1095407]	42498	36571	69648	67094	39534.5	68371	1.7294
ENSMUSG00000047126	Cltc	clathrin, heavy polypeptide (Hc) [Source:MGI Symbol;Acc:MGI:2388633]	54282	57925	64102	67057	56103.5	65579.5	1.1689
ENSMUSG00000064368	mt-Nd6	mitochondrially encoded NADH dehydrogenase 6 [Source:MGI Symbol;Acc:MGI:102495]	59161	67649	78819	66619	63405	72719	1.1469
ENSMUSG00000021939	Ctsb	cathepsin B [Source:MGI Symbol;Acc:MGI:88561]	44197	52074	50910	66613	48135.5	58761.5	1.22075
ENSMUSG00000025428	Atp5a1	ATP synthase, H+ transporting, mitochondrial F1 complex, alpha subunit 1 [Source:MGI Symbol;Acc:MGI:88115]	105051	108886	54919	66471	106968	60695	0.56741
ENSMUSG00000026547	Tagln2	transgelin 2 [Source:MGI Symbol;Acc:MGI:1312985]	104052	78921	61109	66440	91486.5	63774.5	0.697092
ENSMUSG00000021109	Hif1a	hypoxia inducible factor 1, alpha subunit [Source:MGI Symbol;Acc:MGI:106918]	47687	55296	63910	66286	51491.5	65098	1.26425
ENSMUSG00000006699	Cdc42	cell division cycle 42 [Source:MGI Symbol;Acc:MGI:106211]	62100	52972	67070	66175	57536	66622.5	1.15793
ENSMUSG00000029840	Mtpn	myotrophin [Source:MGI Symbol;Acc:MGI:99445]	68878	81407	67182	66095	75142.5	66638.5	0.886828
ENSMUSG00000054808	Actn4	actinin alpha 4 [Source:MGI Symbol;Acc:MGI:1890773]	79038	72380	40921	65941	75709	53431	0.705742
ENSMUSG00000029304	Spp1	secreted phosphoprotein 1 [Source:MGI Symbol;Acc:MGI:98389]	29497	171699	186414	65885	100598	126150	1.254
ENSMUSG00000024501	Dpysl3	dihydropyrimidinase-like 3 [Source:MGI Symbol;Acc:MGI:1349762]	20417	5369	47099	65830	12893	56464.5	4.37947
ENSMUSG00000052684	Jun	jun proto-oncogene [Source:MGI Symbol;Acc:MGI:96646]	61927	56363	58965	65762	59145	62363.5	1.05442
ENSMUSG00000026341	Actr3	ARP3 actin-related protein 3 [Source:MGI Symbol;Acc:MGI:1921367]	82511	59962	57782	65497	71236.5	61639.5	0.86528
ENSMUSG00000061904	Slc25a3	solute carrier family 25 (mitochondrial carrier, phosphate carrier), member 3 [Source:MGI Symbol;Acc:MGI:1353498]	72759	67284	36466	65448	70021.5	50957	0.727734
ENSMUSG00000045983	Eif4g1	eukaryotic translation initiation factor 4, gamma 1 [Source:MGI Symbol;Acc:MGI:2384784]	60326	62559	59554	65287	61442.5	62420.5	1.01592
ENSMUSG00000001525	Tubb5	tubulin, beta 5 class I [Source:MGI Symbol;Acc:MGI:107812]	69762	41530	75888	64110	55646	69999	1.25793
ENSMUSG00000015143	Actn1	actinin, alpha 1 [Source:MGI Symbol;Acc:MGI:2137706]	56940	83353	69066	64079	70146.5	66572.5	0.949049
ENSMUSG00000038400	Pmepa1	prostate transmembrane protein, androgen induced 1 [Source:MGI Symbol;Acc:MGI:1929600]	53742	61257	99001	63524	57499.5	81262.5	1.41327
ENSMUSG00000031565	Fgfr1	fibroblast growth factor receptor 1 [Source:MGI Symbol;Acc:MGI:95522]	11325	17814	79327	63358	14569.5	71342.5	4.8967
ENSMUSG00000005610	Eif4g2	eukaryotic translation initiation factor 4, gamma 2 [Source:MGI Symbol;Acc:MGI:109207]	83831	96090	49813	63074	89960.5	56443.5	0.627425
ENSMUSG00000030057	Cnbp	cellular nucleic acid binding protein [Source:MGI Symbol;Acc:MGI:88431]	78539	109927	43598	62834	94233	53216	0.564728
ENSMUSG00000025492	Ifitm3	interferon induced transmembrane protein 3 [Source:MGI Symbol;Acc:MGI:1913391]	61675	54215	57069	62729	57945	59899	1.03372
ENSMUSG00000035356	Nfkbiz	nuclear factor of kappa light polypeptide gene enhancer in B cells inhibitor, zeta [Source:MGI Symbol;Acc:MGI:1931595]	73097	77893	67225	62624	75495	64924.5	0.859984
ENSMUSG00000022010	Tsc22d1	TSC22 domain family, member 1 [Source:MGI Symbol;Acc:MGI:109127]	59666	116345	28095	61934	88005.5	45014.5	0.511496
ENSMUSG00000076258	Gm23935	predicted gene, 23935 [Source:MGI Symbol;Acc:MGI:5453712]	72512	134614	22289	61823	103563	42056	0.406091
ENSMUSG00000059291	Rpl11	ribosomal protein L11 [Source:MGI Symbol;Acc:MGI:1914275]	103737	65149	77753	61484	84443	69618.5	0.824444
ENSMUSG00000035783	Acta2	actin, alpha 2, smooth muscle, aorta [Source:MGI Symbol;Acc:MGI:87909]	13144	4367	73924	61367	8755.5	67645.5	7.72606
ENSMUSG00000058799	Nap1l1	nucleosome assembly protein 1-like 1 [Source:MGI Symbol;Acc:MGI:1855693]	67644	51827	35258	60966	59735.5	48112	0.805417
ENSMUSG00000004096	Cwc15	CWC15 homolog (S. cerevisiae) [Source:MGI Symbol;Acc:MGI:1913320]	30978	10407	15181	60627	20692.5	37904	1.83177
ENSMUSG00000059005	Hnrnpa3	heterogeneous nuclear ribonucleoprotein A3 [Source:MGI Symbol;Acc:MGI:1917171]	117845	127682	59833	60609	122764	60221	0.490545
ENSMUSG00000021248	Tmed10	transmembrane emp24-like trafficking protein 10 (yeast) [Source:MGI Symbol;Acc:MGI:1915831]	26777	28403	19990	60559	27590	40274.5	1.45975
ENSMUSG00000043716	Rpl7	ribosomal protein L7 [Source:MGI Symbol;Acc:MGI:98073]	96516	72139	60508	60023	84327.5	60265.5	0.71466
ENSMUSG00000019846	Lama4	laminin, alpha 4 [Source:MGI Symbol;Acc:MGI:109321]	7640	2389	66314	59894	5014.5	63104	12.5843
ENSMUSG00000063870	Chd4	chromodomain helicase DNA binding protein 4 [Source:MGI Symbol;Acc:MGI:1344380]	66439	99247	60812	59653	82843	60232.5	0.727068
ENSMUSG00000023830	Igf2r	insulin-like growth factor 2 receptor [Source:MGI Symbol;Acc:MGI:96435]	37590	3977	81521	59228	20783.5	70374.5	3.38608
ENSMUSG00000025261	Huwe1	HECT, UBA and WWE domain containing 1 [Source:MGI Symbol;Acc:MGI:1926884]	54707	51130	57441	59178	52918.5	58309.5	1.10187
ENSMUSG00000026475	Rgs16	regulator of G-protein signaling 16 [Source:MGI Symbol;Acc:MGI:108407]	15722	11533	72090	59098	13627.5	65594	4.81336
ENSMUSG00000028649	Macf1	microtubule-actin crosslinking factor 1 [Source:MGI Symbol;Acc:MGI:108559]	76065	85280	50080	59092	80672.5	54586	0.676637
ENSMUSG00000020571	Pdia6	protein disulfide isomerase associated 6 [Source:MGI Symbol;Acc:MGI:1919103]	57238	71033	63117	58778	64135.5	60947.5	0.950293
ENSMUSG00000005125	Ndrg1	N-myc downstream regulated gene 1 [Source:MGI Symbol;Acc:MGI:1341799]	122810	99442	40265	58722	111126	49493.5	0.445382
ENSMUSG00000024048	Myl12a	myosin, light chain 12A, regulatory, non-sarcomeric [Source:MGI Symbol;Acc:MGI:1914518]	52428	38816	56883	58685	45622	57784	1.26658
ENSMUSG00000029467	Atp2a2	ATPase, Ca++ transporting, cardiac muscle, slow twitch 2 [Source:MGI Symbol;Acc:MGI:88110]	72586	80255	53178	58278	76420.5	55728	0.729228
ENSMUSG00000022533	Atp13a3	ATPase type 13A3 [Source:MGI Symbol;Acc:MGI:2685387]	36259	28195	67015	58260	32227	62637.5	1.94363
ENSMUSG00000015733	Capza2	capping protein (actin filament) muscle Z-line, alpha 2 [Source:MGI Symbol;Acc:MGI:106222]	59017	83881	53705	57582	71449	55643.5	0.778786
ENSMUSG00000047215	Rpl9	ribosomal protein L9 [Source:MGI Symbol;Acc:MGI:1298373]	108076	95622	51932	57533	101849	54732.5	0.537389
ENSMUSG00000033306	Lpp	LIM domain containing preferred translocation partner in lipoma [Source:MGI Symbol;Acc:MGI:2441849]	31426	32796	53860	56811	32111	55335.5	1.72326
ENSMUSG00000020152	Actr2	ARP2 actin-related protein 2 [Source:MGI Symbol;Acc:MGI:1913963]	84939	69731	47446	56793	77335	52119.5	0.673945
ENSMUSG00000020241	Col6a2	collagen, type VI, alpha 2 [Source:MGI Symbol;Acc:MGI:88460]	5384	2760	55774	56787	4072	56280.5	13.8213
ENSMUSG00000007815	Rhoa	ras homolog gene family, member A [Source:MGI Symbol;Acc:MGI:1096342]	37493	53050	46362	56478	45271.5	51420	1.13581
ENSMUSG00000031740	Mmp2	matrix metallopeptidase 2 [Source:MGI Symbol;Acc:MGI:97009]	4184	1575	32575	56435	2879.5	44505	15.4558
ENSMUSG00000049517	Rps23	ribosomal protein S23 [Source:MGI Symbol;Acc:MGI:1913725]	96987	80796	58340	56380	88891.5	57360	0.645281
ENSMUSG00000025068	Gsto1	glutathione S-transferase omega 1 [Source:MGI Symbol;Acc:MGI:1342273]	222564	93077	49652	56361	157820	53006.5	0.335866
ENSMUSG00000058914	C1qtnf3	C1q and tumor necrosis factor related protein 3 [Source:MGI Symbol;Acc:MGI:1932136]	5533	1803	46777	56115	3668	51446	14.0256
ENSMUSG00000061477	Rps7	ribosomal protein S7 [Source:MGI Symbol;Acc:MGI:1333818]	79669	81102	58457	56072	80385.5	57264.5	0.712374
ENSMUSG00000038900	Rpl12	ribosomal protein L12 [Source:MGI Symbol;Acc:MGI:98002]	88658	79839	64511	56010	84248.5	60260.5	0.715271
ENSMUSG00000022139	Mbnl2	muscleblind-like 2 [Source:MGI Symbol;Acc:MGI:2145597]	34227	30674	48543	55954	32450.5	52248.5	1.6101
ENSMUSG00000070047	Fat1	FAT tumor suppressor homolog 1 (Drosophila) [Source:MGI Symbol;Acc:MGI:109168]	66341	83913	53754	55603	75127	54678.5	0.727814
ENSMUSG00000025967	Eef1b2	eukaryotic translation elongation factor 1 beta 2 [Source:MGI Symbol;Acc:MGI:1929520]	81426	48716	58780	55443	65071	57111.5	0.87768
ENSMUSG00000035385	Ccl2	chemokine (C-C motif) ligand 2 [Source:MGI Symbol;Acc:MGI:98259]	13477	1783	41869	55252	7630	48560.5	6.36442
ENSMUSG00000030560	Ctsc	cathepsin C [Source:MGI Symbol;Acc:MGI:109553]	54908	70545	42619	54740	62726.5	48679.5	0.77606
ENSMUSG00000019997	Ctgf	connective tissue growth factor [Source:MGI Symbol;Acc:MGI:95537]	9987	3664	38579	54691	6825.5	46635	6.83247
ENSMUSG00000022265	Ank	progressive ankylosis [Source:MGI Symbol;Acc:MGI:3045421]	7163	8031	87760	54623	7597	71191.5	9.371
ENSMUSG00000070436	Serpinh1	serine (or cysteine) peptidase inhibitor, clade H, member 1 [Source:MGI Symbol;Acc:MGI:88283]	15871	16844	57838	53785	16357.5	55811.5	3.41198
ENSMUSG00000033420	Antxr1	anthrax toxin receptor 1 [Source:MGI Symbol;Acc:MGI:1916788]	7910	4107	57720	53569	6008.5	55644.5	9.26096
ENSMUSG00000071415	Rpl23	ribosomal protein L23 [Source:MGI Symbol;Acc:MGI:1929455]	83062	51475	45662	53421	67268.5	49541.5	0.736474
ENSMUSG00000024576	Csnk1a1	casein kinase 1, alpha 1 [Source:MGI Symbol;Acc:MGI:1934950]	67386	81817	55279	53304	74601.5	54291.5	0.727753
ENSMUSG00000092274	Neat1	nuclear paraspeckle assembly transcript 1 (non-protein coding) [Source:MGI Symbol;Acc:MGI:1914211]	72454	39409	215426	53298	55931.5	134362	2.40226
ENSMUSG00000039218	Srrm2	serine/arginine repetitive matrix 2 [Source:MGI Symbol;Acc:MGI:1923206]	42085	47414	61085	53020	44749.5	57052.5	1.27493
ENSMUSG00000028173	Wls	wntless homolog (Drosophila) [Source:MGI Symbol;Acc:MGI:1915401]	19435	27993	42161	52361	23714	47261	1.99296
ENSMUSG00000003429	Rps11	ribosomal protein S11 [Source:MGI Symbol;Acc:MGI:1351329]	75973	47824	36726	52243	61898.5	44484.5	0.718668
ENSMUSG00000026219	Trip12	thyroid hormone receptor interactor 12 [Source:MGI Symbol;Acc:MGI:1309481]	45661	48514	43239	51941	47087.5	47590	1.01067
ENSMUSG00000046841	Ckap4	cytoskeleton-associated protein 4 [Source:MGI Symbol;Acc:MGI:2444926]	39456	37716	44757	51898	38586	48327.5	1.25246
ENSMUSG00000022098	Bmp1	bone morphogenetic protein 1 [Source:MGI Symbol;Acc:MGI:88176]	26134	35881	55303	51707	31007.5	53505	1.72555
ENSMUSG00000016487	Ppfibp1	PTPRF interacting protein, binding protein 1 (liprin beta 1) [Source:MGI Symbol;Acc:MGI:1914783]	40851	54541	67622	51670	47696	59646	1.25055
ENSMUSG00000029447	Cct6a	chaperonin containing Tcp1, subunit 6a (zeta) [Source:MGI Symbol;Acc:MGI:107943]	65572	67466	29910	51393	66519	40651.5	0.611126
ENSMUSG00000007872	Id3	inhibitor of DNA binding 3 [Source:MGI Symbol;Acc:MGI:96398]	23229	8083	31119	51387	15656	41253	2.63496
ENSMUSG00000040274	Cdk6	cyclin-dependent kinase 6 [Source:MGI Symbol;Acc:MGI:1277162]	44668	46405	29569	51183	45536.5	40376	0.886673
ENSMUSG00000003847	Nfat5	nuclear factor of activated T cells 5 [Source:MGI Symbol;Acc:MGI:1859333]	50075	67889	51982	51177	58982	51579.5	0.874496
ENSMUSG00000030536	Iqgap1	IQ motif containing GTPase activating protein 1 [Source:MGI Symbol;Acc:MGI:1352757]	63810	65722	56090	50875	64766	53482.5	0.825781
ENSMUSG00000062825	Actg1	actin, gamma, cytoplasmic 1 [Source:MGI Symbol;Acc:MGI:87906]	62019	72204	46393	50739	67111.5	48566	0.723661
ENSMUSG00000071866	Ppia	peptidylprolyl isomerase A [Source:MGI Symbol;Acc:MGI:97749]	59626	61811	56264	50672	60718.5	53468	0.880588
ENSMUSG00000029371	Cxcl5	chemokine (C-X-C motif) ligand 5 [Source:MGI Symbol;Acc:MGI:1096868]	32574	13336	13112	50635	22955	31873.5	1.38852
ENSMUSG00000046434	Hnrnpa1	heterogeneous nuclear ribonucleoprotein A1 [Source:MGI Symbol;Acc:MGI:104820]	67553	55562	40828	50505	61557.5	45666.5	0.741851
ENSMUSG00000016319	Slc25a5	solute carrier family 25 (mitochondrial carrier, adenine nucleotide translocator), member 5 [Source:MGI Symbol;Acc:MGI:1353496]	77132	67141	53791	50326	72136.5	52058.5	0.721667
ENSMUSG00000057738	Sptan1	spectrin alpha, non-erythrocytic 1 [Source:MGI Symbol;Acc:MGI:98386]	41344	53896	57788	50320	47620	54054	1.13511
ENSMUSG00000023913	Pla2g7	phospholipase A2, group VII (platelet-activating factor acetylhydrolase, plasma) [Source:MGI Symbol;Acc:MGI:1351327]	6756	12516	62547	50296	9636	56421.5	5.85528
ENSMUSG00000032966	Fkbp1a	FK506 binding protein 1a [Source:MGI Symbol;Acc:MGI:95541]	36368	29698	47384	50172	33033	48778	1.47664
ENSMUSG00000028793	Rnf19b	ring finger protein 19B [Source:MGI Symbol;Acc:MGI:1922484]	22558	18803	76390	49901	20680.5	63145.5	3.05338
ENSMUSG00000015837	Sqstm1	sequestosome 1 [Source:MGI Symbol;Acc:MGI:107931]	25692	27667	51400	49839	26679.5	50619.5	1.89732
ENSMUSG00000007739	Cct4	chaperonin containing Tcp1, subunit 4 (delta) [Source:MGI Symbol;Acc:MGI:104689]	69762	53779	45581	49809	61770.5	47695	0.772132
ENSMUSG00000025066	Sfr1	SWI5 dependent recombination repair 1 [Source:MGI Symbol;Acc:MGI:1915038]	62243	53727	42123	49500	57985	45811.5	0.790058
ENSMUSG00000020458	Rtn4	reticulon 4 [Source:MGI Symbol;Acc:MGI:1915835]	37935	33173	57577	49211	35554	53394	1.50177
ENSMUSG00000029231	Pdgfra	platelet derived growth factor receptor, alpha polypeptide [Source:MGI Symbol;Acc:MGI:97530]	2342	1822	52583	49161	2082	50872	24.4342
ENSMUSG00000031673	Cdh11	cadherin 11 [Source:MGI Symbol;Acc:MGI:99217]	3346	1250	46727	48964	2298	47845.5	20.8205
ENSMUSG00000064341	mt-Nd1	mitochondrially encoded NADH dehydrogenase 1 [Source:MGI Symbol;Acc:MGI:101787]	66330	54215	67027	48939	60272.5	57983	0.962014
ENSMUSG00000068039	Tcp1	t-complex protein 1 [Source:MGI Symbol;Acc:MGI:98535]	68775	44817	48184	48687	56796	48435.5	0.852798
ENSMUSG00000022261	Sdc2	syndecan 2 [Source:MGI Symbol;Acc:MGI:1349165]	8943	3547	27556	48613	6245	38084.5	6.0984
ENSMUSG00000028333	Anp32b	acidic (leucine-rich) nuclear phosphoprotein 32 family, member B [Source:MGI Symbol;Acc:MGI:1914878]	74125	66191	49231	48563	70158	48897	0.696955
ENSMUSG00000004665	Cnn2	calponin 2 [Source:MGI Symbol;Acc:MGI:105093]	21616	21667	19271	48163	21641.5	33717	1.55798
ENSMUSG00000026615	Eprs	glutamyl-prolyl-tRNA synthetase [Source:MGI Symbol;Acc:MGI:97838]	46258	35276	39478	48045	40767	43761.5	1.07345
ENSMUSG00000004364	Cul3	cullin 3 [Source:MGI Symbol;Acc:MGI:1347360]	40799	41062	61308	48027	40930.5	54667.5	1.33562
ENSMUSG00000068196	Col8a1	collagen, type VIII, alpha 1 [Source:MGI Symbol;Acc:MGI:88463]	26225	12255	53358	47811	19240	50584.5	2.62913
ENSMUSG00000018707	Dync1h1	dynein cytoplasmic 1 heavy chain 1 [Source:MGI Symbol;Acc:MGI:103147]	36557	55790	53085	47256	46173.5	50170.5	1.08656
ENSMUSG00000040681	Hmgn1	high mobility group nucleosomal binding domain 1 [Source:MGI Symbol;Acc:MGI:96120]	60837	67531	33746	47195	64184	40470.5	0.630539
ENSMUSG00000020361	Hspa4	heat shock protein 4 [Source:MGI Symbol;Acc:MGI:1342292]	64246	57866	43586	47072	61056	45329	0.742417
ENSMUSG00000062070	Pgk1	phosphoglycerate kinase 1 [Source:MGI Symbol;Acc:MGI:97555]	76731	57411	44435	47059	67071	45747	0.682068
ENSMUSG00000029201	Ugdh	UDP-glucose dehydrogenase [Source:MGI Symbol;Acc:MGI:1306785]	27609	28097	40835	46961	27853	43898	1.57606
ENSMUSG00000030695	Aldoa	aldolase A, fructose-bisphosphate [Source:MGI Symbol;Acc:MGI:87994]	79377	80379	30623	46837	79878	38730	0.484864
ENSMUSG00000052397	Ezr	ezrin [Source:MGI Symbol;Acc:MGI:98931]	80726	77834	45098	46517	79280	45807.5	0.577794
ENSMUSG00000020029	Nudt4	nudix (nucleoside diphosphate linked moiety X)-type motif 4 [Source:MGI Symbol;Acc:MGI:1918457]	20916	16518	30307	46480	18717	38393.5	2.05126
ENSMUSG00000032116	Stt3a	STT3, subunit of the oligosaccharyltransferase complex, homolog A (S. cerevisiae) [Source:MGI Symbol;Acc:MGI:105124]	27287	36864	56400	46467	32075.5	51433.5	1.60351
ENSMUSG00000060147	Serpinb6a	serine (or cysteine) peptidase inhibitor, clade B, member 6a [Source:MGI Symbol;Acc:MGI:103123]	53134	51775	62429	46430	52454.5	54429.5	1.03765
ENSMUSG00000027248	Pdia3	protein disulfide isomerase associated 3 [Source:MGI Symbol;Acc:MGI:95834]	47641	41426	57918	46332	44533.5	52125	1.17047
ENSMUSG00000021794	Glud1	glutamate dehydrogenase 1 [Source:MGI Symbol;Acc:MGI:95753]	48892	41595	22722	46326	45243.5	34524	0.763071
ENSMUSG00000022952	Runx1	runt related transcription factor 1 [Source:MGI Symbol;Acc:MGI:99852]	47406	41133	29693	46313	44269.5	38003	0.858447
ENSMUSG00000027184	Caprin1	cell cycle associated protein 1 [Source:MGI Symbol;Acc:MGI:1858234]	43657	53616	44236	46233	48636.5	45234.5	0.930053
ENSMUSG00000031633	Slc25a4	solute carrier family 25 (mitochondrial carrier, adenine nucleotide translocator), member 4 [Source:MGI Symbol;Acc:MGI:1353495]	27190	26841	47601	46153	27015.5	46877	1.73519
ENSMUSG00000060904	Arl1	ADP-ribosylation factor-like 1 [Source:MGI Symbol;Acc:MGI:99436]	32304	29978	31243	46135	31141	38689	1.24238
ENSMUSG00000014599	Csf1	colony stimulating factor 1 (macrophage) [Source:MGI Symbol;Acc:MGI:1339753]	5390	2297	24730	46085	3843.5	35407.5	9.21231
ENSMUSG00000049470	Aff4	AF4/FMR2 family, member 4 [Source:MGI Symbol;Acc:MGI:2136171]	56750	57040	53841	45802	56895	49821.5	0.875674
ENSMUSG00000054364	Rhob	ras homolog gene family, member B [Source:MGI Symbol;Acc:MGI:107949]	32637	59520	46845	45783	46078.5	46314	1.00511
ENSMUSG00000025290	Rps24	ribosomal protein S24 [Source:MGI Symbol;Acc:MGI:98147]	73677	47687	34483	45685	60682	40084	0.660558
ENSMUSG00000028745	Capzb	capping protein (actin filament) muscle Z-line, beta [Source:MGI Symbol;Acc:MGI:104652]	43439	39187	36162	45623	41313	40892.5	0.989822
ENSMUSG00000049866	Arl4c	ADP-ribosylation factor-like 4C [Source:MGI Symbol;Acc:MGI:2445172]	44191	70258	31831	45543	57224.5	38687	0.676057
ENSMUSG00000037815	Ctnna1	catenin (cadherin associated protein), alpha 1 [Source:MGI Symbol;Acc:MGI:88274]	75847	70050	38926	45296	72948.5	42111	0.57727
ENSMUSG00000001870	Ltbp1	latent transforming growth factor beta binding protein 1 [Source:MGI Symbol;Acc:MGI:109151]	5786	2057	26651	45222	3921.5	35936.5	9.16397
ENSMUSG00000031078	Cttn	cortactin [Source:MGI Symbol;Acc:MGI:99695]	65429	83861	34632	44994	74645	39813	0.533365
ENSMUSG00000008575	Nfib	nuclear factor I/B [Source:MGI Symbol;Acc:MGI:103188]	43715	38335	19897	44754	41025	32325.5	0.787946
ENSMUSG00000029430	Ran	RAN, member RAS oncogene family [Source:MGI Symbol;Acc:MGI:1333112]	55298	47603	35729	44735	51450.5	40232	0.781955
ENSMUSG00000018326	Ywhab	tyrosine 3-monooxygenase/tryptophan 5-monooxygenase activation protein, beta polypeptide [Source:MGI Symbol;Acc:MGI:1891917]	37648	48930	41330	44735	43289	43032.5	0.994075
ENSMUSG00000021709	Erbb2ip	Erbb2 interacting protein [Source:MGI Symbol;Acc:MGI:1890169]	50545	42572	41745	44556	46558.5	43150.5	0.926802
ENSMUSG00000028410	Dnaja1	DnaJ (Hsp40) homolog, subfamily A, member 1 [Source:MGI Symbol;Acc:MGI:1270129]	40145	41660	43090	44347	40902.5	43718.5	1.06885
ENSMUSG00000025060	Slk	STE20-like kinase [Source:MGI Symbol;Acc:MGI:103241]	45781	37632	37377	44328	41706.5	40852.5	0.979524
ENSMUSG00000033161	Atp1a1	ATPase, Na+/K+ transporting, alpha 1 polypeptide [Source:MGI Symbol;Acc:MGI:88105]	73430	97906	34836	44322	85668	39579	0.462004
ENSMUSG00000068220	Lgals1	lectin, galactose binding, soluble 1 [Source:MGI Symbol;Acc:MGI:96777]	17673	8949	41646	44236	13311	42941	3.22598
ENSMUSG00000029781	Fkbp9	FK506 binding protein 9 [Source:MGI Symbol;Acc:MGI:1350921]	24383	28754	40612	44217	26568.5	42414.5	1.59642
ENSMUSG00000058655	Eif4b	eukaryotic translation initiation factor 4B [Source:MGI Symbol;Acc:MGI:95304]	69039	52393	26806	44162	60716	35484	0.584426
ENSMUSG00000039286	Fndc3b	fibronectin type III domain containing 3B [Source:MGI Symbol;Acc:MGI:1919257]	18591	16863	51939	44113	17727	48026	2.7092
ENSMUSG00000058569	Tmed9	transmembrane emp24 protein transport domain containing 9 [Source:MGI Symbol;Acc:MGI:1914761]	47285	54410	44292	44020	50847.5	44156	0.868401
ENSMUSG00000006932	Ctnnb1	catenin (cadherin associated protein), beta 1 [Source:MGI Symbol;Acc:MGI:88276]	52049	65852	52503	44008	58950.5	48255.5	0.818577
ENSMUSG00000050708	Ftl1	ferritin light chain 1 [Source:MGI Symbol;Acc:MGI:95589]	39020	24550	21390	43841	31785	32615.5	1.02613
ENSMUSG00000027087	Itgav	integrin alpha V [Source:MGI Symbol;Acc:MGI:96608]	22879	22962	50074	43811	22920.5	46942.5	2.04806
ENSMUSG00000019820	Utrn	utrophin [Source:MGI Symbol;Acc:MGI:104631]	37964	30577	22251	43804	34270.5	33027.5	0.96373
ENSMUSG00000021242	Npc2	Niemann-Pick type C2 [Source:MGI Symbol;Acc:MGI:1915213]	29629	53532	52757	43749	41580.5	48253	1.16047
ENSMUSG00000059208	Hnrnpm	heterogeneous nuclear ribonucleoprotein M [Source:MGI Symbol;Acc:MGI:1926465]	65555	55693	45098	43724	60624	44411	0.732565
ENSMUSG00000001924	Uba1	ubiquitin-like modifier activating enzyme 1 [Source:MGI Symbol;Acc:MGI:98890]	47790	51879	38969	43613	49834.5	41291	0.828563
ENSMUSG00000021756	Il6st	interleukin 6 signal transducer [Source:MGI Symbol;Acc:MGI:96560]	17960	12093	39794	43490	15026.5	41642	2.77124
ENSMUSG00000037876	Jmjd1c	jumonji domain containing 1C [Source:MGI Symbol;Acc:MGI:1918614]	31403	34228	42018	43435	32815.5	42726.5	1.30202
ENSMUSG00000039361	Picalm	phosphatidylinositol binding clathrin assembly protein [Source:MGI Symbol;Acc:MGI:2385902]	54150	44433	53568	43336	49291.5	48452	0.982969
ENSMUSG00000001847	Rac1	RAS-related C3 botulinum substrate 1 [Source:MGI Symbol;Acc:MGI:97845]	52858	39220	22301	43256	46039	32778.5	0.711972
ENSMUSG00000041959	S100a10	S100 calcium binding protein A10 (calpactin) [Source:MGI Symbol;Acc:MGI:1339468]	34101	34618	30809	43250	34359.5	37029.5	1.07771
ENSMUSG00000023022	Lima1	LIM domain and actin binding 1 [Source:MGI Symbol;Acc:MGI:1920992]	43973	49679	41845	43243	46826	42544	0.908555
ENSMUSG00000022246	Rai14	retinoic acid induced 14 [Source:MGI Symbol;Acc:MGI:1922896]	89869	84102	38319	43108	86985.5	40713.5	0.468049
ENSMUSG00000019877	Serinc1	serine incorporator 1 [Source:MGI Symbol;Acc:MGI:1926228]	26662	25005	28033	43108	25833.5	35570.5	1.37691
ENSMUSG00000023951	Vegfa	vascular endothelial growth factor A [Source:MGI Symbol;Acc:MGI:103178]	89226	78329	28566	43089	83777.5	35827.5	0.427651
ENSMUSG00000006740	Kif5b	kinesin family member 5B [Source:MGI Symbol;Acc:MGI:1098268]	59402	42142	40550	43065	50772	41807.5	0.823436
ENSMUSG00000020402	Vdac1	voltage-dependent anion channel 1 [Source:MGI Symbol;Acc:MGI:106919]	76667	60938	28590	42972	68802.5	35781	0.520054
ENSMUSG00000021765	Fst	follistatin [Source:MGI Symbol;Acc:MGI:95586]	226231	107897	21012	42880	167064	31946	0.19122
ENSMUSG00000034462	Pkd2	polycystic kidney disease 2 [Source:MGI Symbol;Acc:MGI:1099818]	11216	14657	31019	42855	12936.5	36937	2.85525
ENSMUSG00000037242	Clic4	chloride intracellular channel 4 (mitochondrial) [Source:MGI Symbol;Acc:MGI:1352754]	30318	36232	40674	42818	33275	41746	1.25458
ENSMUSG00000000567	Sox9	SRY (sex determining region Y)-box 9 [Source:MGI Symbol;Acc:MGI:98371]	55550	45168	17871	42793	50359	30332	0.602315
ENSMUSG00000021994	Wnt5a	wingless-type MMTV integration site family, member 5A [Source:MGI Symbol;Acc:MGI:98958]	17633	9593	28739	42763	13613	35751	2.62624
ENSMUSG00000025203	Scd2	stearoyl-Coenzyme A desaturase 2 [Source:MGI Symbol;Acc:MGI:98240]	43858	58713	32947	42763	51285.5	37855	0.738123
ENSMUSG00000020580	Rock2	Rho-associated coiled-coil containing protein kinase 2 [Source:MGI Symbol;Acc:MGI:107926]	26708	32008	43524	42707	29358	43115.5	1.46861
ENSMUSG00000006005	Tpr	translocated promoter region, nuclear basket protein [Source:MGI Symbol;Acc:MGI:1922066]	48456	36545	50452	42590	42500.5	46521	1.0946
ENSMUSG00000061353	Cxcl12	chemokine (C-X-C motif) ligand 12 [Source:MGI Symbol;Acc:MGI:103556]	2623	1295	24928	42528	1959	33728	17.2169
ENSMUSG00000031278	Acsl4	acyl-CoA synthetase long-chain family member 4 [Source:MGI Symbol;Acc:MGI:1354713]	36735	44544	46349	42461	40639.5	44405	1.09266
ENSMUSG00000028249	Sdcbp	syndecan binding protein [Source:MGI Symbol;Acc:MGI:1337026]	43520	54801	45903	42399	49160.5	44151	0.898099
ENSMUSG00000020358	Hnrnpab	heterogeneous nuclear ribonucleoprotein A/B [Source:MGI Symbol;Acc:MGI:1330294]	74463	79487	37315	42350	76975	39832.5	0.517473
ENSMUSG00000009470	Tnpo1	transportin 1 [Source:MGI Symbol;Acc:MGI:2681523]	45661	43711	41374	42189	44686	41781.5	0.935002
ENSMUSG00000032458	Copb2	coatomer protein complex, subunit beta 2 (beta prime) [Source:MGI Symbol;Acc:MGI:1354962]	24567	34104	47614	42146	29335.5	44880	1.52989
ENSMUSG00000054889	Dsp	desmoplakin [Source:MGI Symbol;Acc:MGI:109611]	293319	282967	16049	42035	288143	29042	0.10079
ENSMUSG00000021288	Klc1	kinesin light chain 1 [Source:MGI Symbol;Acc:MGI:107978]	20864	18204	12740	41986	19534	27363	1.40079
ENSMUSG00000062078	Qk	quaking [Source:MGI Symbol;Acc:MGI:97837]	31954	22955	49076	41967	27454.5	45521.5	1.65807
ENSMUSG00000030189	Ybx3	Y box protein 3 [Source:MGI Symbol;Acc:MGI:2137670]	61095	75270	37507	41912	68182.5	39709.5	0.5824
ENSMUSG00000051391	Ywhag	tyrosine 3-monooxygenase/tryptophan 5-monooxygenase activation protein, gamma polypeptide [Source:MGI Symbol;Acc:MGI:108109]	46757	74495	35617	41838	60626	38727.5	0.638794
ENSMUSG00000032479	Map4	microtubule-associated protein 4 [Source:MGI Symbol;Acc:MGI:97178]	28062	41010	47440	41838	34536	44639	1.29254
ENSMUSG00000027962	Vcam1	vascular cell adhesion molecule 1 [Source:MGI Symbol;Acc:MGI:98926]	5637	963	25387	41801	3300	33594	10.18
ENSMUSG00000024486	Hbegf	heparin-binding EGF-like growth factor [Source:MGI Symbol;Acc:MGI:96070]	86925	85091	57819	41782	86008	49800.5	0.579022
ENSMUSG00000005417	Mprip	myosin phosphatase Rho interacting protein [Source:MGI Symbol;Acc:MGI:1349438]	35088	32230	38486	41782	33659	40134	1.19237
ENSMUSG00000030772	Dkk3	dickkopf homolog 3 (Xenopus laevis) [Source:MGI Symbol;Acc:MGI:1354952]	21415	25793	40302	41782	23604	41042	1.73877
ENSMUSG00000063524	Eno1	enolase 1, alpha non-neuron [Source:MGI Symbol;Acc:MGI:95393]	56928	55946	33988	41739	56437	37863.5	0.670899
ENSMUSG00000029614	Rpl6	ribosomal protein L6 [Source:MGI Symbol;Acc:MGI:108057]	71995	52139	29142	41727	62067	35434.5	0.570907
ENSMUSG00000023150	Ivns1abp	influenza virus NS1A binding protein [Source:MGI Symbol;Acc:MGI:2152389]	60366	51312	42433	41702	55839	42067.5	0.753371
ENSMUSG00000071644	Eef1g	eukaryotic translation elongation factor 1 gamma [Source:MGI Symbol;Acc:MGI:1914410]	61491	40548	42117	41536	51019.5	41826.5	0.819814
ENSMUSG00000039191	Rbpj	recombination signal binding protein for immunoglobulin kappa J region [Source:MGI Symbol;Acc:MGI:96522]	20750	19981	23770	41536	20365.5	32653	1.60335
ENSMUSG00000021253	Tgfb3	transforming growth factor, beta 3 [Source:MGI Symbol;Acc:MGI:98727]	5252	10394	15590	41499	7823	28544.5	3.64879
ENSMUSG00000000555	Itga5	integrin alpha 5 (fibronectin receptor alpha) [Source:MGI Symbol;Acc:MGI:96604]	8920	12106	87147	41388	10513	64267.5	6.11315
ENSMUSG00000047414	Flrt2	fibronectin leucine rich transmembrane protein 2 [Source:MGI Symbol;Acc:MGI:3603594]	28705	16278	27779	41246	22491.5	34512.5	1.53447
ENSMUSG00000034158	Lrrc58	leucine rich repeat containing 58 [Source:MGI Symbol;Acc:MGI:2443542]	32901	20846	26180	41184	26873.5	33682	1.25335
ENSMUSG00000045817	Zfp36l2	zinc finger protein 36, C3H type-like 2 [Source:MGI Symbol;Acc:MGI:107945]	51114	33095	24191	41160	42104.5	32675.5	0.776057
ENSMUSG00000056076	Eif3b	eukaryotic translation initiation factor 3, subunit B [Source:MGI Symbol;Acc:MGI:106478]	57818	54463	23274	40993	56140.5	32133.5	0.572376
ENSMUSG00000022367	Has2	hyaluronan synthase 2 [Source:MGI Symbol;Acc:MGI:107821]	9557	9489	40717	40907	9523	40812	4.28562
ENSMUSG00000028452	Vcp	valosin containing protein [Source:MGI Symbol;Acc:MGI:99919]	42946	45949	43964	40864	44447.5	42414	0.954249
ENSMUSG00000021546	Hnrnpk	heterogeneous nuclear ribonucleoprotein K [Source:MGI Symbol;Acc:MGI:99894]	50723	64876	45643	40808	57799.5	43225.5	0.747852
ENSMUSG00000032000	Birc3	baculoviral IAP repeat-containing 3 [Source:MGI Symbol;Acc:MGI:1197007]	12398	5226	15392	40790	8812	28091	3.18781
ENSMUSG00000041891	Lman1	lectin, mannose-binding, 1 [Source:MGI Symbol;Acc:MGI:1917611]	27069	22116	48332	40765	24592.5	44548.5	1.81147
ENSMUSG00000012848	Rps5	ribosomal protein S5 [Source:MGI Symbol;Acc:MGI:1097682]	70474	37157	22611	40371	53815.5	31491	0.585166
ENSMUSG00000056342	Usp34	ubiquitin specific peptidase 34 [Source:MGI Symbol;Acc:MGI:109473]	31632	33805	35772	40229	32718.5	38000.5	1.16144
ENSMUSG00000026701	Prdx6	peroxiredoxin 6 [Source:MGI Symbol;Acc:MGI:894320]	44191	30186	36472	40137	37188.5	38304.5	1.03001
ENSMUSG00000028464	Tpm2	tropomyosin 2, beta [Source:MGI Symbol;Acc:MGI:98810]	37367	50095	56840	40093	43731	48466.5	1.10829
ENSMUSG00000024360	Etf1	eukaryotic translation termination factor 1 [Source:MGI Symbol;Acc:MGI:2385071]	39875	39617	35797	40001	39746	37899	0.95353
ENSMUSG00000030432	Rpl28	ribosomal protein L28 [Source:MGI Symbol;Acc:MGI:101839]	65348	46210	29954	39995	55779	34974.5	0.627019
ENSMUSG00000006333	Rps9	ribosomal protein S9 [Source:MGI Symbol;Acc:MGI:1924096]	58317	45006	30177	39976	51661.5	35076.5	0.678968
ENSMUSG00000028214	Gem	GTP binding protein (gene overexpressed in skeletal muscle) [Source:MGI Symbol;Acc:MGI:99844]	7341	13511	68719	39915	10426	54317	5.20976
ENSMUSG00000027966	Col11a1	collagen, type XI, alpha 1 [Source:MGI Symbol;Acc:MGI:88446]	2847	794	33585	39791	1820.5	36688	20.1527
ENSMUSG00000002020	Ltbp2	latent transforming growth factor beta binding protein 2 [Source:MGI Symbol;Acc:MGI:99502]	2927	1575	48865	39754	2251	44309.5	19.6844
ENSMUSG00000031229	Atrx	alpha thalassemia/mental retardation syndrome X-linked homolog (human) [Source:MGI Symbol;Acc:MGI:103067]	43439	40085	39310	39724	41762	39517	0.946243
ENSMUSG00000029169	Dhx15	DEAH (Asp-Glu-Ala-His) box polypeptide 15 [Source:MGI Symbol;Acc:MGI:1099786]	51768	64635	39298	39711	58201.5	39504.5	0.678754
ENSMUSG00000021701	Plk2	polo-like kinase 2 [Source:MGI Symbol;Acc:MGI:1099790]	31432	21751	70268	39693	26591.5	54980.5	2.0676
ENSMUSG00000024335	Brd2	bromodomain containing 2 [Source:MGI Symbol;Acc:MGI:99495]	43979	47453	60428	39674	45716	50051	1.09482
ENSMUSG00000025278	Flnb	filamin, beta [Source:MGI Symbol;Acc:MGI:2446089]	44203	62045	30654	39557	53124	35105.5	0.660822
ENSMUSG00000042650	Alkbh5	alkB, alkylation repair homolog 5 (E. coli) [Source:MGI Symbol;Acc:MGI:2144489]	39048	33948	38951	39539	36498	39245	1.07526
ENSMUSG00000025016	Tm9sf3	transmembrane 9 superfamily member 3 [Source:MGI Symbol;Acc:MGI:1914262]	29698	29516	30530	39495	29607	35012.5	1.18258
ENSMUSG00000037072	Sept15-	selenoprotein [Source:MGI Symbol;Acc:MGI:1927947]	18557	20306	42966	39458	19431.5	41212	2.12089
ENSMUSG00000025969	Nrp2	neuropilin 2 [Source:MGI Symbol;Acc:MGI:1100492]	22937	20599	26285	39452	21768	32868.5	1.50995
ENSMUSG00000035325	Sec31a	Sec31 homolog A (S. cerevisiae) [Source:MGI Symbol;Acc:MGI:1916412]	25634	29099	37848	39446	27366.5	38647	1.4122
ENSMUSG00000020592	Sdc1	syndecan 1 [Source:MGI Symbol;Acc:MGI:1349162]	94128	236764	54306	39409	165446	46857.5	0.283219
ENSMUSG00000034640	Tiparp	TCDD-inducible poly(ADP-ribose) polymerase [Source:MGI Symbol;Acc:MGI:2159210]	32861	45897	34310	39354	39379	36832	0.935321
ENSMUSG00000019943	Atp2b1	ATPase, Ca++ transporting, plasma membrane 1 [Source:MGI Symbol;Acc:MGI:104653]	45253	37248	34397	39341	41250.5	36869	0.893783
ENSMUSG00000032562	Gnai2	guanine nucleotide binding protein (G protein), alpha inhibiting 2 [Source:MGI Symbol;Acc:MGI:95772]	36850	50694	43078	39323	43772	41200.5	0.941252
ENSMUSG00000037062	Sh3glb1	SH3-domain GRB2-like B1 (endophilin) [Source:MGI Symbol;Acc:MGI:1859730]	20290	20345	31304	39144	20317.5	35224	1.73368
ENSMUSG00000067274	Rplp0	ribosomal protein, large, P0 [Source:MGI Symbol;Acc:MGI:1927636]	51579	56324	40426	39138	53951.5	39782	0.737366
ENSMUSG00000022995	Enah	enabled homolog (Drosophila) [Source:MGI Symbol;Acc:MGI:108360]	30949	32002	35716	38836	31475.5	37276	1.18429
ENSMUSG00000022285	Ywhaz	tyrosine 3-monooxygenase/tryptophan 5-monooxygenase activation protein, zeta polypeptide [Source:MGI Symbol;Acc:MGI:109484]	60177	55120	36410	38719	57648.5	37564.5	0.651613
ENSMUSG00000029108	Pcdh7	protocadherin 7 [Source:MGI Symbol;Acc:MGI:1860487]	60768	64056	26273	38645	62412	32459	0.520076
ENSMUSG00000023034	Nr4a1	nuclear receptor subfamily 4, group A, member 1 [Source:MGI Symbol;Acc:MGI:1352454]	33073	47967	18354	38614	40520	28484	0.702962
ENSMUSG00000027763	Mbnl1	muscleblind-like 1 (Drosophila) [Source:MGI Symbol;Acc:MGI:1928482]	27132	23131	26130	38447	25131.5	32288.5	1.28478
ENSMUSG00000023456	Tpi1	triosephosphate isomerase 1 [Source:MGI Symbol;Acc:MGI:98797]	62008	77548	33095	38404	69778	35749.5	0.512332
ENSMUSG00000023004	Tuba1b	tubulin, alpha 1B [Source:MGI Symbol;Acc:MGI:107804]	54552	48559	51870	38361	51555.5	45115.5	0.875086
ENSMUSG00000026434	Nucks1	nuclear casein kinase and cyclin-dependent kinase substrate 1 [Source:MGI Symbol;Acc:MGI:1934811]	53587	47603	35196	38133	50595	36664.5	0.724666
ENSMUSG00000029135	Fosl2	fos-like antigen 2 [Source:MGI Symbol;Acc:MGI:102858]	30817	47733	22363	37954	39275	30158.5	0.76788
ENSMUSG00000017485	Top2b	topoisomerase (DNA) II beta [Source:MGI Symbol;Acc:MGI:98791]	34657	43359	22846	37930	39008	30388	0.77902
ENSMUSG00000028656	Cap1	CAP, adenylate cyclase-associated protein 1 (yeast) [Source:MGI Symbol;Acc:MGI:88262]	63127	65026	34812	37831	64076.5	36321.5	0.566846
ENSMUSG00000026970	Rbms1	RNA binding motif, single stranded interacting protein 1 [Source:MGI Symbol;Acc:MGI:1861774]	27924	30759	44286	37757	29341.5	41021.5	1.39807
ENSMUSG00000021134	Srsf5	serine/arginine-rich splicing factor 5 [Source:MGI Symbol;Acc:MGI:98287]	37390	56747	45755	37689	47068.5	41722	0.88641
ENSMUSG00000019818	Cd164	CD164 antigen [Source:MGI Symbol;Acc:MGI:1859568]	31724	29340	20362	37689	30532	29025.5	0.950658
ENSMUSG00000034109	Golim4	golgi integral membrane protein 4 [Source:MGI Symbol;Acc:MGI:1920374]	70819	49842	24606	37560	60330.5	31083	0.515212
ENSMUSG00000028465	Tln1	talin 1 [Source:MGI Symbol;Acc:MGI:1099832]	28401	25617	38870	37498	27009	38184	1.41375
ENSMUSG00000031010	Usp9x	ubiquitin specific peptidase 9, X chromosome [Source:MGI Symbol;Acc:MGI:894681]	26369	24283	36962	37480	25326	37221	1.46968
ENSMUSG00000049327	Setd8	SET domain containing (lysine methyltransferase) 8 [Source:MGI Symbol;Acc:MGI:1915206]	59425	50766	26180	37400	55095.5	31790	0.576998
ENSMUSG00000021186	Fbln5	fibulin 5 [Source:MGI Symbol;Acc:MGI:1346091]	2382	853	21353	37350	1617.5	29351.5	18.1462
ENSMUSG00000001833	2003-08-31	septin 7 [Source:MGI Symbol;Acc:MGI:1335094]	18230	25494	42991	37289	21862	40140	1.83606
ENSMUSG00000073676	Hspe1	heat shock protein 1 (chaperonin 10) [Source:MGI Symbol;Acc:MGI:104680]	47561	37781	35636	37227	42671	36431.5	0.853777
ENSMUSG00000027447	Cst3	cystatin C [Source:MGI Symbol;Acc:MGI:102519]	15945	11155	29167	37171	13550	33169	2.4479
ENSMUSG00000028692	Akr1a1	aldo-keto reductase family 1, member A1 (aldehyde reductase) [Source:MGI Symbol;Acc:MGI:1929955]	34301	34156	32717	37060	34228.5	34888.5	1.01928
ENSMUSG00000027828	Ssr3	signal sequence receptor, gamma [Source:MGI Symbol;Acc:MGI:1914687]	25743	31351	33126	36999	28547	35062.5	1.22824
ENSMUSG00000024750	Zfand5	zinc finger, AN1-type domain 5 [Source:MGI Symbol;Acc:MGI:1278334]	39462	57456	41479	36980	48459	39229.5	0.80954
ENSMUSG00000004897	Hdgf	hepatoma-derived growth factor [Source:MGI Symbol;Acc:MGI:1194494]	37332	32360	30939	36974	34846	33956.5	0.974473
ENSMUSG00000018171	Vmp1	vacuole membrane protein 1 [Source:MGI Symbol;Acc:MGI:1923159]	33928	32373	51065	36962	33150.5	44013.5	1.32769
ENSMUSG00000025980	Hspd1	heat shock protein 1 (chaperonin) [Source:MGI Symbol;Acc:MGI:96242]	49770	32874	24507	36943	41322	30725	0.743551
ENSMUSG00000055320	Tead1	TEA domain family member 1 [Source:MGI Symbol;Acc:MGI:101876]	23040	14279	26471	36758	18659.5	31614.5	1.69428
ENSMUSG00000019505	Ubb	ubiquitin B [Source:MGI Symbol;Acc:MGI:98888]	29520	23756	39069	36518	26638	37793.5	1.41878
ENSMUSG00000028932	Psmc2	proteasome (prosome, macropain) 26S subunit, ATPase 2 [Source:MGI Symbol;Acc:MGI:109555]	43881	42760	28287	36475	43320.5	32381	0.747475
ENSMUSG00000061731	Ext1	exostoses (multiple) 1 [Source:MGI Symbol;Acc:MGI:894663]	26530	24992	44385	36463	25761	40424	1.56919
ENSMUSG00000005483	Dnajb1	DnaJ (Hsp40) homolog, subfamily B, member 1 [Source:MGI Symbol;Acc:MGI:1931874]	36052	42467	25213	36413	39259.5	30813	0.784855
ENSMUSG00000024190	Dusp1	dual specificity phosphatase 1 [Source:MGI Symbol;Acc:MGI:105120]	43589	31846	22952	36389	37717.5	29670.5	0.786651
ENSMUSG00000026229	Psmd1	proteasome (prosome, macropain) 26S subunit, non-ATPase, 1 [Source:MGI Symbol;Acc:MGI:1917497]	42033	40007	32692	36339	41020	34515.5	0.841431
ENSMUSG00000026069	Il1rl1	interleukin 1 receptor-like 1 [Source:MGI Symbol;Acc:MGI:98427]	2371	1217	41522	36302	1794	38912	21.6901
ENSMUSG00000021822	Plau	plasminogen activator, urokinase [Source:MGI Symbol;Acc:MGI:97611]	34382	58205	45308	36253	46293.5	40780.5	0.880912
ENSMUSG00000036241	Ube2r2	ubiquitin-conjugating enzyme E2R 2 [Source:MGI Symbol;Acc:MGI:1914865]	31104	28618	33362	36185	29861	34773.5	1.16451
ENSMUSG00000074305	Peak1	pseudopodium-enriched atypical kinase 1 [Source:MGI Symbol;Acc:MGI:2442366]	10877	17358	43307	36167	14117.5	39737	2.81473
ENSMUSG00000018076	Med13l	mediator complex subunit 13-like [Source:MGI Symbol;Acc:MGI:2670178]	33383	39077	27537	36142	36230	31839.5	0.878816
ENSMUSG00000079477	Rab7	RAB7, member RAS oncogene family [Source:MGI Symbol;Acc:MGI:105068]	36035	36473	30858	36105	36254	33481.5	0.923526
ENSMUSG00000028936	Rpl22	ribosomal protein L22 [Source:MGI Symbol;Acc:MGI:99262]	57439	42227	32885	35939	49833	34412	0.690546
ENSMUSG00000070544	Top1	topoisomerase (DNA) I [Source:MGI Symbol;Acc:MGI:98788]	41936	63275	47861	35865	52605.5	41863	0.795791
ENSMUSG00000062328	Rpl17	ribosomal protein L17 [Source:MGI Symbol;Acc:MGI:2448270]	55189	39812	40667	35815	47500.5	38241	0.805065
ENSMUSG00000007850	Hnrnph1	heterogeneous nuclear ribonucleoprotein H1 [Source:MGI Symbol;Acc:MGI:1891925]	29618	30225	51747	35803	29921.5	43775	1.46299
ENSMUSG00000022255	Mtdh	metadherin [Source:MGI Symbol;Acc:MGI:1914404]	32120	25539	29681	35717	28829.5	32699	1.13422
ENSMUSG00000090841	Myl6	myosin, light polypeptide 6, alkali, smooth muscle and non-muscle [Source:MGI Symbol;Acc:MGI:109318]	31719	22949	24619	35704	27334	30161.5	1.10344
ENSMUSG00000023175	Bsg	basigin [Source:MGI Symbol;Acc:MGI:88208]	32304	32178	17084	35526	32241	26305	0.815887
ENSMUSG00000035131	Brinp3	bone morphogenetic protein/retinoic acid inducible neural specific 3 [Source:MGI Symbol;Acc:MGI:2443035]	2451	3118	15107	35513	2784.5	25310	9.0896
ENSMUSG00000027706	Sec62	SEC62 homolog (S. cerevisiae) [Source:MGI Symbol;Acc:MGI:1916526]	17851	22422	29396	35445	20136.5	32420.5	1.61004
ENSMUSG00000030770	Parva	parvin, alpha [Source:MGI Symbol;Acc:MGI:1931144]	22253	18523	23924	35353	20388	29638.5	1.45372
ENSMUSG00000016382	Pls3	plastin 3 (T-isoform) [Source:MGI Symbol;Acc:MGI:104807]	66347	52152	30840	35069	59249.5	32954.5	0.556199
ENSMUSG00000025794	Rpl14	ribosomal protein L14 [Source:MGI Symbol;Acc:MGI:1914365]	36672	27934	38765	35069	32303	36917	1.14284
ENSMUSG00000029328	Hnrnpdl	heterogeneous nuclear ribonucleoprotein D-like [Source:MGI Symbol;Acc:MGI:1355299]	36953	41882	39465	34866	39417.5	37165.5	0.942868
ENSMUSG00000054555	Adam12	a disintegrin and metallopeptidase domain 12 (meltrin alpha) [Source:MGI Symbol;Acc:MGI:105378]	14051	12255	27085	34700	13153	30892.5	2.3487
ENSMUSG00000047187	Rab2a	RAB2A, member RAS oncogene family [Source:MGI Symbol;Acc:MGI:1928750]	30318	27635	39273	34687	28976.5	36980	1.27621
ENSMUSG00000020859	Spag9	sperm associated antigen 9 [Source:MGI Symbol;Acc:MGI:1918084]	32683	26873	40072	34422	29778	37247	1.25082
ENSMUSG00000042699	Dhx9	DEAH (Asp-Glu-Ala-His) box polypeptide 9 [Source:MGI Symbol;Acc:MGI:108177]	44237	53870	39825	34397	49053.5	37111	0.756541
ENSMUSG00000022312	Eif3h	eukaryotic translation initiation factor 3, subunit H [Source:MGI Symbol;Acc:MGI:1915385]	40581	32588	25666	34360	36584.5	30013	0.820375
ENSMUSG00000021508	Cxcl14	chemokine (C-X-C motif) ligand 14 [Source:MGI Symbol;Acc:MGI:1888514]	12054	21452	15020	34268	16753	24644	1.47102
ENSMUSG00000027397	Slc20a1	solute carrier family 20, member 1 [Source:MGI Symbol;Acc:MGI:108392]	33871	54404	88770	34194	44137.5	61482	1.39297
ENSMUSG00000025935	Tram1	translocating chain-associating membrane protein 1 [Source:MGI Symbol;Acc:MGI:1919515]	38325	40658	30171	34077	39491.5	32124	0.813441
ENSMUSG00000052316	Lrrc15	leucine rich repeat containing 15 [Source:MGI Symbol;Acc:MGI:1921738]	3978	2838	109826	34077	3408	71951.5	21.1125
ENSMUSG00000090862	Rps13	ribosomal protein S13 [Source:MGI Symbol;Acc:MGI:1915302]	52778	34898	25536	34065	43838	29800.5	0.679787
ENSMUSG00000042834	Nrep	neuronal regeneration related protein [Source:MGI Symbol;Acc:MGI:99444]	3272	2681	62782	34052	2976.5	48417	16.2664
ENSMUSG00000015671	Psma2	proteasome (prosome, macropain) subunit, alpha type 2 [Source:MGI Symbol;Acc:MGI:104885]	41120	40033	43958	34046	40576.5	39002	0.961197
ENSMUSG00000026509	Capn2	calpain 2 [Source:MGI Symbol;Acc:MGI:88264]	25112	21764	19544	34040	23438	26792	1.1431
ENSMUSG00000000740	Rpl13	ribosomal protein L13 [Source:MGI Symbol;Acc:MGI:105922]	43703	28767	31837	34034	36235	32935.5	0.908942
ENSMUSG00000032501	Trib1	tribbles homolog 1 (Drosophila) [Source:MGI Symbol;Acc:MGI:2443397]	23511	30746	28411	34009	27128.5	31210	1.15045
ENSMUSG00000027479	Mapre1	microtubule-associated protein, RP/EB family, member 1 [Source:MGI Symbol;Acc:MGI:891995]	41264	34703	32296	33917	37983.5	33106.5	0.871602
ENSMUSG00000059263	Usp47	ubiquitin specific peptidase 47 [Source:MGI Symbol;Acc:MGI:1922246]	37280	32301	34006	33917	34790.5	33961.5	0.976172
ENSMUSG00000045128	Rpl18a	ribosomal protein L18A [Source:MGI Symbol;Acc:MGI:1924058]	34003	27003	25393	33917	30503	29655	0.972199
ENSMUSG00000003970	Rpl8	ribosomal protein L8 [Source:MGI Symbol;Acc:MGI:1350927]	50350	39975	28510	33880	45162.5	31195	0.690728
ENSMUSG00000058013	2007-08-31	septin 11 [Source:MGI Symbol;Acc:MGI:1277214]	34652	35373	25220	33843	35012.5	29531.5	0.843456
ENSMUSG00000003541	Ier3	immediate early response 3 [Source:MGI Symbol;Acc:MGI:104814]	45230	45520	41900	33713	45375	37806.5	0.833201
ENSMUSG00000014956	Ppp1cb	protein phosphatase 1, catalytic subunit, beta isoform [Source:MGI Symbol;Acc:MGI:104871]	49570	43672	22121	33670	46621	27895.5	0.598346
ENSMUSG00000029004	Kmt2e	lysine (K)-specific methyltransferase 2E [Source:MGI Symbol;Acc:MGI:1924825]	35622	26860	24588	33670	31241	29129	0.932397
ENSMUSG00000020745	Pafah1b1	platelet-activating factor acetylhydrolase, isoform 1b, subunit 1 [Source:MGI Symbol;Acc:MGI:109520]	25772	31423	36683	33633	28597.5	35158	1.22941
ENSMUSG00000070493	Chchd2	coiled-coil-helix-coiled-coil-helix domain containing 2 [Source:MGI Symbol;Acc:MGI:1261428]	44937	37873	28429	33559	41405	30994	0.748557
ENSMUSG00000055302	Mrfap1	Morf4 family associated protein 1 [Source:MGI Symbol;Acc:MGI:1914818]	30352	40606	20944	33553	35479	27248.5	0.768018
ENSMUSG00000079523	Tmsb10	thymosin, beta 10 [Source:MGI Symbol;Acc:MGI:109146]	29153	25018	31571	33522	27085.5	32546.5	1.20162
ENSMUSG00000053477	Tcf4	transcription factor 4 [Source:MGI Symbol;Acc:MGI:98506]	11124	9138	31738	33510	10131	32624	3.22022
ENSMUSG00000033228	Scaf11	SR-related CTD-associated factor 11 [Source:MGI Symbol;Acc:MGI:1919443]	41953	31084	34192	33473	36518.5	33832.5	0.926448
ENSMUSG00000021111	Papola	poly (A) polymerase alpha [Source:MGI Symbol;Acc:MGI:109301]	31368	39721	36262	33454	35544.5	34858	0.980686
ENSMUSG00000009079	Ewsr1	Ewing sarcoma breakpoint region 1 [Source:MGI Symbol;Acc:MGI:99960]	58512	73370	31887	33337	65941	32612	0.494563
ENSMUSG00000019978	Epb4.1l2	erythrocyte protein band 4.1 like 2 [Source:MGI Symbol;Acc:MGI:103009]	21289	18458	21006	33288	19873.5	27147	1.36599
ENSMUSG00000026223	Itm2c	integral membrane protein 2C [Source:MGI Symbol;Acc:MGI:1927594]	12008	16961	35834	33276	14484.5	34555	2.38565
ENSMUSG00000022462	Slc38a2	solute carrier family 38, member 2 [Source:MGI Symbol;Acc:MGI:1915010]	77299	68931	36218	33023	73115	34620.5	0.473507
ENSMUSG00000025650	Col7a1	collagen, type VII, alpha 1 [Source:MGI Symbol;Acc:MGI:88462]	16491	26346	104670	32992	21418.5	68831	3.21362
ENSMUSG00000055065	Ddx17	DEAD (Asp-Glu-Ala-Asp) box polypeptide 17 [Source:MGI Symbol;Acc:MGI:1914290]	24802	31709	24451	32881	28255.5	28666	1.01453
ENSMUSG00000066842	Hmcn1	hemicentin 1 [Source:MGI Symbol;Acc:MGI:2685047]	1934	553	24619	32826	1243.5	28722.5	23.0981
ENSMUSG00000053510	Nrd1	nardilysin, N-arginine dibasic convertase, NRD convertase 1 [Source:MGI Symbol;Acc:MGI:1201386]	34611	32523	35400	32610	33567	34005	1.01305
ENSMUSG00000036103	Colec12	collectin sub-family member 12 [Source:MGI Symbol;Acc:MGI:2152907]	2876	3078	38703	32604	2977	35653.5	11.9763
ENSMUSG00000060036	Rpl3	ribosomal protein L3 [Source:MGI Symbol;Acc:MGI:1351605]	49966	40079	27779	32437	45022.5	30108	0.668732
ENSMUSG00000021133	Susd6	sushi domain containing 6 [Source:MGI Symbol;Acc:MGI:2444661]	16250	23216	27915	32376	19733	30145.5	1.52767
ENSMUSG00000020349	Ppp2ca	protein phosphatase 2 (formerly 2A), catalytic subunit, alpha isoform [Source:MGI Symbol;Acc:MGI:1321159]	35134	29522	27364	32326	32328	29845	0.923194
ENSMUSG00000034708	Grn	granulin [Source:MGI Symbol;Acc:MGI:95832]	14614	13206	25945	32308	13910	29126.5	2.09393
ENSMUSG00000032085	Tagln	transgelin [Source:MGI Symbol;Acc:MGI:106012]	4029	3306	43140	32295	3667.5	37717.5	10.2843
ENSMUSG00000031502	Col4a1	collagen, type IV, alpha 1 [Source:MGI Symbol;Acc:MGI:88454]	18500	17931	55055	32228	18215.5	43641.5	2.39584
ENSMUSG00000032959	Pebp1	phosphatidylethanolamine binding protein 1 [Source:MGI Symbol;Acc:MGI:1344408]	23114	16662	20473	32215	19888	26344	1.32462
ENSMUSG00000017291	Taok1	TAO kinase 1 [Source:MGI Symbol;Acc:MGI:1914490]	33383	29477	31391	32203	31430	31797	1.01168
ENSMUSG00000018965	Ywhah	tyrosine 3-monooxygenase/tryptophan 5-monooxygenase activation protein, eta polypeptide [Source:MGI Symbol;Acc:MGI:109194]	28269	30590	26329	32086	29429.5	29207.5	0.992457
ENSMUSG00000004098	Col5a3	collagen, type V, alpha 3 [Source:MGI Symbol;Acc:MGI:1858212]	2887	3039	86459	32067	2963	59263	20.001
ENSMUSG00000043733	Ptpn11	protein tyrosine phosphatase, non-receptor type 11 [Source:MGI Symbol;Acc:MGI:99511]	32482	34547	23807	32061	33514.5	27934	0.83349
ENSMUSG00000073411	H2-D1	histocompatibility 2, D region locus 1 [Source:MGI Symbol;Acc:MGI:95896]	38251	21562	29501	32036	29906.5	30768.5	1.02882
ENSMUSG00000052681	Rap1b	RAS related protein 1b [Source:MGI Symbol;Acc:MGI:894315]	28688	32431	28485	31944	30559.5	30214.5	0.988711
ENSMUSG00000052727	Map1b	microtubule-associated protein 1B [Source:MGI Symbol;Acc:MGI:1306778]	17111	14995	30772	31907	16053	31339.5	1.95225
ENSMUSG00000021771	Vdac2	voltage-dependent anion channel 2 [Source:MGI Symbol;Acc:MGI:106915]	39800	33499	23695	31864	36649.5	27779.5	0.757978
ENSMUSG00000027660	Skil	SKI-like [Source:MGI Symbol;Acc:MGI:106203]	25273	38250	33579	31864	31761.5	32721.5	1.03023
ENSMUSG00000030096	Slc6a6	solute carrier family 6 (neurotransmitter transporter, taurine), member 6 [Source:MGI Symbol;Acc:MGI:98488]	26444	30954	33944	31845	28699	32894.5	1.14619
ENSMUSG00000036112	Metap2	methionine aminopeptidase 2 [Source:MGI Symbol;Acc:MGI:1929701]	40943	33915	20300	31827	37429	26063.5	0.696345
ENSMUSG00000019802	Sec63	SEC63-like (S. cerevisiae) [Source:MGI Symbol;Acc:MGI:2155302]	22104	17957	16916	31796	20030.5	24356	1.21595
ENSMUSG00000069662	Marcks	myristoylated alanine rich protein kinase C substrate [Source:MGI Symbol;Acc:MGI:96907]	11262	11364	21700	31691	11313	26695.5	2.35972
ENSMUSG00000052534	Pbx1	pre B cell leukemia homeobox 1 [Source:MGI Symbol;Acc:MGI:97495]	33481	42975	18249	31667	38228	24958	0.652872
ENSMUSG00000000568	Hnrnpd	heterogeneous nuclear ribonucleoprotein D [Source:MGI Symbol;Acc:MGI:101947]	45173	34404	26068	31617	39788.5	28842.5	0.724895
ENSMUSG00000060802	B2m	beta-2 microglobulin [Source:MGI Symbol;Acc:MGI:88127]	14281	9678	44181	31550	11979.5	37865.5	3.16086
ENSMUSG00000057367	Birc2	baculoviral IAP repeat-containing 2 [Source:MGI Symbol;Acc:MGI:1197009]	6917	1959	5701	31550	4438	18625.5	4.19682
ENSMUSG00000005973	Rcn1	reticulocalbin 1 [Source:MGI Symbol;Acc:MGI:104559]	21341	37807	47452	31519	29574	39485.5	1.33514
ENSMUSG00000004105	Angptl2	angiopoietin-like 2 [Source:MGI Symbol;Acc:MGI:1347002]	13173	17052	50842	31519	15112.5	41180.5	2.72493
ENSMUSG00000000001	Gnai3	guanine nucleotide binding protein (G protein), alpha inhibiting 3 [Source:MGI Symbol;Acc:MGI:95773]	36087	44238	36348	31506	40162.5	33927	0.844743
ENSMUSG00000020088	Sar1a	SAR1 gene homolog A (S. cerevisiae) [Source:MGI Symbol;Acc:MGI:98230]	19935	25663	21613	31439	22799	26526	1.16347
ENSMUSG00000027620	Rbm39	RNA binding motif protein 39 [Source:MGI Symbol;Acc:MGI:2157953]	47916	34801	44144	31340	41358.5	37742	0.912557
ENSMUSG00000020900	Myh10	myosin, heavy polypeptide 10, non-muscle [Source:MGI Symbol;Acc:MGI:1930780]	2927	4543	48568	31309	3735	39938.5	10.693
ENSMUSG00000026083	Eif5b	eukaryotic translation initiation factor 5B [Source:MGI Symbol;Acc:MGI:2441772]	46539	40964	36980	31284	43751.5	34132	0.780133
ENSMUSG00000028163	Nfkb1	nuclear factor of kappa light polypeptide gene enhancer in B cells 1, p105 [Source:MGI Symbol;Acc:MGI:97312]	17392	42201	55018	31254	29796.5	43136	1.44769
ENSMUSG00000041697	Cox6a1	cytochrome c oxidase subunit VIa polypeptide 1 [Source:MGI Symbol;Acc:MGI:103099]	27477	24836	21210	31192	26156.5	26201	1.0017
ENSMUSG00000006998	Psmd2	proteasome (prosome, macropain) 26S subunit, non-ATPase, 2 [Source:MGI Symbol;Acc:MGI:1096584]	34169	35692	26192	31155	34930.5	28673.5	0.820873
ENSMUSG00000074656	Eif2s2	eukaryotic translation initiation factor 2, subunit 2 (beta) [Source:MGI Symbol;Acc:MGI:1914454]	35524	30785	32823	31149	33154.5	31986	0.964756
ENSMUSG00000033863	Klf9	Kruppel-like factor 9 [Source:MGI Symbol;Acc:MGI:1333856]	17903	11455	26614	31136	14679	28875	1.9671
ENSMUSG00000024587	Nars	asparaginyl-tRNA synthetase [Source:MGI Symbol;Acc:MGI:1917473]	27597	23918	33188	31026	25757.5	32107	1.24651
ENSMUSG00000003226	Ranbp2	RAN binding protein 2 [Source:MGI Symbol;Acc:MGI:894323]	33377	30388	21359	31007	31882.5	26183	0.821234
ENSMUSG00000074364	Ehd2	EH-domain containing 2 [Source:MGI Symbol;Acc:MGI:2154274]	23046	16870	22140	30970	19958	26555	1.33054
ENSMUSG00000055436	Srsf11	serine/arginine-rich splicing factor 11 [Source:MGI Symbol;Acc:MGI:1916457]	22477	27498	30338	30958	24987.5	30648	1.22653
ENSMUSG00000027803	Wwtr1	WW domain containing transcription regulator 1 [Source:MGI Symbol;Acc:MGI:1917649]	13632	17527	27469	30834	15579.5	29151.5	1.87114
ENSMUSG00000032745	Gpbp1	GC-rich promoter binding protein 1 [Source:MGI Symbol;Acc:MGI:1920524]	27683	34794	32996	30773	31238.5	31884.5	1.02068
ENSMUSG00000021282	Eif5	eukaryotic translation initiation factor 5 [Source:MGI Symbol;Acc:MGI:95309]	37206	58348	42167	30668	47777	36417.5	0.762239
ENSMUSG00000024425	Ndfip1	Nedd4 family interacting protein 1 [Source:MGI Symbol;Acc:MGI:1929601]	31145	27576	22667	30532	29360.5	26599.5	0.905962
ENSMUSG00000035851	Ythdc1	YTH domain containing 1 [Source:MGI Symbol;Acc:MGI:2443713]	46470	60867	22159	30397	53668.5	26278	0.489635
ENSMUSG00000050953	Gja1	gap junction protein, alpha 1 [Source:MGI Symbol;Acc:MGI:95713]	37763	52373	18955	30378	45068	24666.5	0.547317
ENSMUSG00000006403	Adamts4	a disintegrin-like and metallopeptidase (reprolysin type) with thrombospondin type 1 motif, 4 [Source:MGI Symbol;Acc:MGI:1339949]	3943	4367	68198	30329	4155	49263.5	11.8564
ENSMUSG00000055447	Cd47	CD47 antigen (Rh-related antigen, integrin-associated signal transducer) [Source:MGI Symbol;Acc:MGI:96617]	20084	9932	14122	30323	15008	22222.5	1.48071
ENSMUSG00000035247	Hectd1	HECT domain containing 1 [Source:MGI Symbol;Acc:MGI:2384768]	25921	31026	32370	30230	28473.5	31300	1.09927
ENSMUSG00000002233	Rhoc	ras homolog gene family, member C [Source:MGI Symbol;Acc:MGI:106028]	14499	14019	21873	30169	14259	26021	1.82488
ENSMUSG00000020612	Prkar1a	protein kinase, cAMP dependent regulatory, type I, alpha [Source:MGI Symbol;Acc:MGI:104878]	33595	38823	28615	30058	36209	29336.5	0.810199
ENSMUSG00000066406	Akap13	A kinase (PRKA) anchor protein 13 [Source:MGI Symbol;Acc:MGI:2676556]	12880	15223	31323	30058	14051.5	30690.5	2.18414
ENSMUSG00000054766	Set	SET nuclear oncogene [Source:MGI Symbol;Acc:MGI:1860267]	58231	56454	31521	30052	57342.5	30786.5	0.536888
ENSMUSG00000040481	Bptf	bromodomain PHD finger transcription factor [Source:MGI Symbol;Acc:MGI:2444008]	29325	27628	23361	30039	28476.5	26700	0.937615
ENSMUSG00000034290	Nek9	NIMA (never in mitosis gene a)-related expressed kinase 9 [Source:MGI Symbol;Acc:MGI:2387995]	7990	11097	11482	30015	9543.5	20748.5	2.1741
ENSMUSG00000002748	Baz1b	bromodomain adjacent to zinc finger domain, 1B [Source:MGI Symbol;Acc:MGI:1353499]	30249	29555	20120	29959	29902	25039.5	0.837385
ENSMUSG00000019960	Dusp6	dual specificity phosphatase 6 [Source:MGI Symbol;Acc:MGI:1914853]	56073	81909	15311	29910	68991	22610.5	0.327731
ENSMUSG00000020149	Rab1	RAB1, member RAS oncogene family [Source:MGI Symbol;Acc:MGI:97842]	35076	41042	38635	29891	38059	34263	0.90026
ENSMUSG00000030224	Strap	serine/threonine kinase receptor associated protein [Source:MGI Symbol;Acc:MGI:1329037]	35541	43502	31187	29817	39521.5	30502	0.771782
ENSMUSG00000028820	Sfpq	splicing factor proline/glutamine rich (polypyrimidine tract binding protein associated) [Source:MGI Symbol;Acc:MGI:1918764]	39881	43066	36881	29799	41473.5	33340	0.803887
ENSMUSG00000024042	Sik1	salt inducible kinase 1 [Source:MGI Symbol;Acc:MGI:104754]	34675	35914	24272	29725	35294.5	26998.5	0.764949
ENSMUSG00000005198	Polr2a	polymerase (RNA) II (DNA directed) polypeptide A [Source:MGI Symbol;Acc:MGI:98086]	32941	44869	31490	29719	38905	30604.5	0.786647
ENSMUSG00000040952	Rps19	ribosomal protein S19 [Source:MGI Symbol;Acc:MGI:1333780]	41551	27967	19122	29719	34759	24420.5	0.702566
ENSMUSG00000012405	Rpl15	ribosomal protein L15 [Source:MGI Symbol;Acc:MGI:1913730]	48146	37326	17077	29639	42736	23358	0.546565
ENSMUSG00000014313	Cox6c	cytochrome c oxidase subunit VIc [Source:MGI Symbol;Acc:MGI:104614]	30639	23587	27147	29540	27113	28343.5	1.04538
ENSMUSG00000001794	Capns1	calpain, small subunit 1 [Source:MGI Symbol;Acc:MGI:88266]	52681	53154	16569	29509	52917.5	23039	0.435376
ENSMUSG00000031762	Mt2	metallothionein 2 [Source:MGI Symbol;Acc:MGI:97172]	16611	7459	9549	29503	12035	19526	1.62243
ENSMUSG00000027808	Serp1	stress-associated endoplasmic reticulum protein 1 [Source:MGI Symbol;Acc:MGI:92638]	23252	25851	28386	29497	24551.5	28941.5	1.17881
ENSMUSG00000036550	Cnot1	CCR4-NOT transcription complex, subunit 1 [Source:MGI Symbol;Acc:MGI:2442402]	30594	42806	30530	29454	36700	29992	0.817221
ENSMUSG00000017781	Pitpna	phosphatidylinositol transfer protein, alpha [Source:MGI Symbol;Acc:MGI:99887]	41247	32926	25343	29447	37086.5	27395	0.738678
ENSMUSG00000028161	Ppp3ca	protein phosphatase 3, catalytic subunit, alpha isoform [Source:MGI Symbol;Acc:MGI:107164]	25548	28689	23788	29417	27118.5	26602.5	0.980972
ENSMUSG00000026596	Abl2	v-abl Abelson murine leukemia viral oncogene 2 (arg, Abelson-related gene) [Source:MGI Symbol;Acc:MGI:87860]	44013	41133	25337	29417	42573	27377	0.64306
ENSMUSG00000094483	Purb	purine rich element binding protein B [Source:MGI Symbol;Acc:MGI:1338779]	38291	47355	28944	29361	42823	29152.5	0.680767
ENSMUSG00000029064	Gnb1	guanine nucleotide binding protein (G protein), beta 1 [Source:MGI Symbol;Acc:MGI:95781]	32247	27947	29080	29336	30097	29208	0.970462
ENSMUSG00000039542	Ncam1	neural cell adhesion molecule 1 [Source:MGI Symbol;Acc:MGI:97281]	3358	1835	29322	29336	2596.5	29329	11.2956
ENSMUSG00000027002	Nckap1	NCK-associated protein 1 [Source:MGI Symbol;Acc:MGI:1355333]	33222	33570	32978	29256	33396	31117	0.931758
ENSMUSG00000071659	Hnrnpul2	heterogeneous nuclear ribonucleoprotein U-like 2 [Source:MGI Symbol;Acc:MGI:1915943]	38187	45396	27642	29244	41791.5	28443	0.680593
ENSMUSG00000016256	Ctsz	cathepsin Z [Source:MGI Symbol;Acc:MGI:1891190]	16841	15991	31311	29226	16416	30268.5	1.84384
ENSMUSG00000075602	Ly6a	lymphocyte antigen 6 complex, locus A [Source:MGI Symbol;Acc:MGI:107527]	65257	30915	22710	29207	48086	25958.5	0.539835
ENSMUSG00000029718	Pcolce	procollagen C-endopeptidase enhancer protein [Source:MGI Symbol;Acc:MGI:105099]	2244	3879	20783	29207	3061.5	24995	8.1643
ENSMUSG00000037712	Fermt2	fermitin family homolog 2 (Drosophila) [Source:MGI Symbol;Acc:MGI:2385001]	4047	4751	37154	29170	4399	33162	7.53853
ENSMUSG00000022961	Son	Son DNA binding protein [Source:MGI Symbol;Acc:MGI:98353]	35042	32711	30902	29090	33876.5	29996	0.885452
ENSMUSG00000029106	Add1	adducin 1 (alpha) [Source:MGI Symbol;Acc:MGI:87918]	27075	30043	15510	29004	28559	22257	0.779334
ENSMUSG00000030662	Ipo5	importin 5 [Source:MGI Symbol;Acc:MGI:1917822]	26794	27427	17889	28997	27110.5	23443	0.86472
ENSMUSG00000022234	Cct5	chaperonin containing Tcp1, subunit 5 (epsilon) [Source:MGI Symbol;Acc:MGI:107185]	30749	24602	20969	28991	27675.5	24980	0.902603
ENSMUSG00000020850	Prpf8	pre-mRNA processing factor 8 [Source:MGI Symbol;Acc:MGI:2179381]	35438	37736	20027	28973	36587	24500	0.669637
ENSMUSG00000041028	Ghitm	growth hormone inducible transmembrane protein [Source:MGI Symbol;Acc:MGI:1913342]	27121	30811	15225	28967	28966	22096	0.762825
ENSMUSG00000029478	Ncor2	nuclear receptor co-repressor 2 [Source:MGI Symbol;Acc:MGI:1337080]	28642	32627	30710	28954	30634.5	29832	0.973804
ENSMUSG00000020250	Txnrd1	thioredoxin reductase 1 [Source:MGI Symbol;Acc:MGI:1354175]	24681	23320	24904	28813	24000.5	26858.5	1.11908
ENSMUSG00000034205	Loxl2	lysyl oxidase-like 2 [Source:MGI Symbol;Acc:MGI:2137913]	2411	1406	36454	28806	1908.5	32630	17.0972
ENSMUSG00000038095	Sbno1	sno, strawberry notch homolog 1 (Drosophila) [Source:MGI Symbol;Acc:MGI:2384298]	37585	33505	23739	28782	35545	26260.5	0.738796
ENSMUSG00000001435	Col18a1	collagen, type XVIII, alpha 1 [Source:MGI Symbol;Acc:MGI:88451]	66072	100829	19624	28621	83450.5	24122.5	0.289064
ENSMUSG00000053617	Sh3pxd2a	SH3 and PX domains 2A [Source:MGI Symbol;Acc:MGI:1298393]	34617	37313	25083	28510	35965	26796.5	0.745072
ENSMUSG00000042406	Atf4	activating transcription factor 4 [Source:MGI Symbol;Acc:MGI:88096]	31885	37951	35468	28498	34918	31983	0.915946
ENSMUSG00000032050	Rdx	radixin [Source:MGI Symbol;Acc:MGI:97887]	25014	25591	32500	28356	25302.5	30428	1.20257
ENSMUSG00000001542	Ell2	elongation factor RNA polymerase II 2 [Source:MGI Symbol;Acc:MGI:2183438]	16077	25910	39998	28307	20993.5	34152.5	1.62681
ENSMUSG00000037331	Larp1	La ribonucleoprotein domain family, member 1 [Source:MGI Symbol;Acc:MGI:1890165]	37803	29457	20368	28264	33630	24316	0.723045
ENSMUSG00000017677	Wsb1	WD repeat and SOCS box-containing 1 [Source:MGI Symbol;Acc:MGI:1926139]	23505	32126	41671	28202	27815.5	34936.5	1.25601
ENSMUSG00000036402	Gng12	guanine nucleotide binding protein (G protein), gamma 12 [Source:MGI Symbol;Acc:MGI:1336171]	16393	12802	27859	28097	14597.5	27978	1.91663
ENSMUSG00000030342	Cd9	CD9 antigen [Source:MGI Symbol;Acc:MGI:88348]	71921	123465	34235	28079	97693	31157	0.318928
ENSMUSG00000025613	Cct8	chaperonin containing Tcp1, subunit 8 (theta) [Source:MGI Symbol;Acc:MGI:107183]	36448	27654	19946	28067	32051	24006.5	0.749009
ENSMUSG00000029484	Anxa3	annexin A3 [Source:MGI Symbol;Acc:MGI:1201378]	38428	45936	20002	28060	42182	24031	0.569698
ENSMUSG00000009418	Nav1	neuron navigator 1 [Source:MGI Symbol;Acc:MGI:2183683]	18414	12496	27438	28030	15455	27734	1.7945
ENSMUSG00000027067	Ssrp1	structure specific recognition protein 1 [Source:MGI Symbol;Acc:MGI:107912]	36006	38504	27004	28011	37255	27507.5	0.738357
ENSMUSG00000075700	Selt	selenoprotein T [Source:MGI Symbol;Acc:MGI:1916477]	23384	28787	24253	27900	26085.5	26076.5	0.999655
ENSMUSG00000022314	Rad21	RAD21 homolog (S. pombe) [Source:MGI Symbol;Acc:MGI:108016]	42406	35328	28838	27857	38867	28347.5	0.729346
ENSMUSG00000043131	Mob1a	MOB kinase activator 1A [Source:MGI Symbol;Acc:MGI:2442631]	38176	45162	26725	27814	41669	27269.5	0.654431
ENSMUSG00000025246	Tbl1x	transducin (beta)-like 1 X-linked [Source:MGI Symbol;Acc:MGI:1336172]	25146	21699	23187	27740	23422.5	25463.5	1.08714
ENSMUSG00000012609	Ttll5	tubulin tyrosine ligase-like family, member 5 [Source:MGI Symbol;Acc:MGI:2443657]	4236	4595	3030	27728	4415.5	15379	3.48296
ENSMUSG00000070348	Ccnd1	cyclin D1 [Source:MGI Symbol;Acc:MGI:88313]	50574	72927	13316	27697	61750.5	20506.5	0.332086
ENSMUSG00000021910	Nisch	nischarin [Source:MGI Symbol;Acc:MGI:1928323]	14619	19961	19822	27629	17290	23725.5	1.37221
ENSMUSG00000007041	Clic1	chloride intracellular channel 1 [Source:MGI Symbol;Acc:MGI:2148924]	39255	24075	29904	27586	31665	28745	0.907785
ENSMUSG00000004535	Tax1bp1	Tax1 (human T cell leukemia virus type I) binding protein 1 [Source:MGI Symbol;Acc:MGI:1289308]	47308	60834	28150	27561	54071	27855.5	0.515165
ENSMUSG00000061983	Rps12	ribosomal protein S12 [Source:MGI Symbol;Acc:MGI:98105]	51940	27003	21675	27530	39471.5	24602.5	0.623298
ENSMUSG00000058427	Cxcl2	chemokine (C-X-C motif) ligand 2 [Source:MGI Symbol;Acc:MGI:1340094]	30875	42669	37154	27518	36772	32336	0.879365
ENSMUSG00000025781	Atp5c1	ATP synthase, H+ transporting, mitochondrial F1 complex, gamma polypeptide 1 [Source:MGI Symbol;Acc:MGI:1261437]	30261	31006	31441	27499	30633.5	29470	0.962019
ENSMUSG00000012428	Steap4	STEAP family member 4 [Source:MGI Symbol;Acc:MGI:1923560]	4420	2024	6835	27487	3222	17161	5.32619
ENSMUSG00000007411	Mark3	MAP/microtubule affinity regulating kinase 3 [Source:MGI Symbol;Acc:MGI:1341865]	11876	16193	8198	27481	14034.5	17839.5	1.27112
ENSMUSG00000026914	Psmd14	proteasome (prosome, macropain) 26S subunit, non-ATPase, 14 [Source:MGI Symbol;Acc:MGI:1913284]	32425	31266	31831	27395	31845.5	29613	0.929896
ENSMUSG00000022200	Golph3	golgi phosphoprotein 3 [Source:MGI Symbol;Acc:MGI:1913879]	25204	25546	29037	27339	25375	28188	1.11086
ENSMUSG00000031558	Slit2	slit homolog 2 (Drosophila) [Source:MGI Symbol;Acc:MGI:1315205]	6957	10049	27413	27327	8503	27370	3.21886
ENSMUSG00000024085	Man2a1	mannosidase 2, alpha 1 [Source:MGI Symbol;Acc:MGI:104669]	15274	11689	19370	27315	13481.5	23342.5	1.73145
ENSMUSG00000035493	Tgfbi	transforming growth factor, beta induced [Source:MGI Symbol;Acc:MGI:99959]	35461	38634	17511	27308	37047.5	22409.5	0.604886
ENSMUSG00000026276	1998-08-31	septin 2 [Source:MGI Symbol;Acc:MGI:97298]	20589	20599	32866	27308	20594	30087	1.46096
ENSMUSG00000020671	Rab10	RAB10, member RAS oncogene family [Source:MGI Symbol;Acc:MGI:105066]	27287	33213	27302	27271	30250	27286.5	0.902033
ENSMUSG00000028530	Jak1	Janus kinase 1 [Source:MGI Symbol;Acc:MGI:96628]	22535	19486	34527	27197	21010.5	30862	1.46888
ENSMUSG00000020044	Timp3	tissue inhibitor of metalloproteinase 3 [Source:MGI Symbol;Acc:MGI:98754]	4621	1237	8768	27148	2929	17958	6.1311
ENSMUSG00000009575	Cbx5	chromobox 5 [Source:MGI Symbol;Acc:MGI:109372]	21754	23248	33145	27043	22501	30094	1.33745
ENSMUSG00000044258	Ctla2a	cytotoxic T lymphocyte-associated protein 2 alpha [Source:MGI Symbol;Acc:MGI:88554]	2904	2760	32556	27037	2832	29796.5	10.5214
ENSMUSG00000029713	Gnb2	guanine nucleotide binding protein (G protein), beta 2 [Source:MGI Symbol;Acc:MGI:95784]	32143	36486	18428	27006	34314.5	22717	0.662023
ENSMUSG00000024073	Birc6	baculoviral IAP repeat-containing 6 [Source:MGI Symbol;Acc:MGI:1276108]	25640	16369	24588	26883	21004.5	25735.5	1.22524
ENSMUSG00000021877	Arf4	ADP-ribosylation factor 4 [Source:MGI Symbol;Acc:MGI:99433]	13713	17273	19327	26883	15493	23105	1.49132
ENSMUSG00000031353	Rbbp7	retinoblastoma binding protein 7 [Source:MGI Symbol;Acc:MGI:1194910]	26082	22571	23162	26846	24326.5	25004	1.02785
ENSMUSG00000014769	Psmb1	proteasome (prosome, macropain) subunit, beta type 1 [Source:MGI Symbol;Acc:MGI:104884]	28636	19935	21942	26809	24285.5	24375.5	1.00371
ENSMUSG00000009291	Pttg1ip	pituitary tumor-transforming 1 interacting protein [Source:MGI Symbol;Acc:MGI:2652132]	23975	23274	16545	26797	23624.5	21671	0.91731
ENSMUSG00000022951	Rcan1	regulator of calcineurin 1 [Source:MGI Symbol;Acc:MGI:1890564]	9477	12665	25052	26784	11071	25918	2.34107
ENSMUSG00000021950	Anxa8	annexin A8 [Source:MGI Symbol;Acc:MGI:1201374]	69102	46542	3365	26747	57822	15056	0.260385
ENSMUSG00000026655	Fam107b	family with sequence similarity 107, member B [Source:MGI Symbol;Acc:MGI:1913790]	14206	13323	24110	26710	13764.5	25410	1.84605
ENSMUSG00000034297	Med13	mediator complex subunit 13 [Source:MGI Symbol;Acc:MGI:3029632]	20933	20567	26211	26655	20750	26433	1.27388
ENSMUSG00000074129	Rpl13a	ribosomal protein L13A [Source:MGI Symbol;Acc:MGI:1351455]	47124	38634	20070	26624	42879	23347	0.544486
ENSMUSG00000024294	Mib1	mindbomb homolog 1 (Drosophila) [Source:MGI Symbol;Acc:MGI:2443157]	23786	19681	24259	26581	21733.5	25420	1.16962
ENSMUSG00000017707	Serinc3	serine incorporator 3 [Source:MGI Symbol;Acc:MGI:1349457]	15848	18178	24538	26532	17013	25535	1.50091
ENSMUSG00000025544	Tm9sf2	transmembrane 9 superfamily member 2 [Source:MGI Symbol;Acc:MGI:1915309]	24704	29288	17486	26489	26996	21987.5	0.814473
ENSMUSG00000019916	P4ha1	procollagen-proline, 2-oxoglutarate 4-dioxygenase (proline 4-hydroxylase), alpha 1 polypeptide [Source:MGI Symbol;Acc:MGI:97463]	16003	17683	22369	26476	16843	24422.5	1.45001
ENSMUSG00000026353	Ubxn4	UBX domain protein 4 [Source:MGI Symbol;Acc:MGI:1915062]	22759	17391	24978	26445	20075	25711.5	1.28077
ENSMUSG00000037419	Endod1	endonuclease domain containing 1 [Source:MGI Symbol;Acc:MGI:1919196]	31282	10778	5143	26439	21030	15791	0.75088
ENSMUSG00000026674	Ddr2	discoidin domain receptor family, member 2 [Source:MGI Symbol;Acc:MGI:1345277]	1710	781	23447	26384	1245.5	24915.5	20.0044
ENSMUSG00000003131	Pafah1b2	platelet-activating factor acetylhydrolase, isoform 1b, subunit 2 [Source:MGI Symbol;Acc:MGI:108415]	15228	25897	28436	26371	20562.5	27403.5	1.33269
ENSMUSG00000045763	Basp1	brain abundant, membrane attached signal protein 1 [Source:MGI Symbol;Acc:MGI:1917600]	19464	22461	28076	26371	20962.5	27223.5	1.29868
ENSMUSG00000048285	Frmd6	FERM domain containing 6 [Source:MGI Symbol;Acc:MGI:2442579]	5642	7862	24699	26365	6752	25532	3.7814
ENSMUSG00000027881	Prpf38b	PRP38 pre-mRNA processing factor 38 (yeast) domain containing B [Source:MGI Symbol;Acc:MGI:1914171]	20302	22031	18936	26334	21166.5	22635	1.06938
ENSMUSG00000056708	Ier5	immediate early response 5 [Source:MGI Symbol;Acc:MGI:1337072]	13500	13590	22747	26297	13545	24522	1.81041
ENSMUSG00000021395	Spin1	spindlin 1 [Source:MGI Symbol;Acc:MGI:109242]	36316	42031	25740	26230	39173.5	25985	0.663331
ENSMUSG00000034024	Cct2	chaperonin containing Tcp1, subunit 2 (beta) [Source:MGI Symbol;Acc:MGI:107186]	39657	33336	17976	26217	36496.5	22096.5	0.605442
ENSMUSG00000015755	Tab2	TGF-beta activated kinase 1/MAP3K7 binding protein 2 [Source:MGI Symbol;Acc:MGI:1915902]	24653	25194	20182	26205	24923.5	23193.5	0.930588
ENSMUSG00000028382	Ptbp3	polypyrimidine tract binding protein 3 [Source:MGI Symbol;Acc:MGI:1923334]	51309	70018	39825	26174	60663.5	32999.5	0.543976
ENSMUSG00000028416	Bag1	BCL2-associated athanogene 1 [Source:MGI Symbol;Acc:MGI:108047]	26294	22122	27357	26156	24208	26756.5	1.10528
ENSMUSG00000055538	Zcchc24	zinc finger, CCHC domain containing 24 [Source:MGI Symbol;Acc:MGI:1919168]	4667	3534	16408	26131	4100.5	21269.5	5.18705
ENSMUSG00000053332	Gas5	growth arrest specific 5 [Source:MGI Symbol;Acc:MGI:95659]	34996	17404	23714	26119	26200	24916.5	0.951011
ENSMUSG00000031176	Dynlt3	dynein light chain Tctex-type 3 [Source:MGI Symbol;Acc:MGI:1914367]	34451	38276	28541	26075	36363.5	27308	0.750973
ENSMUSG00000037608	Bclaf1	BCL2-associated transcription factor 1 [Source:MGI Symbol;Acc:MGI:1917580]	29067	27355	19302	26051	28211	22676.5	0.803818
ENSMUSG00000034573	Ptpn13	protein tyrosine phosphatase, non-receptor type 13 [Source:MGI Symbol;Acc:MGI:103293]	43089	68221	11259	26032	55655	18645.5	0.335019
ENSMUSG00000038521	C1s1	complement component 1, s subcomponent 1 [Source:MGI Symbol;Acc:MGI:1355312]	30616	3248	7423	25983	16932	16703	0.986475
ENSMUSG00000003316	Glg1	golgi apparatus protein 1 [Source:MGI Symbol;Acc:MGI:104967]	19332	26711	30195	25958	23021.5	28076.5	1.21958
ENSMUSG00000061136	Prpf40a	PRP40 pre-mRNA processing factor 40 homolog A (yeast) [Source:MGI Symbol;Acc:MGI:1860512]	31127	31253	25963	25928	31190	25945.5	0.831853
ENSMUSG00000022698	Naa50	N(alpha)-acetyltransferase 50, NatE catalytic subunit [Source:MGI Symbol;Acc:MGI:1919367]	33693	30036	21526	25897	31864.5	23711.5	0.744135
ENSMUSG00000026553	Copa	coatomer protein complex subunit alpha [Source:MGI Symbol;Acc:MGI:1334462]	18959	23873	28696	25823	21416	27259.5	1.27286
ENSMUSG00000042323	Pbrm1	polybromo 1 [Source:MGI Symbol;Acc:MGI:1923998]	23172	28214	18713	25792	25693	22252.5	0.866092
ENSMUSG00000026305	Lrrfip1	leucine rich repeat (in FLII) interacting protein 1 [Source:MGI Symbol;Acc:MGI:1342770]	37367	31078	19283	25699	34222.5	22491	0.657199
ENSMUSG00000030655	Smg1	SMG1 homolog, phosphatidylinositol 3-kinase-related kinase (C. elegans) [Source:MGI Symbol;Acc:MGI:1919742]	32602	32008	24160	25656	32305	24908	0.771026
ENSMUSG00000017737	Mmp9	matrix metallopeptidase 9 [Source:MGI Symbol;Acc:MGI:97011]	8225	13967	44113	25650	11096	34881.5	3.14361
ENSMUSG00000000957	Mmp14	matrix metallopeptidase 14 (membrane-inserted) [Source:MGI Symbol;Acc:MGI:101900]	9884	9971	13694	25625	9927.5	19659.5	1.98031
ENSMUSG00000022141	Nipbl	Nipped-B homolog (Drosophila) [Source:MGI Symbol;Acc:MGI:1913976]	24521	20319	21737	25552	22420	23644.5	1.05462
ENSMUSG00000021585	Cast	calpastatin [Source:MGI Symbol;Acc:MGI:1098236]	70296	62064	21111	25527	66180	23319	0.352357
ENSMUSG00000056537	Rlim	ring finger protein, LIM domain interacting [Source:MGI Symbol;Acc:MGI:1342291]	29578	23827	31249	25521	26702.5	28385	1.06301
ENSMUSG00000042520	Ubap2l	ubiquitin-associated protein 2-like [Source:MGI Symbol;Acc:MGI:1921633]	20285	28526	25213	25521	24405.5	25367	1.0394
ENSMUSG00000090877	Hspa1b	heat shock protein 1B [Source:MGI Symbol;Acc:MGI:99517]	39628	24953	14116	25515	32290.5	19815.5	0.613663
ENSMUSG00000029407	Uso1	USO1 vesicle docking factor [Source:MGI Symbol;Acc:MGI:1929095]	27741	28976	29130	25515	28358.5	27322.5	0.963468
ENSMUSG00000021823	Vcl	vinculin [Source:MGI Symbol;Acc:MGI:98927]	18104	20612	16210	25484	19358	20847	1.07692
ENSMUSG00000026490	Cdc42bpa	CDC42 binding protein kinase alpha [Source:MGI Symbol;Acc:MGI:2441841]	12984	10921	27568	25441	11952.5	26504.5	2.21749
ENSMUSG00000025364	Pa2g4	proliferation-associated 2G4 [Source:MGI Symbol;Acc:MGI:894684]	49828	34677	15435	25330	42252.5	20382.5	0.482397
ENSMUSG00000073702	Rpl31	ribosomal protein L31 [Source:MGI Symbol;Acc:MGI:2149632]	41792	25012	32017	25305	33402	28661	0.858062
ENSMUSG00000010277	2610507B11Rik	RIKEN cDNA 2610507B11 gene [Source:MGI Symbol;Acc:MGI:1919753]	27379	33967	23342	25280	30673	24311	0.792586
ENSMUSG00000038648	Creb3l2	cAMP responsive element binding protein 3-like 2 [Source:MGI Symbol;Acc:MGI:2442695]	15974	22578	28027	25274	19276	26650.5	1.38257
ENSMUSG00000048578	Mlec	malectin [Source:MGI Symbol;Acc:MGI:1924015]	26277	39044	22716	25268	32660.5	23992	0.734588
ENSMUSG00000063856	Gpx1	glutathione peroxidase 1 [Source:MGI Symbol;Acc:MGI:104887]	20204	23177	26112	25249	21690.5	25680.5	1.18395
ENSMUSG00000031715	Smarca5	SWI/SNF related, matrix associated, actin dependent regulator of chromatin, subfamily a, member 5 [Source:MGI Symbol;Acc:MGI:1935129]	26398	35940	27401	25243	31169	26322	0.844493
ENSMUSG00000048376	F2r	coagulation factor II (thrombin) receptor [Source:MGI Symbol;Acc:MGI:101802]	3484	2616	22134	25200	3050	23667	7.75967
ENSMUSG00000042331	Specc1	sperm antigen with calponin homology and coiled-coil domains 1 [Source:MGI Symbol;Acc:MGI:2442356]	25858	18445	25907	25145	22151.5	25526	1.15234
ENSMUSG00000031503	Col4a2	collagen, type IV, alpha 2 [Source:MGI Symbol;Acc:MGI:88455]	14774	12997	33498	25120	13885.5	29309	2.11076
ENSMUSG00000022016	Akap11	A kinase (PRKA) anchor protein 11 [Source:MGI Symbol;Acc:MGI:2684060]	15354	17853	15789	25083	16603.5	20436	1.23082
ENSMUSG00000057841	Rpl32	ribosomal protein L32 [Source:MGI Symbol;Acc:MGI:98038]	51837	50688	31769	25040	51262.5	28404.5	0.554099
ENSMUSG00000008682	Rpl10	ribosomal protein L10 [Source:MGI Symbol;Acc:MGI:105943]	36793	19044	22035	25040	27918.5	23537.5	0.843079
ENSMUSG00000032096	Arcn1	archain 1 [Source:MGI Symbol;Acc:MGI:2387591]	14878	20502	33331	24997	17690	29164	1.64862
ENSMUSG00000022094	Slc39a14	solute carrier family 39 (zinc transporter), member 14 [Source:MGI Symbol;Acc:MGI:2384851]	5229	5877	14537	24984	5553	19760.5	3.55853
ENSMUSG00000079614	Seh1l	SEH1-like (S. cerevisiae [Source:MGI Symbol;Acc:MGI:1919374]	30714	27830	17065	24960	29272	21012.5	0.717836
ENSMUSG00000020674	Pxdn	peroxidasin homolog (Drosophila) [Source:MGI Symbol;Acc:MGI:1916925]	9258	17299	38920	24898	13278.5	31909	2.40306
ENSMUSG00000017776	Crk	v-crk sarcoma virus CT10 oncogene homolog (avian) [Source:MGI Symbol;Acc:MGI:88508]	23476	21224	21192	24892	22350	23042	1.03096
ENSMUSG00000027642	Rpn2	ribophorin II [Source:MGI Symbol;Acc:MGI:98085]	24165	25220	35797	24892	24692.5	30344.5	1.2289
ENSMUSG00000066036	Ubr4	ubiquitin protein ligase E3 component n-recognin 4 [Source:MGI Symbol;Acc:MGI:1916366]	23981	27049	27779	24836	25515	26307.5	1.03106
ENSMUSG00000032336	Nptn	neuroplastin [Source:MGI Symbol;Acc:MGI:108077]	14361	16492	33690	24818	15426.5	29254	1.89635
ENSMUSG00000029823	Luc7l2	LUC7-like 2 (S. cerevisiae) [Source:MGI Symbol;Acc:MGI:2183260]	26690	37833	28200	24769	32261.5	26484.5	0.820932
ENSMUSG00000005148	Klf5	Kruppel-like factor 5 [Source:MGI Symbol;Acc:MGI:1338056]	62077	58491	11594	24689	60284	18141.5	0.300934
ENSMUSG00000040711	Sh3pxd2b	SH3 and PX domains 2B [Source:MGI Symbol;Acc:MGI:2442062]	12186	17065	26750	24689	14625.5	25719.5	1.75854
ENSMUSG00000055044	Pdlim1	PDZ and LIM domain 1 (elfin) [Source:MGI Symbol;Acc:MGI:1860611]	34451	22858	22462	24664	28654.5	23563	0.822314
ENSMUSG00000020265	Sumo3	small ubiquitin-like modifier 3 [Source:MGI Symbol;Acc:MGI:1336201]	20113	25910	12343	24621	23011.5	18482	0.803164
ENSMUSG00000022371	Col14a1	collagen, type XIV, alpha 1 [Source:MGI Symbol;Acc:MGI:1341272]	1733	1647	15336	24590	1690	19963	11.8124
ENSMUSG00000051323	Pcdh19	protocadherin 19 [Source:MGI Symbol;Acc:MGI:2685563]	1762	527	12003	24504	1144.5	18253.5	15.9489
ENSMUSG00000018501	Ncor1	nuclear receptor co-repressor 1 [Source:MGI Symbol;Acc:MGI:1349717]	25313	22623	22227	24473	23968	23350	0.974216
ENSMUSG00000020290	Xpo1	exportin 1, CRM1 homolog (yeast) [Source:MGI Symbol;Acc:MGI:2144013]	31190	31026	24104	24460	31108	24282	0.780571
ENSMUSG00000007891	Ctsd	cathepsin D [Source:MGI Symbol;Acc:MGI:88562]	27873	34391	11767	24442	31132	18104.5	0.58154
ENSMUSG00000025151	Maged1	melanoma antigen, family D, 1 [Source:MGI Symbol;Acc:MGI:1930187]	10228	13961	32538	24442	12094.5	28490	2.35562
ENSMUSG00000071650	Ganab	alpha glucosidase 2 alpha neutral subunit [Source:MGI Symbol;Acc:MGI:1097667]	22701	22994	22468	24423	22847.5	23445.5	1.02617
ENSMUSG00000093674	Rpl41	ribosomal protein L41 [Source:MGI Symbol;Acc:MGI:1915195]	40168	31312	29346	24399	35740	26872.5	0.751889
ENSMUSG00000030074	Gxylt2	glucoside xylosyltransferase 2 [Source:MGI Symbol;Acc:MGI:2682940]	8920	9398	13738	24386	9159	19062	2.08123
ENSMUSG00000022587	Ly6e	lymphocyte antigen 6 complex, locus E [Source:MGI Symbol;Acc:MGI:106651]	39324	48195	18434	24380	43759.5	21407	0.489197
ENSMUSG00000024150	Mcfd2	multiple coagulation factor deficiency 2 [Source:MGI Symbol;Acc:MGI:2183439]	16290	9327	27215	24325	12808.5	25770	2.01195
ENSMUSG00000001089	Luzp1	leucine zipper protein 1 [Source:MGI Symbol;Acc:MGI:107629]	29537	23157	17362	24319	26347	20840.5	0.791001
ENSMUSG00000041852	Tcf20	transcription factor 20 [Source:MGI Symbol;Acc:MGI:108399]	30238	20397	15869	24319	25317.5	20094	0.79368
ENSMUSG00000071172	Srsf3	serine/arginine-rich splicing factor 3 [Source:MGI Symbol;Acc:MGI:98285]	32769	35106	23968	24208	33937.5	24088	0.709775
ENSMUSG00000056313	1810011O10Rik	RIKEN cDNA 1810011O10 gene [Source:MGI Symbol;Acc:MGI:1916318]	24044	35464	23311	24165	29754	23738	0.797809
ENSMUSG00000059070	Rpl18	ribosomal protein L18 [Source:MGI Symbol;Acc:MGI:98003]	41815	28650	11959	24146	35232.5	18052.5	0.512382
ENSMUSG00000026558	Uck2	uridine-cytidine kinase 2 [Source:MGI Symbol;Acc:MGI:1931744]	11549	11494	23695	24146	11521.5	23920.5	2.07616
ENSMUSG00000021843	Ktn1	kinectin 1 [Source:MGI Symbol;Acc:MGI:109153]	37797	35927	16086	24121	36862	20103.5	0.545372
ENSMUSG00000076432	Ywhaq	tyrosine 3-monooxygenase/tryptophan 5-monooxygenase activation protein, theta polypeptide [Source:MGI Symbol;Acc:MGI:891963]	30088	36089	23577	24072	33088.5	23824.5	0.720024
ENSMUSG00000032803	Cdv3	carnitine deficiency-associated gene expressed in ventricle 3 [Source:MGI Symbol;Acc:MGI:2448759]	24699	31611	29842	24035	28155	26938.5	0.956793
ENSMUSG00000049550	Clip1	CAP-GLY domain containing linker protein 1 [Source:MGI Symbol;Acc:MGI:1928401]	23430	18927	11978	24035	21178.5	18006.5	0.850225
ENSMUSG00000008730	Hipk1	homeodomain interacting protein kinase 1 [Source:MGI Symbol;Acc:MGI:1314873]	24217	23997	26713	23992	24107	25352.5	1.05167
ENSMUSG00000024974	Smc3	structural maintenance of chromosomes 3 [Source:MGI Symbol;Acc:MGI:1339795]	29658	26268	24606	23961	27963	24283.5	0.868415
ENSMUSG00000031246	Sh3bgrl	SH3-binding domain glutamic acid-rich protein like [Source:MGI Symbol;Acc:MGI:1930849]	9207	13629	25114	23943	11418	24528.5	2.14823
ENSMUSG00000036698	Ago2	argonaute RISC catalytic subunit 2 [Source:MGI Symbol;Acc:MGI:2446632]	26685	25917	22704	23906	26301	23305	0.886088
ENSMUSG00000022272	Myo10	myosin X [Source:MGI Symbol;Acc:MGI:107716]	28493	28800	31360	23875	28646.5	27617.5	0.964079
ENSMUSG00000061032	Rrp1	ribosomal RNA processing 1 homolog (S. cerevisiae) [Source:MGI Symbol;Acc:MGI:1203500]	38096	36727	11470	23862	37411.5	17666	0.472208
ENSMUSG00000038733	Wdr26	WD repeat domain 26 [Source:MGI Symbol;Acc:MGI:1923825]	26490	27811	25746	23850	27150.5	24798	0.913353
ENSMUSG00000066324	Impad1	inositol monophosphatase domain containing 1 [Source:MGI Symbol;Acc:MGI:1915720]	21542	18764	20312	23850	20153	22081	1.09567
ENSMUSG00000029313	Aff1	AF4/FMR2 family, member 1 [Source:MGI Symbol;Acc:MGI:1100819]	18006	18679	23850	23825	18342.5	23837.5	1.29958
ENSMUSG00000022263	Trio	triple functional domain (PTPRF interacting) [Source:MGI Symbol;Acc:MGI:1927230]	18557	17026	25771	23795	17791.5	24783	1.39297
ENSMUSG00000008398	Elk3	ELK3, member of ETS oncogene family [Source:MGI Symbol;Acc:MGI:101762]	18414	19070	12697	23788	18742	18242.5	0.973349
ENSMUSG00000018340	Anxa6	annexin A6 [Source:MGI Symbol;Acc:MGI:88255]	14195	19219	27128	23739	16707	25433.5	1.52233
ENSMUSG00000020423	Btg2	B cell translocation gene 2, anti-proliferative [Source:MGI Symbol;Acc:MGI:108384]	11313	15067	12455	23721	13190	18088	1.37134
ENSMUSG00000028273	Pdlim5	PDZ and LIM domain 5 [Source:MGI Symbol;Acc:MGI:1927489]	21817	28149	24724	23715	24983	24219.5	0.969439
ENSMUSG00000032187	Smarca4	SWI/SNF related, matrix associated, actin dependent regulator of chromatin, subfamily a, member 4 [Source:MGI Symbol;Acc:MGI:88192]	22609	38341	27339	23634	30475	25486.5	0.836308
ENSMUSG00000027829	Ccnl1	cyclin L1 [Source:MGI Symbol;Acc:MGI:1922664]	16439	26548	27487	23530	21493.5	25508.5	1.1868
ENSMUSG00000027500	Stmn2	stathmin-like 2 [Source:MGI Symbol;Acc:MGI:98241]	5258	16043	52255	23517	10650.5	37886	3.5572
ENSMUSG00000025508	Rplp2	ribosomal protein, large P2 [Source:MGI Symbol;Acc:MGI:1914436]	37699	23561	14165	23486	30630	18825.5	0.61461
ENSMUSG00000002052	Supt6	suppressor of Ty 6 [Source:MGI Symbol;Acc:MGI:107726]	24475	33369	22233	23400	28922	22816.5	0.788898
ENSMUSG00000024583	Txnl1	thioredoxin-like 1 [Source:MGI Symbol;Acc:MGI:1860078]	21984	16980	23571	23382	19482	23476.5	1.20504
ENSMUSG00000007892	Rplp1	ribosomal protein, large, P1 [Source:MGI Symbol;Acc:MGI:1927099]	22942	17430	24284	23375	20186	23829.5	1.1805
ENSMUSG00000035376	Hacd2	3-hydroxyacyl-CoA dehydratase 2 [Source:MGI Symbol;Acc:MGI:1918007]	12725	11663	44639	23369	12194	34004	2.78858
ENSMUSG00000029571	Tmem106b	transmembrane protein 106B [Source:MGI Symbol;Acc:MGI:1919150]	11813	12457	19432	23338	12135	21385	1.76226
ENSMUSG00000026670	Uap1	UDP-N-acetylglucosamine pyrophosphorylase 1 [Source:MGI Symbol;Acc:MGI:1334459]	11290	18328	21372	23320	14809	22346	1.50895
ENSMUSG00000023106	Denr	density-regulated protein [Source:MGI Symbol;Acc:MGI:1915434]	21507	22500	24680	23314	22003.5	23997	1.0906
ENSMUSG00000063406	Tmed5	transmembrane emp24 protein transport domain containing 5 [Source:MGI Symbol;Acc:MGI:1921586]	32953	31214	15640	23308	32083.5	19474	0.606979
ENSMUSG00000005124	Wisp1	WNT1 inducible signaling pathway protein 1 [Source:MGI Symbol;Acc:MGI:1197008]	2537	1497	35512	23289	2017	29400.5	14.5764
ENSMUSG00000032412	Atp1b3	ATPase, Na+/K+ transporting, beta 3 polypeptide [Source:MGI Symbol;Acc:MGI:107788]	32889	45832	22481	23271	39360.5	22876	0.581192
ENSMUSG00000037896	Rcor1	REST corepressor 1 [Source:MGI Symbol;Acc:MGI:106340]	8954	10941	8247	23271	9947.5	15759	1.58422
ENSMUSG00000021427	Ssr1	signal sequence receptor, alpha [Source:MGI Symbol;Acc:MGI:105082]	22902	26698	32209	23252	24800	27730.5	1.11817
ENSMUSG00000024758	Rtn3	reticulon 3 [Source:MGI Symbol;Acc:MGI:1339970]	27132	26463	21285	23246	26797.5	22265.5	0.83088
ENSMUSG00000034751	Mast4	microtubule associated serine/threonine kinase family member 4 [Source:MGI Symbol;Acc:MGI:1918885]	32499	51924	33108	23234	42211.5	28171	0.667377
ENSMUSG00000005103	Wdr1	WD repeat domain 1 [Source:MGI Symbol;Acc:MGI:1337100]	31948	37560	16092	23234	34754	19663	0.565777
ENSMUSG00000071984	Fndc1	fibronectin type III domain containing 1 [Source:MGI Symbol;Acc:MGI:1915905]	3874	3762	18831	23234	3818	21032.5	5.50877
ENSMUSG00000035569	Ankrd11	ankyrin repeat domain 11 [Source:MGI Symbol;Acc:MGI:1924337]	25680	27218	22970	23228	26449	23099	0.873341
ENSMUSG00000020869	Lrrc59	leucine rich repeat containing 59 [Source:MGI Symbol;Acc:MGI:2138133]	29744	30655	25114	23221	30199.5	24167.5	0.800262
ENSMUSG00000040407	Akap9	A kinase (PRKA) anchor protein (yotiao) 9 [Source:MGI Symbol;Acc:MGI:2178217]	34118	24361	17208	23221	29239.5	20214.5	0.691342
ENSMUSG00000054196	Cthrc1	collagen triple helix repeat containing 1 [Source:MGI Symbol;Acc:MGI:1915838]	1768	924	45364	23166	1346	34265	25.4569
ENSMUSG00000020594	Pum2	pumilio RNA-binding family member 2 [Source:MGI Symbol;Acc:MGI:1931751]	23792	35549	25368	23154	29670.5	24261	0.817681
ENSMUSG00000024098	Twsg1	twisted gastrulation homolog 1 (Drosophila) [Source:MGI Symbol;Acc:MGI:2137520]	17983	9724	16445	23154	13853.5	19799.5	1.42921
ENSMUSG00000042712	Wbp5	WW domain binding protein 5 [Source:MGI Symbol;Acc:MGI:109567]	16439	15366	29272	23141	15902.5	26206.5	1.64795
ENSMUSG00000026103	Gls	glutaminase [Source:MGI Symbol;Acc:MGI:95752]	20526	21393	21818	23135	20959.5	22476.5	1.07238
ENSMUSG00000018417	Myo1b	myosin IB [Source:MGI Symbol;Acc:MGI:107752]	33877	44511	36156	23129	39194	29642.5	0.756302
ENSMUSG00000044337	Ackr3	atypical chemokine receptor 3 [Source:MGI Symbol;Acc:MGI:109562]	13695	17449	29272	23098	15572	26185	1.68154
ENSMUSG00000033004	Mycbp2	MYC binding protein 2 [Source:MGI Symbol;Acc:MGI:2179432]	18838	21315	17765	23073	20076.5	20419	1.01706
ENSMUSG00000025283	Sat1	spermidine/spermine N1-acetyl transferase 1 [Source:MGI Symbol;Acc:MGI:98233]	17851	22832	34731	23073	20341.5	28902	1.42084
ENSMUSG00000027091	Zc3h15	zinc finger CCCH-type containing 15 [Source:MGI Symbol;Acc:MGI:1919747]	23315	32074	27500	22993	27694.5	25246.5	0.911607
ENSMUSG00000004044	Ptrf	polymerase I and transcript release factor [Source:MGI Symbol;Acc:MGI:1277968]	23533	23554	10150	22981	23543.5	16565.5	0.703612
ENSMUSG00000056737	Capg	capping protein (actin filament), gelsolin-like [Source:MGI Symbol;Acc:MGI:1098259]	44008	83008	26917	22969	63508	24943	0.392754
ENSMUSG00000027852	Nras	neuroblastoma ras oncogene [Source:MGI Symbol;Acc:MGI:97376]	32166	44622	22592	22956	38394	22774	0.593166
ENSMUSG00000004085	Zak	sterile alpha motif and leucine zipper containing kinase AZK [Source:MGI Symbol;Acc:MGI:2443258]	13581	12268	26211	22944	12924.5	24577.5	1.90162
ENSMUSG00000018001	Cyth3	cytohesin 3 [Source:MGI Symbol;Acc:MGI:1335107]	11095	11904	24996	22919	11499.5	23957.5	2.08335
ENSMUSG00000017144	Rnd3	Rho family GTPase 3 [Source:MGI Symbol;Acc:MGI:1921444]	22276	14846	18007	22901	18561	20454	1.10199
ENSMUSG00000030067	Foxp1	forkhead box P1 [Source:MGI Symbol;Acc:MGI:1914004]	21794	29730	17152	22895	25762	20023.5	0.777249
ENSMUSG00000031004	Mki67	antigen identified by monoclonal antibody Ki 67 [Source:MGI Symbol;Acc:MGI:106035]	66537	44153	51245	22870	55345	37057.5	0.669573
ENSMUSG00000030795	Fus	fused in sarcoma [Source:MGI Symbol;Acc:MGI:1353633]	29796	38068	18800	22839	33932	20819.5	0.613565
ENSMUSG00000013593	Ndufs2	NADH dehydrogenase (ubiquinone) Fe-S protein 2 [Source:MGI Symbol;Acc:MGI:2385112]	19045	19545	18918	22833	19295	20875.5	1.08191
ENSMUSG00000032324	Tspan3	tetraspanin 3 [Source:MGI Symbol;Acc:MGI:1928098]	20807	40001	25957	22827	30404	24392	0.802263
ENSMUSG00000029777	Gars	glycyl-tRNA synthetase [Source:MGI Symbol;Acc:MGI:2449057]	20945	21972	24842	22827	21458.5	23834.5	1.11073
ENSMUSG00000001911	Nfix	nuclear factor I/X [Source:MGI Symbol;Acc:MGI:97311]	5642	5740	9877	22815	5691	16346	2.87225
ENSMUSG00000024290	Rock1	Rho-associated coiled-coil containing protein kinase 1 [Source:MGI Symbol;Acc:MGI:107927]	24062	20241	20653	22741	22151.5	21697	0.979482
ENSMUSG00000004788	Eif2b2	eukaryotic translation initiation factor 2B, subunit 2 beta [Source:MGI Symbol;Acc:MGI:2145118]	6159	6137	6686	22685	6148	14685.5	2.38866
ENSMUSG00000042390	Gatad2b	GATA zinc finger domain containing 2B [Source:MGI Symbol;Acc:MGI:2443225]	16502	19818	16563	22549	18160	19556	1.07687
ENSMUSG00000037058	Paip2	polyadenylate-binding protein-interacting protein 2 [Source:MGI Symbol;Acc:MGI:1915119]	19137	23339	27952	22469	21238	25210.5	1.18705
ENSMUSG00000001416	Cct3	chaperonin containing Tcp1, subunit 3 (gamma) [Source:MGI Symbol;Acc:MGI:104708]	20250	24986	18329	22463	22618	20396	0.90176
ENSMUSG00000029672	Fam3c	family with sequence similarity 3, member C [Source:MGI Symbol;Acc:MGI:107892]	13052	16232	28962	22402	14642	25682	1.754
ENSMUSG00000001473	Tubb6	tubulin, beta 6 class V [Source:MGI Symbol;Acc:MGI:1915201]	21312	28312	36980	22395	24812	29687.5	1.1965
ENSMUSG00000024695	Zfp91	zinc finger protein 91 [Source:MGI Symbol;Acc:MGI:104854]	25858	18790	22041	22383	22324	22212	0.994983
ENSMUSG00000034593	Myo5a	myosin VA [Source:MGI Symbol;Acc:MGI:105976]	16554	16011	29284	22371	16282.5	25827.5	1.58621
ENSMUSG00000028557	Rnf11	ring finger protein 11 [Source:MGI Symbol;Acc:MGI:1352759]	25858	21777	21557	22334	23817.5	21945.5	0.921402
ENSMUSG00000038615	Nfe2l1	nuclear factor, erythroid derived 2,-like 1 [Source:MGI Symbol;Acc:MGI:99421]	21410	21946	13756	22321	21678	18038.5	0.832111
ENSMUSG00000030201	Lrp6	low density lipoprotein receptor-related protein 6 [Source:MGI Symbol;Acc:MGI:1298218]	31638	44212	16718	22303	37925	19510.5	0.51445
ENSMUSG00000026826	Nr4a2	nuclear receptor subfamily 4, group A, member 2 [Source:MGI Symbol;Acc:MGI:1352456]	16393	27427	13366	22303	21910	17834.5	0.813989
ENSMUSG00000025162	Csnk1d	casein kinase 1, delta [Source:MGI Symbol;Acc:MGI:1355272]	22868	31624	18862	22291	27246	20576.5	0.755212
ENSMUSG00000026421	Csrp1	cysteine and glycine-rich protein 1 [Source:MGI Symbol;Acc:MGI:88549]	22018	14657	27029	22284	18337.5	24656.5	1.34459
ENSMUSG00000041570	Camsap2	calmodulin regulated spectrin-associated protein family, member 2 [Source:MGI Symbol;Acc:MGI:1922434]	49931	33154	17511	22260	41542.5	19885.5	0.478678
ENSMUSG00000031954	Cfdp1	craniofacial development protein 1 [Source:MGI Symbol;Acc:MGI:1344403]	20486	21966	29551	22229	21226	25890	1.21973
ENSMUSG00000059495	Arhgef12	Rho guanine nucleotide exchange factor (GEF) 12 [Source:MGI Symbol;Acc:MGI:1916882]	19963	24016	22623	22223	21989.5	22423	1.01971
ENSMUSG00000063358	Mapk1	mitogen-activated protein kinase 1 [Source:MGI Symbol;Acc:MGI:1346858]	23998	19317	16309	22118	21657.5	19213.5	0.887152
ENSMUSG00000031311	Nono	non-POU-domain-containing, octamer binding protein [Source:MGI Symbol;Acc:MGI:1855692]	31655	27928	19984	22112	29791.5	21048	0.70651
ENSMUSG00000036323	Srp72	signal recognition particle 72 [Source:MGI Symbol;Acc:MGI:1333795]	40524	35731	18087	22106	38127.5	20096.5	0.527087
ENSMUSG00000034243	Golgb1	golgi autoantigen, golgin subfamily b, macrogolgin 1 [Source:MGI Symbol;Acc:MGI:1099447]	25118	18529	27903	22019	21823.5	24961	1.14377
ENSMUSG00000025326	Ube3a	ubiquitin protein ligase E3A [Source:MGI Symbol;Acc:MGI:105098]	16979	17586	12350	21988	17282.5	17169	0.993433
ENSMUSG00000029309	Sparcl1	SPARC-like 1 [Source:MGI Symbol;Acc:MGI:108110]	28665	38836	22939	21976	33750.5	22457.5	0.665398
ENSMUSG00000024620	Pdgfrb	platelet derived growth factor receptor, beta polypeptide [Source:MGI Symbol;Acc:MGI:97531]	1716	1132	45600	21964	1424	33782	23.7233
ENSMUSG00000030061	Uba3	ubiquitin-like modifier activating enzyme 3 [Source:MGI Symbol;Acc:MGI:1341217]	20543	36740	27425	21952	28641.5	24688.5	0.861983
ENSMUSG00000006373	Pgrmc1	progesterone receptor membrane component 1 [Source:MGI Symbol;Acc:MGI:1858305]	18930	12555	16445	21933	15742.5	19189	1.21893
ENSMUSG00000034566	Atp5h	ATP synthase, H+ transporting, mitochondrial F0 complex, subunit D [Source:MGI Symbol;Acc:MGI:1918929]	26174	19278	21818	21871	22726	21844.5	0.961212
ENSMUSG00000037370	Enpp1	ectonucleotide pyrophosphatase/phosphodiesterase 1 [Source:MGI Symbol;Acc:MGI:97370]	29589	33629	19872	21853	31609	20862.5	0.660018
ENSMUSG00000041355	Ssr2	signal sequence receptor, beta [Source:MGI Symbol;Acc:MGI:1913506]	12639	14436	19451	21847	13537.5	20649	1.52532
ENSMUSG00000032440	Tgfbr2	transforming growth factor, beta receptor II [Source:MGI Symbol;Acc:MGI:98729]	6710	8799	15937	21847	7754.5	18892	2.43626
ENSMUSG00000029147	Ppm1g	protein phosphatase 1G (formerly 2C), magnesium-dependent, gamma isoform [Source:MGI Symbol;Acc:MGI:106065]	40552	42012	16371	21816	41282	19093.5	0.462514
ENSMUSG00000022884	Eif4a2	eukaryotic translation initiation factor 4A2 [Source:MGI Symbol;Acc:MGI:106906]	27368	24472	24371	21810	25920	23090.5	0.890837
ENSMUSG00000028691	Prdx1	peroxiredoxin 1 [Source:MGI Symbol;Acc:MGI:99523]	24394	29698	26744	21804	27046	24274	0.897508
ENSMUSG00000032199	Polr2m	polymerase (RNA) II (DNA directed) polypeptide M [Source:MGI Symbol;Acc:MGI:107282]	18115	21634	25715	21791	19874.5	23753	1.19515
ENSMUSG00000037234	Hook3	hook homolog 3 (Drosophila) [Source:MGI Symbol;Acc:MGI:2443554]	9706	9047	20027	21785	9376.5	20906	2.22962
ENSMUSG00000023068	Nus1	nuclear undecaprenyl pyrophosphate synthase 1 homolog (S. cerevisiae) [Source:MGI Symbol;Acc:MGI:1196365]	23562	22858	14252	21748	23210	18000	0.775528
ENSMUSG00000000563	Atp5f1	ATP synthase, H+ transporting, mitochondrial F0 complex, subunit B1 [Source:MGI Symbol;Acc:MGI:1100495]	18195	22168	22815	21742	20181.5	22278.5	1.10391
ENSMUSG00000024002	Brd4	bromodomain containing 4 [Source:MGI Symbol;Acc:MGI:1888520]	24957	19350	19550	21736	22153.5	20643	0.931817
ENSMUSG00000062270	Morf4l1	mortality factor 4 like 1 [Source:MGI Symbol;Acc:MGI:1096551]	13477	18523	22958	21736	16000	22347	1.39669
ENSMUSG00000003161	Sri	sorcin [Source:MGI Symbol;Acc:MGI:98419]	23499	20065	19234	21736	21782	20485	0.940455
ENSMUSG00000020089	Ppa1	pyrophosphatase (inorganic) 1 [Source:MGI Symbol;Acc:MGI:97831]	24331	19096	18496	21711	21713.5	20103.5	0.925853
ENSMUSG00000021190	Lgmn	legumain [Source:MGI Symbol;Acc:MGI:1330838]	3473	3703	23540	21711	3588	22625.5	6.30588
ENSMUSG00000022336	Eif3e	eukaryotic translation initiation factor 3, subunit E [Source:MGI Symbol;Acc:MGI:99257]	27557	19232	18168	21699	23394.5	19933.5	0.852059
ENSMUSG00000052957	Gas1	growth arrest specific 1 [Source:MGI Symbol;Acc:MGI:95655]	10814	6743	22475	21699	8778.5	22087	2.51603
ENSMUSG00000025555	Farp1	FERM, RhoGEF (Arhgef) and pleckstrin domain protein 1 (chondrocyte-derived) [Source:MGI Symbol;Acc:MGI:2446173]	9046	9984	12517	21680	9515	17098.5	1.797
ENSMUSG00000040463	Mybbp1a	MYB binding protein (P160) 1a [Source:MGI Symbol;Acc:MGI:106181]	31236	30603	16136	21643	30919.5	18889.5	0.610925
ENSMUSG00000028822	Tmem50a	transmembrane protein 50A [Source:MGI Symbol;Acc:MGI:1919067]	16783	16479	16365	21637	16631	19001	1.1425
ENSMUSG00000008668	Rps18	ribosomal protein S18 [Source:MGI Symbol;Acc:MGI:98146]	32430	20736	22518	21588	26583	22053	0.82959
ENSMUSG00000046318	Ccbe1	collagen and calcium binding EGF domains 1 [Source:MGI Symbol;Acc:MGI:2445053]	4942	4081	28652	21575	4511.5	25113.5	5.56655
ENSMUSG00000028849	Map7d1	MAP7 domain containing 1 [Source:MGI Symbol;Acc:MGI:2384297]	26042	33623	20566	21569	29832.5	21067.5	0.706193
ENSMUSG00000057530	Ece1	endothelin converting enzyme 1 [Source:MGI Symbol;Acc:MGI:1101357]	22431	33766	20120	21557	28098.5	20838.5	0.741623
ENSMUSG00000019539	Rcn3	reticulocalbin 3, EF-hand calcium binding domain [Source:MGI Symbol;Acc:MGI:1277122]	1596	872	18726	21557	1234	20141.5	16.3221
ENSMUSG00000036545	Adamts2	a disintegrin-like and metallopeptidase (reprolysin type) with thrombospondin type 1 motif, 2 [Source:MGI Symbol;Acc:MGI:1347356]	1997	1621	27221	21551	1809	24386	13.4804
ENSMUSG00000024513	Mbd2	methyl-CpG binding domain protein 2 [Source:MGI Symbol;Acc:MGI:1333813]	26065	22597	23683	21538	24331	22610.5	0.929288
ENSMUSG00000015961	Adss	adenylosuccinate synthetase, non muscle [Source:MGI Symbol;Acc:MGI:87948]	28366	22226	18298	21471	25296	19884.5	0.786073
ENSMUSG00000022377	Asap1	ArfGAP with SH3 domain, ankyrin repeat and PH domain1 [Source:MGI Symbol;Acc:MGI:1342335]	11824	6300	12554	21421	9062	16987.5	1.87459
ENSMUSG00000029657	Hsph1	heat shock 105kDa/110kDa protein 1 [Source:MGI Symbol;Acc:MGI:105053]	35002	21289	11265	21415	28145.5	16340	0.580555
ENSMUSG00000029817	Tra2a	transformer 2 alpha homolog (Drosophila) [Source:MGI Symbol;Acc:MGI:1933972]	25026	31468	20188	21391	28247	20789.5	0.73599
ENSMUSG00000051379	Flrt3	fibronectin leucine rich transmembrane protein 3 [Source:MGI Symbol;Acc:MGI:1918686]	66468	74958	10497	21384	70713	15940.5	0.225425
ENSMUSG00000053931	Cnn3	calponin 3, acidic [Source:MGI Symbol;Acc:MGI:1919244]	15038	15672	17325	21372	15355	19348.5	1.26008
ENSMUSG00000053113	Socs3	suppressor of cytokine signaling 3 [Source:MGI Symbol;Acc:MGI:1201791]	11933	11351	19444	21372	11642	20408	1.75296
ENSMUSG00000033581	Igf2bp2	insulin-like growth factor 2 mRNA binding protein 2 [Source:MGI Symbol;Acc:MGI:1890358]	19355	23157	19878	21310	21256	20594	0.968856
ENSMUSG00000031561	Tenm3	teneurin transmembrane protein 3 [Source:MGI Symbol;Acc:MGI:1345183]	2468	9340	22605	21310	5904	21957.5	3.71909
ENSMUSG00000008475	Arpc5	actin related protein 2/3 complex, subunit 5 [Source:MGI Symbol;Acc:MGI:1915021]	22959	21400	21279	21298	22179.5	21288.5	0.959828
ENSMUSG00000029426	Scarb2	scavenger receptor class B, member 2 [Source:MGI Symbol;Acc:MGI:1196458]	16072	18477	9165	21298	17274.5	15231.5	0.881733
ENSMUSG00000037236	Matr3	matrin 3 [Source:MGI Symbol;Acc:MGI:1298379]	22931	19649	18472	21286	21290	19879	0.933725
ENSMUSG00000015501	Hivep2	human immunodeficiency virus type I enhancer binding protein 2 [Source:MGI Symbol;Acc:MGI:1338076]	20899	27016	15646	21255	23957.5	18450.5	0.770135
ENSMUSG00000022895	Ets2	E26 avian leukemia oncogene 2, 3' domain [Source:MGI Symbol;Acc:MGI:95456]	34933	22070	15218	21249	28501.5	18233.5	0.639738
ENSMUSG00000041734	Kirrel	kin of IRRE like (Drosophila) [Source:MGI Symbol;Acc:MGI:1891396]	7823	12874	16786	21249	10348.5	19017.5	1.83771
ENSMUSG00000037805	Rpl10a	ribosomal protein L10A [Source:MGI Symbol;Acc:MGI:1343877]	29245	25448	28442	21224	27346.5	24833	0.908087
ENSMUSG00000061315	Naca	nascent polypeptide-associated complex alpha polypeptide [Source:MGI Symbol;Acc:MGI:106095]	36012	28195	17319	21218	32103.5	19268.5	0.600199
ENSMUSG00000027170	Eif3m	eukaryotic translation initiation factor 3, subunit M [Source:MGI Symbol;Acc:MGI:1351744]	34124	32692	21644	21218	33408	21431	0.641493
ENSMUSG00000030704	Rab6a	RAB6A, member RAS oncogene family [Source:MGI Symbol;Acc:MGI:894313]	34520	33649	15943	21169	34084.5	18556	0.544412
ENSMUSG00000050730	Arhgap42	Rho GTPase activating protein 42 [Source:MGI Symbol;Acc:MGI:1918794]	13351	5786	14171	21132	9568.5	17651.5	1.84475
ENSMUSG00000037149	Ddx1	DEAD (Asp-Glu-Ala-Asp) box polypeptide 1 [Source:MGI Symbol;Acc:MGI:2144727]	19785	22773	19364	21095	21279	20229.5	0.950679
ENSMUSG00000032525	Nktr	natural killer tumor recognition sequence [Source:MGI Symbol;Acc:MGI:97346]	9959	16544	35183	21070	13251.5	28126.5	2.12251
ENSMUSG00000018567	Gabarap	gamma-aminobutyric acid receptor associated protein [Source:MGI Symbol;Acc:MGI:1861742]	17954	13420	22865	21045	15687	21955	1.39957
ENSMUSG00000029050	Ski	ski sarcoma viral oncogene homolog (avian) [Source:MGI Symbol;Acc:MGI:98310]	16158	10791	18366	21039	13474.5	19702.5	1.46221
ENSMUSG00000006169	Clint1	clathrin interactor 1 [Source:MGI Symbol;Acc:MGI:2144243]	17977	17950	23045	21021	17963.5	22033	1.22654
ENSMUSG00000038366	Lasp1	LIM and SH3 protein 1 [Source:MGI Symbol;Acc:MGI:109656]	27569	25201	31137	20978	26385	26057.5	0.987588
ENSMUSG00000024759	Atl3	atlastin GTPase 3 [Source:MGI Symbol;Acc:MGI:1924270]	17817	17137	17245	20941	17477	19093	1.09246
ENSMUSG00000019132	BC005537	cDNA sequence BC005537 [Source:MGI Symbol;Acc:MGI:2441726]	22552	28110	26998	20934	25331	23966	0.946113
ENSMUSG00000027177	Hipk3	homeodomain interacting protein kinase 3 [Source:MGI Symbol;Acc:MGI:1314882]	20514	15763	27227	20916	18138.5	24071.5	1.32709
ENSMUSG00000019494	Cops6	COP9 (constitutive photomorphogenic) homolog, subunit 6 (Arabidopsis thaliana) [Source:MGI Symbol;Acc:MGI:1349439]	23442	28806	12734	20910	26124	16822	0.643929
ENSMUSG00000028618	Tmem59	transmembrane protein 59 [Source:MGI Symbol;Acc:MGI:1929278]	15216	14052	18137	20910	14634	19523.5	1.33412
ENSMUSG00000029229	Chic2	cysteine-rich hydrophobic domain 2 [Source:MGI Symbol;Acc:MGI:1921527]	20549	18503	17840	20891	19526	19365.5	0.99178
ENSMUSG00000022216	Psme1	proteasome (prosome, macropain) activator subunit 1 (PA28 alpha) [Source:MGI Symbol;Acc:MGI:1096367]	17730	18770	14041	20842	18250	17441.5	0.955699
ENSMUSG00000020530	Ggnbp2	gametogenetin binding protein 2 [Source:MGI Symbol;Acc:MGI:2387356]	17989	18692	24302	20830	18340.5	22566	1.23039
ENSMUSG00000047459	Dynlrb1	dynein light chain roadblock-type 1 [Source:MGI Symbol;Acc:MGI:1914318]	22443	15373	31292	20799	18908	26045.5	1.37749
ENSMUSG00000063077	Kif1b	kinesin family member 1B [Source:MGI Symbol;Acc:MGI:108426]	15951	13922	17623	20774	14936.5	19198.5	1.28534
ENSMUSG00000016921	Srsf6	serine/arginine-rich splicing factor 6 [Source:MGI Symbol;Acc:MGI:1915246]	24498	34885	26769	20768	29691.5	23768.5	0.800515
ENSMUSG00000030738	Eif3c	eukaryotic translation initiation factor 3, subunit C [Source:MGI Symbol;Acc:MGI:1926966]	28521	22441	14630	20762	25481	17696	0.694478
ENSMUSG00000022521	Crebbp	CREB binding protein [Source:MGI Symbol;Acc:MGI:1098280]	20991	17670	18298	20762	19330.5	19530	1.01032
ENSMUSG00000031538	Plat	plasminogen activator, tissue [Source:MGI Symbol;Acc:MGI:97610]	12565	23300	35221	20706	17932.5	27963.5	1.55938
ENSMUSG00000068699	Flnc	filamin C, gamma [Source:MGI Symbol;Acc:MGI:95557]	1630	976	13657	20694	1303	17175.5	13.1815
ENSMUSG00000038633	Degs1	degenerative spermatocyte homolog 1 (Drosophila) [Source:MGI Symbol;Acc:MGI:1097711]	25778	16785	19730	20682	21281.5	20206	0.949463
ENSMUSG00000027864	Ptgfrn	prostaglandin F2 receptor negative regulator [Source:MGI Symbol;Acc:MGI:1277114]	20532	25962	20324	20632	23247	20478	0.880888
ENSMUSG00000001441	Npepps	aminopeptidase puromycin sensitive [Source:MGI Symbol;Acc:MGI:1101358]	16646	18315	15900	20589	17480.5	18244.5	1.04371
ENSMUSG00000032712	2810474O19Rik	RIKEN cDNA 2810474O19 gene [Source:MGI Symbol;Acc:MGI:1914496]	12301	25448	37643	20565	18874.5	29104	1.54197
ENSMUSG00000027108	Ola1	Obg-like ATPase 1 [Source:MGI Symbol;Acc:MGI:1914309]	26082	25311	16650	20540	25696.5	18595	0.723639
ENSMUSG00000023010	Tmbim6	transmembrane BAX inhibitor motif containing 6 [Source:MGI Symbol;Acc:MGI:99682]	22093	30284	17028	20540	26188.5	18784	0.717261
ENSMUSG00000026748	Plxdc2	plexin domain containing 2 [Source:MGI Symbol;Acc:MGI:1914698]	2198	332	6296	20534	1265	13415	10.6047
ENSMUSG00000020914	Top2a	topoisomerase (DNA) II alpha [Source:MGI Symbol;Acc:MGI:98790]	39169	31956	46157	20528	35562.5	33342.5	0.937575
ENSMUSG00000062937	Mtap	methylthioadenosine phosphorylase [Source:MGI Symbol;Acc:MGI:1914152]	21484	25604	14673	20521	23544	17597	0.747409
ENSMUSG00000024853	Sf3b2	splicing factor 3b, subunit 2 [Source:MGI Symbol;Acc:MGI:2441856]	22776	20241	15596	20435	21508.5	18015.5	0.837599
ENSMUSG00000017009	Sdc4	syndecan 4 [Source:MGI Symbol;Acc:MGI:1349164]	18218	28338	10125	20435	23278	15280	0.656414
ENSMUSG00000032035	Ets1	E26 avian leukemia oncogene 1, 5' domain [Source:MGI Symbol;Acc:MGI:95455]	12536	21387	25443	20404	16961.5	22923.5	1.3515
ENSMUSG00000015749	Anp32e	acidic (leucine-rich) nuclear phosphoprotein 32 family, member E [Source:MGI Symbol;Acc:MGI:1913721]	32614	47251	19438	20398	39932.5	19918	0.498792
ENSMUSG00000022136	Dnajc3	DnaJ (Hsp40) homolog, subfamily C, member 3 [Source:MGI Symbol;Acc:MGI:107373]	16250	14104	15311	20380	15177	17845.5	1.17583
ENSMUSG00000028771	Ptpn12	protein tyrosine phosphatase, non-receptor type 12 [Source:MGI Symbol;Acc:MGI:104673]	23333	25858	22208	20373	24595.5	21290.5	0.865626
ENSMUSG00000024270	Slc39a6	solute carrier family 39 (metal ion transporter), member 6 [Source:MGI Symbol;Acc:MGI:2147279]	28940	21055	19977	20367	24997.5	20172	0.806961
ENSMUSG00000028053	Ash1l	ash1 (absent, small, or homeotic)-like (Drosophila) [Source:MGI Symbol;Acc:MGI:2183158]	13529	17169	20145	20343	15349	20244	1.31891
ENSMUSG00000098973	Mir6236	microRNA 6236 [Source:MGI Symbol;Acc:MGI:5530929]	44289	63268	15020	20336	53778.5	17678	0.328719
ENSMUSG00000031447	Lamp1	lysosomal-associated membrane protein 1 [Source:MGI Symbol;Acc:MGI:96745]	14264	17391	21396	20330	15827.5	20863	1.31815
ENSMUSG00000009376	Met	met proto-oncogene [Source:MGI Symbol;Acc:MGI:96969]	27523	28435	7343	20281	27979	13812	0.493656
ENSMUSG00000041763	Tpp2	tripeptidyl peptidase II [Source:MGI Symbol;Acc:MGI:102724]	18172	14423	19197	20275	16297.5	19736	1.21098
ENSMUSG00000048332	Lhfp	lipoma HMGIC fusion partner [Source:MGI Symbol;Acc:MGI:1920048]	3157	3013	22344	20269	3085	21306.5	6.90648
ENSMUSG00000025888	Casp1	caspase 1 [Source:MGI Symbol;Acc:MGI:96544]	17736	15698	30549	20219	16717	25384	1.51845
ENSMUSG00000010608	Rbm25	RNA binding motif protein 25 [Source:MGI Symbol;Acc:MGI:1914289]	12674	33746	29334	20195	23210	24764.5	1.06698
ENSMUSG00000021156	Zmynd11	zinc finger, MYND domain containing 11 [Source:MGI Symbol;Acc:MGI:1913755]	21955	20163	18137	20188	21059	19162.5	0.909943
ENSMUSG00000040731	Eif4h	eukaryotic translation initiation factor 4H [Source:MGI Symbol;Acc:MGI:1341822]	30094	29848	16743	20170	29971	18456.5	0.615812
ENSMUSG00000029422	Rsrc2	arginine/serine-rich coiled-coil 2 [Source:MGI Symbol;Acc:MGI:1913489]	19596	29744	17858	20170	24670	19014	0.770734
ENSMUSG00000026360	Rgs2	regulator of G-protein signaling 2 [Source:MGI Symbol;Acc:MGI:1098271]	4161	24485	20987	20170	14323	20578.5	1.43675
ENSMUSG00000019907	Ppp1r12a	protein phosphatase 1, regulatory (inhibitor) subunit 12A [Source:MGI Symbol;Acc:MGI:1309528]	19527	16577	16111	20164	18052	18137.5	1.00474
ENSMUSG00000027111	Itga6	integrin alpha 6 [Source:MGI Symbol;Acc:MGI:96605]	103450	82169	7485	20145	92809.5	13815	0.148853
ENSMUSG00000026473	Glul	glutamate-ammonia ligase (glutamine synthetase) [Source:MGI Symbol;Acc:MGI:95739]	16175	9151	14927	20127	12663	17527	1.38411
ENSMUSG00000034349	Smc4	structural maintenance of chromosomes 4 [Source:MGI Symbol;Acc:MGI:1917349]	19378	24107	26750	20071	21742.5	23410.5	1.07672
ENSMUSG00000030516	Tjp1	tight junction protein 1 [Source:MGI Symbol;Acc:MGI:98759]	26719	19031	13000	20065	22875	16532.5	0.722732
ENSMUSG00000023852	Chd1	chromodomain helicase DNA binding protein 1 [Source:MGI Symbol;Acc:MGI:88393]	21169	16212	26075	20010	18690.5	23042.5	1.23285
ENSMUSG00000016541	Atxn10	ataxin 10 [Source:MGI Symbol;Acc:MGI:1859293]	15021	10563	20238	19991	12792	20114.5	1.57243
ENSMUSG00000029152	Ociad1	OCIA domain containing 1 [Source:MGI Symbol;Acc:MGI:1915345]	19010	20794	12548	19979	19902	16263.5	0.817179
ENSMUSG00000001424	Snd1	staphylococcal nuclease and tudor domain containing 1 [Source:MGI Symbol;Acc:MGI:1929266]	29767	33128	21378	19973	31447.5	20675.5	0.657461
ENSMUSG00000028156	Eif4e	eukaryotic translation initiation factor 4E [Source:MGI Symbol;Acc:MGI:95305]	17243	19864	15342	19973	18553.5	17657.5	0.951707
ENSMUSG00000026254	Eif4e2	eukaryotic translation initiation factor 4E member 2 [Source:MGI Symbol;Acc:MGI:1914440]	21071	19961	20448	19930	20516	20189	0.984061
ENSMUSG00000032253	Phip	pleckstrin homology domain interacting protein [Source:MGI Symbol;Acc:MGI:1932404]	9890	11227	19835	19886	10558.5	19860.5	1.881
ENSMUSG00000039202	Abhd2	abhydrolase domain containing 2 [Source:MGI Symbol;Acc:MGI:1914344]	8828	10563	17933	19874	9695.5	18903.5	1.94972
ENSMUSG00000032374	Plod2	procollagen lysine, 2-oxoglutarate 5-dioxygenase 2 [Source:MGI Symbol;Acc:MGI:1347007]	4368	6209	24042	19862	5288.5	21952	4.15089
ENSMUSG00000029334	Prkg2	protein kinase, cGMP-dependent, type II [Source:MGI Symbol;Acc:MGI:108173]	72845	103868	11687	19856	88356.5	15771.5	0.178498
ENSMUSG00000092035	Peg10	paternally expressed 10 [Source:MGI Symbol;Acc:MGI:2157785]	890	293	11953	19849	591.5	15901	26.8825
ENSMUSG00000029684	Wasl	Wiskott-Aldrich syndrome-like (human) [Source:MGI Symbol;Acc:MGI:1920428]	30329	32080	20176	19837	31204.5	20006.5	0.641142
ENSMUSG00000053475	Tnfaip6	tumor necrosis factor alpha induced protein 6 [Source:MGI Symbol;Acc:MGI:1195266]	1280	1341	20033	19831	1310.5	19932	15.2095
ENSMUSG00000025823	Pdia4	protein disulfide isomerase associated 4 [Source:MGI Symbol;Acc:MGI:104864]	25560	29483	22481	19812	27521.5	21146.5	0.768363
ENSMUSG00000078622	Ccdc47	coiled-coil domain containing 47 [Source:MGI Symbol;Acc:MGI:1914413]	23011	27368	17778	19788	25189.5	18783	0.745668
ENSMUSG00000025220	Mgea5	meningioma expressed antigen 5 (hyaluronidase) [Source:MGI Symbol;Acc:MGI:1932139]	26725	24615	23305	19757	25670	21531	0.838761
ENSMUSG00000028495	Rps6	ribosomal protein S6 [Source:MGI Symbol;Acc:MGI:98159]	33366	25812	20925	19732	29589	20328.5	0.687029
ENSMUSG00000013663	Pten	phosphatase and tensin homolog [Source:MGI Symbol;Acc:MGI:109583]	14269	9802	23243	19726	12035.5	21484.5	1.78509
ENSMUSG00000030978	Rrm1	ribonucleotide reductase M1 [Source:MGI Symbol;Acc:MGI:98180]	29968	28995	15361	19720	29481.5	17540.5	0.594966
ENSMUSG00000073639	Rab18	RAB18, member RAS oncogene family [Source:MGI Symbol;Acc:MGI:102790]	17340	17664	18112	19695	17502	18903.5	1.08008
ENSMUSG00000066232	Ipo7	importin 7 [Source:MGI Symbol;Acc:MGI:2152414]	28476	22845	13093	19677	25660.5	16385	0.63853
ENSMUSG00000033184	Tmed7	transmembrane emp24 protein transport domain containing 7 [Source:MGI Symbol;Acc:MGI:1913926]	19550	14429	19203	19671	16989.5	19437	1.14406
ENSMUSG00000028370	Pappa	pregnancy-associated plasma protein A [Source:MGI Symbol;Acc:MGI:97479]	4374	247	9214	19665	2310.5	14439.5	6.24951
ENSMUSG00000007817	Zmiz1	zinc finger, MIZ-type containing 1 [Source:MGI Symbol;Acc:MGI:3040693]	25451	25611	15157	19652	25531	17404.5	0.681701
ENSMUSG00000027193	Api5	apoptosis inhibitor 5 [Source:MGI Symbol;Acc:MGI:1888993]	21473	24791	20733	19628	23132	20180.5	0.872406
ENSMUSG00000022201	Zfr	zinc finger RNA binding protein [Source:MGI Symbol;Acc:MGI:1341890]	18058	14950	20603	19621	16504	20112	1.21861
ENSMUSG00000029153	Ociad2	OCIA domain containing 2 [Source:MGI Symbol;Acc:MGI:1916377]	16192	11728	7355	19578	13960	13466.5	0.964649
ENSMUSG00000063511	Snrnp70	small nuclear ribonucleoprotein 70 (U1) [Source:MGI Symbol;Acc:MGI:98341]	20589	29997	16941	19566	25293	18253.5	0.721682
ENSMUSG00000000628	Hk2	hexokinase 2 [Source:MGI Symbol;Acc:MGI:1315197]	17989	28370	29024	19541	23179.5	24282.5	1.04759
ENSMUSG00000033953	Ppp3r1	protein phosphatase 3, regulatory subunit B, alpha isoform (calcineurin B, type I) [Source:MGI Symbol;Acc:MGI:107172]	19803	17208	14450	19529	18505.5	16989.5	0.918078
ENSMUSG00000019558	Slc6a8	solute carrier family 6 (neurotransmitter transporter, creatine), member 8 [Source:MGI Symbol;Acc:MGI:2147834]	13081	9776	27450	19529	11428.5	23489.5	2.05534
ENSMUSG00000032437	Stt3b	STT3, subunit of the oligosaccharyltransferase complex, homolog B (S. cerevisiae) [Source:MGI Symbol;Acc:MGI:1915542]	15567	17332	17003	19504	16449.5	18253.5	1.10967
ENSMUSG00000030557	Mef2a	myocyte enhancer factor 2A [Source:MGI Symbol;Acc:MGI:99532]	16072	14358	18311	19492	15215	18901.5	1.24229
ENSMUSG00000034394	Lif	leukemia inhibitory factor [Source:MGI Symbol;Acc:MGI:96787]	7577	11865	6574	19492	9721	13033	1.34071
ENSMUSG00000040850	Psme4	proteasome (prosome, macropain) activator subunit 4 [Source:MGI Symbol;Acc:MGI:2143994]	20962	20580	24358	19467	20771	21912.5	1.05496
ENSMUSG00000033149	Phldb2	pleckstrin homology-like domain, family B, member 2 [Source:MGI Symbol;Acc:MGI:2444981]	11698	8533	15101	19461	10115.5	17281	1.70837
ENSMUSG00000033565	Rbfox2	RNA binding protein, fox-1 homolog (C. elegans) 2 [Source:MGI Symbol;Acc:MGI:1933973]	8254	8656	17505	19449	8455	18477	2.18533
ENSMUSG00000021796	Bmpr1a	bone morphogenetic protein receptor, type 1A [Source:MGI Symbol;Acc:MGI:1338938]	17398	18406	10311	19443	17902	14877	0.831024
ENSMUSG00000054405	Dnajc8	DnaJ (Hsp40) homolog, subfamily C, member 8 [Source:MGI Symbol;Acc:MGI:1915848]	21329	19128	14766	19412	20228.5	17089	0.844798
ENSMUSG00000017774	Myo1c	myosin IC [Source:MGI Symbol;Acc:MGI:106612]	12387	9854	21390	19393	11120.5	20391.5	1.83369
ENSMUSG00000038244	Mical2	microtubule associated monooxygenase, calponin and LIM domain containing 2 [Source:MGI Symbol;Acc:MGI:2444947]	13093	9659	20021	19387	11376	19704	1.73207
ENSMUSG00000027611	Procr	protein C receptor, endothelial [Source:MGI Symbol;Acc:MGI:104596]	91075	106296	28497	19381	98685.5	23939	0.242579
ENSMUSG00000057335	Cep170	centrosomal protein 170 [Source:MGI Symbol;Acc:MGI:1918348]	7709	5936	18967	19375	6822.5	19171	2.80997
ENSMUSG00000034269	Setd5	SET domain containing 5 [Source:MGI Symbol;Acc:MGI:1920145]	20365	28787	24588	19350	24576	21969	0.893921
ENSMUSG00000004951	Hspb1	heat shock protein 1 [Source:MGI Symbol;Acc:MGI:96240]	52709	54013	13818	19307	53361	16562.5	0.310386
ENSMUSG00000041459	Tardbp	TAR DNA binding protein [Source:MGI Symbol;Acc:MGI:2387629]	28217	26919	15696	19301	27568	17498.5	0.63474
ENSMUSG00000018848	Rars	arginyl-tRNA synthetase [Source:MGI Symbol;Acc:MGI:1914297]	17495	15484	18478	19301	16489.5	18889.5	1.14555
ENSMUSG00000006728	Cdk4	cyclin-dependent kinase 4 [Source:MGI Symbol;Acc:MGI:88357]	23671	26945	9140	19301	25308	14220.5	0.561897
ENSMUSG00000002028	Kmt2a	lysine (K)-specific methyltransferase 2A [Source:MGI Symbol;Acc:MGI:96995]	8604	15132	19835	19276	11868	19555.5	1.64775
ENSMUSG00000019777	Hdac2	histone deacetylase 2 [Source:MGI Symbol;Acc:MGI:1097691]	20658	18848	8811	19270	19753	14040.5	0.710803
ENSMUSG00000041120	Nbl1	neuroblastoma, suppression of tumorigenicity 1 [Source:MGI Symbol;Acc:MGI:104591]	6756	1673	6141	19258	4214.5	12699.5	3.01329
ENSMUSG00000028780	Sema3c	sema domain, immunoglobulin domain (Ig), short basic domain, secreted, (semaphorin) 3C [Source:MGI Symbol;Acc:MGI:107557]	30117	20873	5887	19251	25495	12569	0.492999
ENSMUSG00000061755	Bod1l	biorientation of chromosomes in cell division 1-like [Source:MGI Symbol;Acc:MGI:2444804]	21966	15373	11823	19251	18669.5	15537	0.832213
ENSMUSG00000029178	Klf3	Kruppel-like factor 3 (basic) [Source:MGI Symbol;Acc:MGI:1342773]	41092	55035	16569	19239	48063.5	17904	0.372507
ENSMUSG00000020585	Laptm4a	lysosomal-associated protein transmembrane 4A [Source:MGI Symbol;Acc:MGI:108017]	11176	16258	24470	19239	13717	21854.5	1.59324
ENSMUSG00000058600	Rpl30	ribosomal protein L30 [Source:MGI Symbol;Acc:MGI:98037]	29204	21107	19426	19214	25155.5	19320	0.768023
ENSMUSG00000022324	Matn2	matrilin 2 [Source:MGI Symbol;Acc:MGI:109613]	2738	1022	14617	19208	1880	16912.5	8.99601
ENSMUSG00000024735	Prpf19	PRP19/PSO4 pre-mRNA processing factor 19 homolog (S. cerevisiae) [Source:MGI Symbol;Acc:MGI:106247]	25123	25435	18174	19202	25279	18688	0.73927
ENSMUSG00000061232	H2-K1	histocompatibility 2, K1, K region [Source:MGI Symbol;Acc:MGI:95904]	23396	14956	31100	19184	19176	25142	1.31112
ENSMUSG00000024817	Uhrf2	ubiquitin-like, containing PHD and RING finger domains 2 [Source:MGI Symbol;Acc:MGI:1923718]	10223	13687	20950	19171	11955	20060.5	1.678
ENSMUSG00000028108	Ecm1	extracellular matrix protein 1 [Source:MGI Symbol;Acc:MGI:103060]	38118	39350	17877	19128	38734	18502.5	0.477681
ENSMUSG00000039239	Tgfb2	transforming growth factor, beta 2 [Source:MGI Symbol;Acc:MGI:98726]	4988	3215	30499	19122	4101.5	24810.5	6.04913
ENSMUSG00000020923	Ubtf	upstream binding transcription factor, RNA polymerase I [Source:MGI Symbol;Acc:MGI:98512]	21318	23632	11110	19116	22475	15113	0.672436
ENSMUSG00000015002	Efr3a	EFR3 homolog A (S. cerevisiae) [Source:MGI Symbol;Acc:MGI:1923990]	18224	11513	18032	19104	14868.5	18568	1.24881
ENSMUSG00000031532	Saraf	store-operated calcium entry-associated regulatory factor [Source:MGI Symbol;Acc:MGI:1915137]	12335	15868	16972	19104	14101.5	18038	1.27915
ENSMUSG00000029581	Fscn1	fascin homolog 1, actin bundling protein (Strongylocentrotus purpuratus) [Source:MGI Symbol;Acc:MGI:1352745]	27741	30941	10676	19085	29341	14880.5	0.507157
ENSMUSG00000031987	Egln1	egl-9 family hypoxia-inducible factor 1 [Source:MGI Symbol;Acc:MGI:1932286]	25651	26366	18546	19067	26008.5	18806.5	0.723091
ENSMUSG00000018476	Kdm6b	KDM1 lysine (K)-specific demethylase 6B [Source:MGI Symbol;Acc:MGI:2448492]	15624	24283	23770	19054	19953.5	21412	1.07309
ENSMUSG00000040725	Hnrnpul1	heterogeneous nuclear ribonucleoprotein U-like 1 [Source:MGI Symbol;Acc:MGI:2443517]	24664	26632	11569	19042	25648	15305.5	0.596752
ENSMUSG00000027288	Zfp106	zinc finger protein 106 [Source:MGI Symbol;Acc:MGI:1270153]	17547	21283	18769	19005	19415	18887	0.972805
ENSMUSG00000051579	Tceal8	transcription elongation factor A (SII)-like 8 [Source:MGI Symbol;Acc:MGI:1913934]	11101	9841	24309	19005	10471	21657	2.06828
ENSMUSG00000035557	Krt17	keratin 17 [Source:MGI Symbol;Acc:MGI:96691]	288452	224495	10354	18974	256474	14664	0.0571755
ENSMUSG00000079562	Maea	macrophage erythroblast attacher [Source:MGI Symbol;Acc:MGI:1891748]	28005	21178	10342	18943	24591.5	14642.5	0.595429
ENSMUSG00000040339	Fam102b	family with sequence similarity 102, member B [Source:MGI Symbol;Acc:MGI:3036259]	8954	10355	12982	18931	9654.5	15956.5	1.65275
ENSMUSG00000021486	Prelid1	PRELI domain containing 1 [Source:MGI Symbol;Acc:MGI:1913744]	32138	34677	21229	18919	33407.5	20074	0.600883
ENSMUSG00000027782	Kpna4	karyopherin (importin) alpha 4 [Source:MGI Symbol;Acc:MGI:1100848]	15480	18738	17424	18906	17109	18165	1.06172
ENSMUSG00000029076	Sdf4	stromal cell derived factor 4 [Source:MGI Symbol;Acc:MGI:108079]	15928	16616	18490	18857	16272	18673.5	1.14758
ENSMUSG00000005871	Apc	adenomatosis polyposis coli [Source:MGI Symbol;Acc:MGI:88039]	17776	13329	17468	18826	15552.5	18147	1.16682
ENSMUSG00000063273	Naa15	N(alpha)-acetyltransferase 15, NatA auxiliary subunit [Source:MGI Symbol;Acc:MGI:1922088]	18769	23639	20808	18783	21204	19795.5	0.933574
ENSMUSG00000055239	Kcmf1	potassium channel modulatory factor 1 [Source:MGI Symbol;Acc:MGI:1921537]	23178	24381	17542	18752	23779.5	18147	0.763136
ENSMUSG00000021377	Dek	DEK oncogene (DNA binding) [Source:MGI Symbol;Acc:MGI:1926209]	40150	37410	20052	18715	38780	19383.5	0.499832
ENSMUSG00000020184	Mdm2	transformed mouse 3T3 cell double minute 2 [Source:MGI Symbol;Acc:MGI:96952]	20750	31182	18001	18715	25966	18358	0.707001
ENSMUSG00000050565	Tor1aip2	torsin A interacting protein 2 [Source:MGI Symbol;Acc:MGI:3582695]	24268	25188	19860	18697	24728	19278.5	0.779622
ENSMUSG00000026356	Dars	aspartyl-tRNA synthetase [Source:MGI Symbol;Acc:MGI:2442544]	17300	15047	13725	18697	16173.5	16211	1.00232
ENSMUSG00000052429	Prmt1	protein arginine N-methyltransferase 1 [Source:MGI Symbol;Acc:MGI:107846]	24532	28240	5348	18678	26386	12013	0.455279
ENSMUSG00000038127	Ccdc50	coiled-coil domain containing 50 [Source:MGI Symbol;Acc:MGI:1914751]	19412	12991	19228	18678	16201.5	18953	1.16983
ENSMUSG00000020390	Ube2b	ubiquitin-conjugating enzyme E2B [Source:MGI Symbol;Acc:MGI:102944]	18086	18614	18465	18641	18350	18553	1.01106
ENSMUSG00000006498	Ptbp1	polypyrimidine tract binding protein 1 [Source:MGI Symbol;Acc:MGI:97791]	27000	26600	15336	18635	26800	16985.5	0.633787
ENSMUSG00000024597	Slc12a2	solute carrier family 12, member 2 [Source:MGI Symbol;Acc:MGI:101924]	28688	17540	8910	18623	23114	13766.5	0.595591
ENSMUSG00000030029	Lrig1	leucine-rich repeats and immunoglobulin-like domains 1 [Source:MGI Symbol;Acc:MGI:107935]	5258	5571	11370	18623	5414.5	14996.5	2.76969
ENSMUSG00000020720	Psmd12	proteasome (prosome, macropain) 26S subunit, non-ATPase, 12 [Source:MGI Symbol;Acc:MGI:1914247]	24354	20723	19606	18580	22538.5	19093	0.847128
ENSMUSG00000025757	Hspa4l	heat shock protein 4 like [Source:MGI Symbol;Acc:MGI:107422]	25026	28689	11222	18549	26857.5	14885.5	0.55424
ENSMUSG00000058056	Palld	palladin, cytoskeletal associated protein [Source:MGI Symbol;Acc:MGI:1919583]	9838	13290	18100	18530	11564	18315	1.58379
ENSMUSG00000005873	Reep5	receptor accessory protein 5 [Source:MGI Symbol;Acc:MGI:1270152]	23057	16512	14940	18475	19784.5	16707.5	0.844474
ENSMUSG00000036427	Gpi1	glucose phosphate isomerase 1 [Source:MGI Symbol;Acc:MGI:95797]	29262	26470	11705	18450	27866	15077.5	0.541072
ENSMUSG00000001175	Calm1	calmodulin 1 [Source:MGI Symbol;Acc:MGI:88251]	18798	28208	24067	18450	23503	21258.5	0.904502
ENSMUSG00000029338	Antxr2	anthrax toxin receptor 2 [Source:MGI Symbol;Acc:MGI:1919164]	17357	38445	15764	18432	27901	17098	0.61281
ENSMUSG00000024966	Stip1	stress-induced phosphoprotein 1 [Source:MGI Symbol;Acc:MGI:109130]	23614	15523	17964	18413	19568.5	18188.5	0.929478
ENSMUSG00000061244	Exoc5	exocyst complex component 5 [Source:MGI Symbol;Acc:MGI:2145645]	15802	14833	11984	18413	15317.5	15198.5	0.992231
ENSMUSG00000063410	Stk24	serine/threonine kinase 24 [Source:MGI Symbol;Acc:MGI:2385007]	26426	23196	16445	18351	24811	17398	0.701221
ENSMUSG00000046330	Rpl37a	ribosomal protein L37a [Source:MGI Symbol;Acc:MGI:98068]	33125	21126	23286	18345	27125.5	20815.5	0.767378
ENSMUSG00000018583	G3bp1	GTPase activating protein (SH3 domain) binding protein 1 [Source:MGI Symbol;Acc:MGI:1351465]	22403	23150	14648	18321	22776.5	16484.5	0.72375
ENSMUSG00000035726	Supt16	suppressor of Ty 16 [Source:MGI Symbol;Acc:MGI:1890948]	24653	24693	12554	18314	24673	15434	0.625542
ENSMUSG00000020205	Phlda1	pleckstrin homology-like domain, family A, member 1 [Source:MGI Symbol;Acc:MGI:1096880]	30502	22793	16984	18296	26647.5	17640	0.661976
ENSMUSG00000093930	Hmgcs1	3-hydroxy-3-methylglutaryl-Coenzyme A synthase 1 [Source:MGI Symbol;Acc:MGI:107592]	23958	37105	31013	18296	30531.5	24654.5	0.80751
ENSMUSG00000019873	Reep3	receptor accessory protein 3 [Source:MGI Symbol;Acc:MGI:88930]	27592	21257	7764	18290	24424.5	13027	0.533358
ENSMUSG00000056429	Tgoln1	trans-golgi network protein [Source:MGI Symbol;Acc:MGI:105080]	15061	21699	21886	18284	18380	20085	1.09276
ENSMUSG00000021374	Nup153	nucleoporin 153 [Source:MGI Symbol;Acc:MGI:2385621]	21926	19740	24110	18253	20833	21181.5	1.01673
ENSMUSG00000040322	Slc25a24	solute carrier family 25 (mitochondrial carrier, phosphate carrier), member 24 [Source:MGI Symbol;Acc:MGI:1917160]	11968	14149	15522	18247	13058.5	16884.5	1.29299
ENSMUSG00000021500	Ddx46	DEAD (Asp-Glu-Ala-Asp) box polypeptide 46 [Source:MGI Symbol;Acc:MGI:1920895]	24779	15510	14735	18222	20144.5	16478.5	0.818015
ENSMUSG00000039852	Rere	arginine glutamic acid dipeptide (RE) repeats [Source:MGI Symbol;Acc:MGI:2683486]	17995	12724	19029	18222	15359.5	18625.5	1.21264
ENSMUSG00000029860	Zyx	zyxin [Source:MGI Symbol;Acc:MGI:103072]	13879	16714	18174	18216	15296.5	18195	1.18949
ENSMUSG00000027823	Gmps	guanine monophosphate synthetase [Source:MGI Symbol;Acc:MGI:2448526]	18471	18276	13973	18179	18373.5	16076	0.874956
ENSMUSG00000027351	Spred1	sprouty protein with EVH-1 domain 1, related sequence [Source:MGI Symbol;Acc:MGI:2150016]	15968	16948	23863	18179	16458	21021	1.27725
ENSMUSG00000020467	Efemp1	epidermal growth factor-containing fibulin-like extracellular matrix protein 1 [Source:MGI Symbol;Acc:MGI:1339998]	3232	670	5552	18179	1951	11865.5	6.08175
ENSMUSG00000054720	Lrrc8c	leucine rich repeat containing 8 family, member C [Source:MGI Symbol;Acc:MGI:2140839]	18327	13134	11470	18167	15730.5	14818.5	0.942023
ENSMUSG00000020695	Mrc2	mannose receptor, C type 2 [Source:MGI Symbol;Acc:MGI:107818]	1659	1419	22010	18160	1539	20085	13.0507
ENSMUSG00000026393	Nek7	NIMA (never in mitosis gene a)-related expressed kinase 7 [Source:MGI Symbol;Acc:MGI:1890645]	12220	12867	18056	18154	12543.5	18105	1.44338
ENSMUSG00000032340	Neo1	neogenin [Source:MGI Symbol;Acc:MGI:1097159]	10326	12900	15727	18148	11613	16937.5	1.45849
ENSMUSG00000026872	Zeb2	zinc finger E-box binding homeobox 2 [Source:MGI Symbol;Acc:MGI:1344407]	2043	1940	25226	18148	1991.5	21687	10.8898
ENSMUSG00000024383	Map3k2	mitogen-activated protein kinase kinase kinase 2 [Source:MGI Symbol;Acc:MGI:1346873]	15676	17898	17784	18142	16787	17963	1.07005
ENSMUSG00000042035	Igsf3	immunoglobulin superfamily, member 3 [Source:MGI Symbol;Acc:MGI:1926158]	21766	34722	16972	18099	28244	17535.5	0.620858
ENSMUSG00000018899	Irf1	interferon regulatory factor 1 [Source:MGI Symbol;Acc:MGI:96590]	12484	8962	22549	18086	10723	20317.5	1.89476
ENSMUSG00000026628	Atf3	activating transcription factor 3 [Source:MGI Symbol;Acc:MGI:109384]	35897	50232	17226	18080	43064.5	17653	0.40992
ENSMUSG00000028580	Pum1	pumilio RNA-binding family member 1 [Source:MGI Symbol;Acc:MGI:1931749]	24182	22819	17393	18068	23500.5	17730.5	0.754473
ENSMUSG00000029247	Paics	phosphoribosylaminoimidazole carboxylase, phosphoribosylaminoribosylaminoimidazole, succinocarboxamide synthetase [Source:MGI Symbol;Acc:MGI:1914304]	26237	25825	11085	18068	26031	14576.5	0.559967
ENSMUSG00000057406	Whsc1	Wolf-Hirschhorn syndrome candidate 1 (human) [Source:MGI Symbol;Acc:MGI:1276574]	14235	11956	16836	18056	13095.5	17446	1.33221
ENSMUSG00000022641	Bbx	bobby sox homolog (Drosophila) [Source:MGI Symbol;Acc:MGI:1917758]	16422	18067	12257	18049	17244.5	15153	0.878715
ENSMUSG00000003660	Snrnp200	small nuclear ribonucleoprotein 200 (U5) [Source:MGI Symbol;Acc:MGI:2444401]	21174	26730	15547	18025	23952	16786	0.700818
ENSMUSG00000042133	Ppig	peptidyl-prolyl isomerase G (cyclophilin G) [Source:MGI Symbol;Acc:MGI:2445173]	22489	22038	21898	18012	22263.5	19955	0.89631
ENSMUSG00000066568	Lsm14a	LSM14 homolog A (SCD6, S. cerevisiae) [Source:MGI Symbol;Acc:MGI:1914320]	21944	20645	13923	17994	21294.5	15958.5	0.749419
ENSMUSG00000021733	Slc4a7	solute carrier family 4, sodium bicarbonate cotransporter, member 7 [Source:MGI Symbol;Acc:MGI:2443878]	15997	16199	15943	17994	16098	16968.5	1.05408
ENSMUSG00000017929	B4galt5	UDP-Gal:betaGlcNAc beta 1,4-galactosyltransferase, polypeptide 5 [Source:MGI Symbol;Acc:MGI:1927169]	1487	1868	30759	17963	1677.5	24361	14.5222
ENSMUSG00000048490	Nrip1	nuclear receptor interacting protein 1 [Source:MGI Symbol;Acc:MGI:1315213]	43824	38465	19482	17951	41144.5	18716.5	0.454897
ENSMUSG00000036606	Plxnb2	plexin B2 [Source:MGI Symbol;Acc:MGI:2154239]	28803	25246	12480	17938	27024.5	15209	0.562786
ENSMUSG00000051853	Arf3	ADP-ribosylation factor 3 [Source:MGI Symbol;Acc:MGI:99432]	16227	20052	12294	17938	18139.5	15116	0.83332
ENSMUSG00000022500	Litaf	LPS-induced TN factor [Source:MGI Symbol;Acc:MGI:1929512]	11549	13941	19525	17938	12745	18731.5	1.46971
ENSMUSG00000058835	Abi1	abl-interactor 1 [Source:MGI Symbol;Acc:MGI:104913]	25336	26567	17771	17920	25951.5	17845.5	0.687648
ENSMUSG00000003955	Fam162a	family with sequence similarity 162, member A [Source:MGI Symbol;Acc:MGI:1917436]	23981	27986	15126	17908	25983.5	16517	0.635673
ENSMUSG00000024515	Smad4	SMAD family member 4 [Source:MGI Symbol;Acc:MGI:894293]	16829	13648	21626	17908	15238.5	19767	1.29717
ENSMUSG00000030447	Cyfip1	cytoplasmic FMR1 interacting protein 1 [Source:MGI Symbol;Acc:MGI:1338801]	19429	21764	11507	17901	20596.5	14704	0.713908
ENSMUSG00000035992	Fnip1	folliculin interacting protein 1 [Source:MGI Symbol;Acc:MGI:2444668]	12639	12132	23571	17901	12385.5	20736	1.67422
ENSMUSG00000040423	Rc3h1	RING CCCH (C3H) domains 1 [Source:MGI Symbol;Acc:MGI:2685397]	19326	19616	14165	17895	19471	16030	0.823276
ENSMUSG00000018293	Pfn1	profilin 1 [Source:MGI Symbol;Acc:MGI:97549]	22730	21204	20616	17889	21967	19252.5	0.876428
ENSMUSG00000005371	Fbxo11	F-box protein 11 [Source:MGI Symbol;Acc:MGI:2147134]	21530	20775	15943	17889	21152.5	16916	0.799716
ENSMUSG00000028646	Rragc	Ras-related GTP binding C [Source:MGI Symbol;Acc:MGI:1858751]	18924	13062	14277	17883	15993	16080	1.00544
ENSMUSG00000044791	Setd2	SET domain containing 2 [Source:MGI Symbol;Acc:MGI:1918177]	12966	18100	25591	17871	15533	21731	1.39902
ENSMUSG00000024772	Ehd1	EH-domain containing 1 [Source:MGI Symbol;Acc:MGI:1341878]	16944	13284	20436	17858	15114	19147	1.26684
ENSMUSG00000029502	Golga3	golgi autoantigen, golgin subfamily a, 3 [Source:MGI Symbol;Acc:MGI:96958]	13380	13498	17022	17852	13439	17437	1.29749
ENSMUSG00000057230	Aak1	AP2 associated kinase 1 [Source:MGI Symbol;Acc:MGI:1098687]	9121	10778	17939	17834	9949.5	17886.5	1.79773
ENSMUSG00000029207	Apbb2	amyloid beta (A4) precursor protein-binding, family B, member 2 [Source:MGI Symbol;Acc:MGI:108405]	16669	13349	15188	17828	15009	16508	1.09987
ENSMUSG00000032504	Pdcd6ip	programmed cell death 6 interacting protein [Source:MGI Symbol;Acc:MGI:1333753]	18999	20332	14258	17828	19665.5	16043	0.815794
ENSMUSG00000029505	Ep400	E1A binding protein p400 [Source:MGI Symbol;Acc:MGI:1276124]	21324	20332	15826	17821	20828	16823.5	0.807735
ENSMUSG00000037503	Fam168b	family with sequence similarity 168, member B [Source:MGI Symbol;Acc:MGI:2448487]	15159	18119	14779	17809	16639	16294	0.979266
ENSMUSG00000032097	Ddx6	DEAD (Asp-Glu-Ala-Asp) box polypeptide 6 [Source:MGI Symbol;Acc:MGI:104976]	18172	25760	20126	17791	21966	18958.5	0.863084
ENSMUSG00000001472	Tcf25	transcription factor 25 (basic helix-loop-helix) [Source:MGI Symbol;Acc:MGI:1914105]	13747	15952	18639	17778	14849.5	18208.5	1.2262
ENSMUSG00000019804	Snx3	sorting nexin 3 [Source:MGI Symbol;Acc:MGI:1860188]	16290	13525	12418	17778	14907.5	15098	1.01278
ENSMUSG00000005802	Slc30a4	solute carrier family 30 (zinc transporter), member 4 [Source:MGI Symbol;Acc:MGI:1345282]	11457	12405	23094	17778	11931	20436	1.71285
ENSMUSG00000004591	Pkn2	protein kinase N2 [Source:MGI Symbol;Acc:MGI:109211]	14574	13160	16650	17772	13867	17211	1.24115
ENSMUSG00000027613	Eif6	eukaryotic translation initiation factor 6 [Source:MGI Symbol;Acc:MGI:1196288]	59637	37781	19692	17766	48709	18729	0.384508
ENSMUSG00000003746	Man1a	mannosidase 1, alpha [Source:MGI Symbol;Acc:MGI:104677]	11422	15907	11773	17747	13664.5	14760	1.08017
ENSMUSG00000078671	Chd2	chromodomain helicase DNA binding protein 2 [Source:MGI Symbol;Acc:MGI:2448567]	16020	19564	13502	17741	17792	15621.5	0.878007
ENSMUSG00000021660	Btf3	basic transcription factor 3 [Source:MGI Symbol;Acc:MGI:1202875]	29084	27843	21458	17729	28463.5	19593.5	0.688373
ENSMUSG00000027797	Dclk1	doublecortin-like kinase 1 [Source:MGI Symbol;Acc:MGI:1330861]	3438	2903	20485	17710	3170.5	19097.5	6.0235
ENSMUSG00000020078	Vps26a	vacuolar protein sorting 26 homolog A (yeast) [Source:MGI Symbol;Acc:MGI:1353654]	20807	13687	8309	17680	17247	12994.5	0.753435
ENSMUSG00000031596	Slc7a2	solute carrier family 7 (cationic amino acid transporter, y+ system), member 2 [Source:MGI Symbol;Acc:MGI:99828]	1056	521	20064	17661	788.5	18862.5	23.922
ENSMUSG00000031592	Pcm1	pericentriolar material 1 [Source:MGI Symbol;Acc:MGI:1277958]	15159	13570	15912	17655	14364.5	16783.5	1.1684
ENSMUSG00000002365	Snx9	sorting nexin 9 [Source:MGI Symbol;Acc:MGI:1913866]	11692	8324	16080	17655	10008	16867.5	1.6854
ENSMUSG00000020716	Nf1	neurofibromatosis 1 [Source:MGI Symbol;Acc:MGI:97306]	10917	11344	15851	17649	11130.5	16750	1.50487
ENSMUSG00000021876	Rnase4	ribonuclease, RNase A family 4 [Source:MGI Symbol;Acc:MGI:1926217]	5648	7322	12269	17649	6485	14959	2.30671
ENSMUSG00000000420	Galnt1	UDP-N-acetyl-alpha-D-galactosamine:polypeptide N-acetylgalactosaminyltransferase 1 [Source:MGI Symbol;Acc:MGI:894693]	17300	14026	14190	17643	15663	15916.5	1.01618
ENSMUSG00000036478	Btg1	B cell translocation gene 1, anti-proliferative [Source:MGI Symbol;Acc:MGI:88215]	18029	19226	16160	17636	18627.5	16898	0.907153
ENSMUSG00000073664	Nbeal1	neurobeachin like 1 [Source:MGI Symbol;Acc:MGI:2444343]	10366	10615	15541	17593	10490.5	16567	1.57924
ENSMUSG00000022146	Osmr	oncostatin M receptor [Source:MGI Symbol;Acc:MGI:1330819]	6314	7869	34031	17587	7091.5	25809	3.63943
ENSMUSG00000028266	Lmo4	LIM domain only 4 [Source:MGI Symbol;Acc:MGI:109360]	8047	9372	14004	17581	8709.5	15792.5	1.81325
ENSMUSG00000029686	Cul1	cullin 1 [Source:MGI Symbol;Acc:MGI:1349658]	21071	24927	17331	17575	22999	17453	0.758859
ENSMUSG00000014355	Anapc1	anaphase promoting complex subunit 1 [Source:MGI Symbol;Acc:MGI:103097]	10843	15028	18286	17569	12935.5	17927.5	1.38591
ENSMUSG00000018474	Chd3	chromodomain helicase DNA binding protein 3 [Source:MGI Symbol;Acc:MGI:1344395]	12513	15490	21502	17538	14001.5	19520	1.39414
ENSMUSG00000029623	Pdap1	PDGFA associated protein 1 [Source:MGI Symbol;Acc:MGI:2448536]	22535	23899	13397	17519	23217	15458	0.665805
ENSMUSG00000041408	Wapal	wings apart-like homolog (Drosophila) [Source:MGI Symbol;Acc:MGI:2675859]	21215	23430	10540	17495	22322.5	14017.5	0.627954
ENSMUSG00000019951	Uhrf1bp1l	UHRF1 (ICBP90) binding protein 1-like [Source:MGI Symbol;Acc:MGI:2442888]	12484	10453	14425	17482	11468.5	15953.5	1.39107
ENSMUSG00000020097	Sgpl1	sphingosine phosphate lyase 1 [Source:MGI Symbol;Acc:MGI:1261415]	17002	13811	12845	17458	15406.5	15151.5	0.983449
ENSMUSG00000042901	Aida	axin interactor, dorsalization associated [Source:MGI Symbol;Acc:MGI:1919737]	12829	11292	17889	17421	12060.5	17655	1.46387
ENSMUSG00000022665	Ccdc80	coiled-coil domain containing 80 [Source:MGI Symbol;Acc:MGI:1915146]	1619	1048	28826	17402	1333.5	23114	17.3333
ENSMUSG00000041895	Wipi1	WD repeat domain, phosphoinositide interacting 1 [Source:MGI Symbol;Acc:MGI:1261864]	21215	20951	14357	17390	21083	15873.5	0.752905
ENSMUSG00000062014	Gmfb	glia maturation factor, beta [Source:MGI Symbol;Acc:MGI:1927133]	13776	15204	10918	17378	14490	14148	0.976398
ENSMUSG00000033732	Sf3b3	splicing factor 3b, subunit 3 [Source:MGI Symbol;Acc:MGI:1289341]	18746	21894	17716	17371	20320	17543.5	0.863361
ENSMUSG00000034377	Tulp4	tubby like protein 4 [Source:MGI Symbol;Acc:MGI:1916092]	9029	7023	16067	17341	8026	16704	2.08124
ENSMUSG00000004885	Crabp2	cellular retinoic acid binding protein II [Source:MGI Symbol;Acc:MGI:88491]	25657	42487	7758	17334	34072	12546	0.36822
ENSMUSG00000015759	Cnih1	cornichon homolog 1 (Drosophila) [Source:MGI Symbol;Acc:MGI:1277202]	15199	13811	9964	17334	14505	13649	0.940986
ENSMUSG00000029202	Pds5a	PDS5, regulator of cohesion maintenance, homolog A (S. cerevisiae) [Source:MGI Symbol;Acc:MGI:1918771]	23028	21172	16024	17328	22100	16676	0.75457
ENSMUSG00000035901	Dennd5a	DENN/MADD domain containing 5A [Source:MGI Symbol;Acc:MGI:1201681]	9195	10368	15039	17304	9781.5	16171.5	1.65327
ENSMUSG00000031885	Cbfb	core binding factor beta [Source:MGI Symbol;Acc:MGI:99851]	20359	31234	19401	17297	25796.5	18349	0.711298
ENSMUSG00000026014	Raph1	Ras association (RalGDS/AF-6) and pleckstrin homology domains 1 [Source:MGI Symbol;Acc:MGI:1924550]	16634	12490	16476	17297	14562	16886.5	1.15963
ENSMUSG00000001555	Fkbp10	FK506 binding protein 10 [Source:MGI Symbol;Acc:MGI:104769]	3737	3235	21452	17297	3486	19374.5	5.5578
ENSMUSG00000025862	Stag2	stromal antigen 2 [Source:MGI Symbol;Acc:MGI:1098583]	15825	14338	15095	17267	15081.5	16181	1.0729
ENSMUSG00000037286	Stag1	stromal antigen 1 [Source:MGI Symbol;Acc:MGI:1098658]	11618	15503	18156	17254	13560.5	17705	1.30563
ENSMUSG00000037119	D15Ertd621e	DNA segment, Chr 15, ERATO Doi 621, expressed [Source:MGI Symbol;Acc:MGI:1277178]	29159	23541	16098	17236	26350	16667	0.632524
ENSMUSG00000030172	Erc1	ELKS/RAB6-interacting/CAST family member 1 [Source:MGI Symbol;Acc:MGI:2151013]	13896	16876	19395	17236	15386	18315.5	1.1904
ENSMUSG00000036707	Cab39	calcium binding protein 39 [Source:MGI Symbol;Acc:MGI:107438]	22827	21419	17003	17230	22123	17116.5	0.773697
ENSMUSG00000022710	Usp7	ubiquitin specific peptidase 7 [Source:MGI Symbol;Acc:MGI:2182061]	22799	15145	16433	17223	18972	16828	0.886991
ENSMUSG00000026623	Lpgat1	lysophosphatidylglycerol acyltransferase 1 [Source:MGI Symbol;Acc:MGI:2446186]	13690	15510	14450	17223	14600	15836.5	1.08469
ENSMUSG00000026457	Adipor1	adiponectin receptor 1 [Source:MGI Symbol;Acc:MGI:1919924]	23643	15744	14264	17211	19693.5	15737.5	0.799122
ENSMUSG00000057322	Rpl38	ribosomal protein L38 [Source:MGI Symbol;Acc:MGI:1914921]	24016	15379	15243	17193	19697.5	16218	0.823353
ENSMUSG00000039262	Prrc2b	proline-rich coiled-coil 2B [Source:MGI Symbol;Acc:MGI:1923304]	16864	21100	16290	17186	18982	16738	0.881783
ENSMUSG00000020917	Acly	ATP citrate lyase [Source:MGI Symbol;Acc:MGI:103251]	12656	19428	21118	17174	16042	19146	1.19349
ENSMUSG00000042605	Atxn2	ataxin 2 [Source:MGI Symbol;Acc:MGI:1277223]	14177	12418	12480	17156	13297.5	14818	1.11434
ENSMUSG00000052337	Immt	inner membrane protein, mitochondrial [Source:MGI Symbol;Acc:MGI:1923864]	22988	22584	12418	17143	22786	14780.5	0.648666
ENSMUSG00000038650	Rnh1	ribonuclease/angiogenin inhibitor 1 [Source:MGI Symbol;Acc:MGI:1195456]	17243	23977	11934	17143	20610	14538.5	0.70541
ENSMUSG00000057522	Spop	speckle-type POZ protein [Source:MGI Symbol;Acc:MGI:1343085]	14160	16154	14432	17131	15157	15781.5	1.0412
ENSMUSG00000039952	Dag1	dystroglycan 1 [Source:MGI Symbol;Acc:MGI:101864]	25060	32262	11817	17075	28661	14446	0.50403
ENSMUSG00000037470	Uggt1	UDP-glucose glycoprotein glucosyltransferase 1 [Source:MGI Symbol;Acc:MGI:2443162]	13230	9789	13279	17075	11509.5	15177	1.31865
ENSMUSG00000029810	Tmem176b	transmembrane protein 176B [Source:MGI Symbol;Acc:MGI:1916348]	25026	17234	16656	17075	21130	16865.5	0.798178
ENSMUSG00000029131	Dnajb6	DnaJ (Hsp40) homolog, subfamily B, member 6 [Source:MGI Symbol;Acc:MGI:1344381]	30312	32054	14394	17069	31183	15731.5	0.50449
ENSMUSG00000032481	Smarcc1	SWI/SNF related, matrix associated, actin dependent regulator of chromatin, subfamily c, member 1 [Source:MGI Symbol;Acc:MGI:1203524]	14935	22356	16365	17069	18645.5	16717	0.89657
ENSMUSG00000021091	Serpina3n	serine (or cysteine) peptidase inhibitor, clade A, member 3N [Source:MGI Symbol;Acc:MGI:105045]	2652	872	8873	17063	1762	12968	7.35982
ENSMUSG00000022051	Bnip3l	BCL2/adenovirus E1B interacting protein 3-like [Source:MGI Symbol;Acc:MGI:1332659]	29578	25272	10051	17032	27425	13541.5	0.493765
ENSMUSG00000006304	Arpc2	actin related protein 2/3 complex, subunit 2 [Source:MGI Symbol;Acc:MGI:1923959]	21915	23495	19023	17026	22705	18024.5	0.793856
ENSMUSG00000031012	Cask	calcium/calmodulin-dependent serine protein kinase (MAGUK family) [Source:MGI Symbol;Acc:MGI:1309489]	8816	7765	15280	16977	8290.5	16128.5	1.94542
ENSMUSG00000025810	Nrp1	neuropilin 1 [Source:MGI Symbol;Acc:MGI:106206]	1418	3638	19308	16977	2528	18142.5	7.17662
ENSMUSG00000018906	P4ha2	procollagen-proline, 2-oxoglutarate 4-dioxygenase (proline 4-hydroxylase), alpha II polypeptide [Source:MGI Symbol;Acc:MGI:894286]	8811	6372	24464	16977	7591.5	20720.5	2.72943
ENSMUSG00000007458	M6pr	mannose-6-phosphate receptor, cation dependent [Source:MGI Symbol;Acc:MGI:96904]	32648	41120	14828	16958	36884	15893	0.430891
ENSMUSG00000028809	Srrm1	serine/arginine repetitive matrix 1 [Source:MGI Symbol;Acc:MGI:1858303]	19831	21354	17053	16952	20592.5	17002.5	0.825665
ENSMUSG00000027358	Bmp2	bone morphogenetic protein 2 [Source:MGI Symbol;Acc:MGI:88177]	22408	20124	7337	16946	21266	12141.5	0.570935
ENSMUSG00000040690	Col16a1	collagen, type XVI, alpha 1 [Source:MGI Symbol;Acc:MGI:1095396]	14045	15510	16303	16934	14777.5	16618.5	1.12458
ENSMUSG00000024908	Ppp6r3	protein phosphatase 6, regulatory subunit 3 [Source:MGI Symbol;Acc:MGI:1921807]	21341	19070	17511	16909	20205.5	17210	0.851748
ENSMUSG00000020821	Kif1c	kinesin family member 1C [Source:MGI Symbol;Acc:MGI:1098260]	24119	25663	13651	16847	24891	15249	0.612631
ENSMUSG00000020706	Ftsj3	FtsJ homolog 3 (E. coli) [Source:MGI Symbol;Acc:MGI:1860295]	19613	16746	9388	16847	18179.5	13117.5	0.721554
ENSMUSG00000060261	Gtf2i	general transcription factor II I [Source:MGI Symbol;Acc:MGI:1202722]	17208	26209	11079	16841	21708.5	13960	0.643066
ENSMUSG00000021870	Slmap	sarcolemma associated protein [Source:MGI Symbol;Acc:MGI:1933549]	19912	20729	13806	16835	20320.5	15320.5	0.753943
ENSMUSG00000000346	Dazap2	DAZ associated protein 2 [Source:MGI Symbol;Acc:MGI:1344344]	28803	21289	12393	16823	25046	14608	0.583247
ENSMUSG00000059248	2005-08-31	septin 9 [Source:MGI Symbol;Acc:MGI:1858222]	11451	12854	26242	16810	12152.5	21526	1.77132
ENSMUSG00000020456	Ogdh	oxoglutarate (alpha-ketoglutarate) dehydrogenase (lipoamide) [Source:MGI Symbol;Acc:MGI:1098267]	17512	18412	14549	16798	17962	15673.5	0.872592
ENSMUSG00000022708	Zbtb20	zinc finger and BTB domain containing 20 [Source:MGI Symbol;Acc:MGI:1929213]	3955	5142	11662	16780	4548.5	14221	3.12653
ENSMUSG00000030058	Copg1	coatomer protein complex, subunit gamma 1 [Source:MGI Symbol;Acc:MGI:1858696]	11399	23053	23416	16773	17226	20094.5	1.16652
ENSMUSG00000026131	Dst	dystonin [Source:MGI Symbol;Acc:MGI:104627]	39823	27082	11451	16749	33452.5	14100	0.421493
ENSMUSG00000029185	Fam114a1	family with sequence similarity 114, member A1 [Source:MGI Symbol;Acc:MGI:1915553]	5108	4627	15565	16730	4867.5	16147.5	3.31741
ENSMUSG00000063015	Ccni	cyclin I [Source:MGI Symbol;Acc:MGI:1341077]	18850	21888	13360	16724	20369	15042	0.738475
ENSMUSG00000025724	Sec11a	SEC11 homolog A (S. cerevisiae) [Source:MGI Symbol;Acc:MGI:1929464]	25726	24101	17189	16718	24913.5	16953.5	0.680495
ENSMUSG00000020267	Hint1	histidine triad nucleotide binding protein 1 [Source:MGI Symbol;Acc:MGI:1321133]	16077	13778	20355	16718	14927.5	18536.5	1.24177
ENSMUSG00000018286	Psmb6	proteasome (prosome, macropain) subunit, beta type 6 [Source:MGI Symbol;Acc:MGI:104880]	21467	19825	15925	16712	20646	16318.5	0.790395
ENSMUSG00000028035	Dnajb4	DnaJ (Hsp40) homolog, subfamily B, member 4 [Source:MGI Symbol;Acc:MGI:1914285]	8151	10505	14481	16669	9328	15575	1.6697
ENSMUSG00000022403	St13	suppression of tumorigenicity 13 [Source:MGI Symbol;Acc:MGI:1917606]	18167	15952	15169	16644	17059.5	15906.5	0.932413
ENSMUSG00000028577	Plaa	phospholipase A2, activating protein [Source:MGI Symbol;Acc:MGI:104810]	20377	15568	16706	16632	17972.5	16669	0.927473
ENSMUSG00000021024	Psma6	proteasome (prosome, macropain) subunit, alpha type 6 [Source:MGI Symbol;Acc:MGI:1347006]	14935	17397	19643	16632	16166	18137.5	1.12195
ENSMUSG00000028034	Fubp1	far upstream element (FUSE) binding protein 1 [Source:MGI Symbol;Acc:MGI:1196294]	16204	26294	15181	16619	21249	15900	0.748271
ENSMUSG00000044147	Arf6	ADP-ribosylation factor 6 [Source:MGI Symbol;Acc:MGI:99435]	16502	24901	15516	16619	20701.5	16067.5	0.776151
ENSMUSG00000013236	Ptprs	protein tyrosine phosphatase, receptor type, S [Source:MGI Symbol;Acc:MGI:97815]	15268	16460	13428	16613	15864	15020.5	0.946829
ENSMUSG00000032228	Tcf12	transcription factor 12 [Source:MGI Symbol;Acc:MGI:101877]	8461	10433	16600	16607	9447	16603.5	1.75754
ENSMUSG00000030751	Psma1	proteasome (prosome, macropain) subunit, alpha type 1 [Source:MGI Symbol;Acc:MGI:1347005]	31896	26867	15256	16588	29381.5	15922	0.541906
ENSMUSG00000052837	Junb	jun B proto-oncogene [Source:MGI Symbol;Acc:MGI:96647]	11198	21224	21303	16570	16211	18936.5	1.16813
ENSMUSG00000040151	Hs2st1	heparan sulfate 2-O-sulfotransferase 1 [Source:MGI Symbol;Acc:MGI:1346049]	6813	6958	9257	16570	6885.5	12913.5	1.87546
ENSMUSG00000029250	Polr2b	polymerase (RNA) II (DNA directed) polypeptide B [Source:MGI Symbol;Acc:MGI:2388280]	20773	20775	14407	16564	20774	15485.5	0.745427
ENSMUSG00000016918	Sulf1	sulfatase 1 [Source:MGI Symbol;Acc:MGI:2138563]	4821	7140	50848	16564	5980.5	33706	5.63598
ENSMUSG00000037373	Ctbp1	C-terminal binding protein 1 [Source:MGI Symbol;Acc:MGI:1201685]	16904	20560	15541	16558	18732	16049.5	0.856796
ENSMUSG00000015766	Eps8	epidermal growth factor receptor pathway substrate 8 [Source:MGI Symbol;Acc:MGI:104684]	15699	17488	10695	16539	16593.5	13617	0.820623
ENSMUSG00000031540	Kat6a	K(lysine) acetyltransferase 6A [Source:MGI Symbol;Acc:MGI:2442415]	18316	21959	13329	16533	20137.5	14931	0.741453
ENSMUSG00000071072	Ptges3	prostaglandin E synthase 3 (cytosolic) [Source:MGI Symbol;Acc:MGI:1929282]	19642	15822	8712	16533	17732	12622.5	0.711849
ENSMUSG00000050148	Ubqln2	ubiquilin 2 [Source:MGI Symbol;Acc:MGI:1860283]	12777	9053	18354	16527	10915	17440.5	1.59785
ENSMUSG00000023845	Lnpep	leucyl/cystinyl aminopeptidase [Source:MGI Symbol;Acc:MGI:2387123]	16261	8962	13775	16508	12611.5	15141.5	1.20061
ENSMUSG00000050608	Minos1	mitochondrial inner membrane organizing system 1 [Source:MGI Symbol;Acc:MGI:1913628]	13357	11728	21148	16465	12542.5	18806.5	1.49942
ENSMUSG00000030002	Dusp11	dual specificity phosphatase 11 (RNA/RNP complex 1-interacting) [Source:MGI Symbol;Acc:MGI:1919352]	23384	31332	19097	16459	27358	17778	0.649828
ENSMUSG00000009630	Ppp2cb	protein phosphatase 2 (formerly 2A), catalytic subunit, beta isoform [Source:MGI Symbol;Acc:MGI:1321161]	18058	24302	14246	16459	21180	15352.5	0.724858
ENSMUSG00000026499	Acbd3	acyl-Coenzyme A binding domain containing 3 [Source:MGI Symbol;Acc:MGI:2181074]	13368	13407	22010	16459	13387.5	19234.5	1.43675
ENSMUSG00000022241	Tars	threonyl-tRNA synthetase [Source:MGI Symbol;Acc:MGI:106314]	15653	10739	18992	16453	13196	17722.5	1.34302
ENSMUSG00000043336	Filip1l	filamin A interacting protein 1-like [Source:MGI Symbol;Acc:MGI:1925999]	5539	4191	23088	16453	4865	19770.5	4.06382
ENSMUSG00000021831	Ero1l	ERO1-like (S. cerevisiae) [Source:MGI Symbol;Acc:MGI:1354385]	45064	52458	11265	16447	48761	13856	0.284162
ENSMUSG00000033623	Pcgf3	polycomb group ring finger 3 [Source:MGI Symbol;Acc:MGI:1916837]	24555	28364	14512	16428	26459.5	15470	0.584667
ENSMUSG00000024811	Tnks2	tankyrase, TRF1-interacting ankyrin-related ADP-ribose polymerase 2 [Source:MGI Symbol;Acc:MGI:1921743]	27132	29789	19147	16422	28460.5	17784.5	0.624884
ENSMUSG00000005846	Rsl1d1	ribosomal L1 domain containing 1 [Source:MGI Symbol;Acc:MGI:1913659]	17248	12815	13366	16422	15031.5	14894	0.990853
ENSMUSG00000021549	Rasa1	RAS p21 protein activator 1 [Source:MGI Symbol;Acc:MGI:97860]	12892	16115	20783	16410	14503.5	18596.5	1.28221
ENSMUSG00000024921	Smarca2	SWI/SNF related, matrix associated, actin dependent regulator of chromatin, subfamily a, member 2 [Source:MGI Symbol;Acc:MGI:99603]	10470	10856	19519	16397	10663	17958	1.68414
ENSMUSG00000031555	Adam9	a disintegrin and metallopeptidase domain 9 (meltrin gamma) [Source:MGI Symbol;Acc:MGI:105376]	4213	4517	17040	16385	4365	16712.5	3.82875
ENSMUSG00000036990	Otud4	OTU domain containing 4 [Source:MGI Symbol;Acc:MGI:1098801]	18930	20052	18719	16379	19491	17549	0.900364
ENSMUSG00000005683	Cs	citrate synthase [Source:MGI Symbol;Acc:MGI:88529]	24813	21855	7014	16373	23334	11693.5	0.501136
ENSMUSG00000024074	Crim1	cysteine rich transmembrane BMP regulator 1 (chordin like) [Source:MGI Symbol;Acc:MGI:1354756]	13397	9242	8297	16367	11319.5	12332	1.08945
ENSMUSG00000031708	Tecr	trans-2,3-enoyl-CoA reductase [Source:MGI Symbol;Acc:MGI:1915408]	17696	25096	12089	16354	21396	14221.5	0.66468
ENSMUSG00000028792	Ak2	adenylate kinase 2 [Source:MGI Symbol;Acc:MGI:87978]	20187	15158	15138	16348	17672.5	15743	0.890819
ENSMUSG00000079215	Zfp664	zinc finger protein 664 [Source:MGI Symbol;Acc:MGI:2442505]	21335	24765	9189	16348	23050	12768.5	0.553948
ENSMUSG00000043019	Edem3	ER degradation enhancer, mannosidase alpha-like 3 [Source:MGI Symbol;Acc:MGI:1914217]	13535	11611	17294	16348	12573	16821	1.33787
ENSMUSG00000027893	Ahcyl1	S-adenosylhomocysteine hydrolase-like 1 [Source:MGI Symbol;Acc:MGI:2385184]	8845	12711	15218	16342	10778	15780	1.46409
ENSMUSG00000027012	Dync1i2	dynein cytoplasmic 1 intermediate chain 2 [Source:MGI Symbol;Acc:MGI:107750]	17461	20860	16892	16336	19160.5	16614	0.867096
ENSMUSG00000024912	Fosl1	fos-like antigen 1 [Source:MGI Symbol;Acc:MGI:107179]	24957	25116	12350	16330	25036.5	14340	0.572764
ENSMUSG00000030605	Mfge8	milk fat globule-EGF factor 8 protein [Source:MGI Symbol;Acc:MGI:102768]	8403	14345	8415	16330	11374	12372.5	1.08779
ENSMUSG00000014226	Cacybp	calcyclin binding protein [Source:MGI Symbol;Acc:MGI:1270839]	14625	12229	14692	16311	13427	15501.5	1.1545
ENSMUSG00000027775	Mfsd1	major facilitator superfamily domain containing 1 [Source:MGI Symbol;Acc:MGI:1914118]	13305	11813	15627	16311	12559	15969	1.27152
ENSMUSG00000034021	Pds5b	PDS5, regulator of cohesion maintenance, homolog B (S. cerevisiae) [Source:MGI Symbol;Acc:MGI:2140945]	12542	13186	11160	16305	12864	13732.5	1.06751
ENSMUSG00000038059	Smim3	small integral membrane protein 3 [Source:MGI Symbol;Acc:MGI:1917088]	7376	12281	18496	16305	9828.5	17400.5	1.77041
ENSMUSG00000040785	Ttc3	tetratricopeptide repeat domain 3 [Source:MGI Symbol;Acc:MGI:1276539]	14413	16115	9270	16293	15264	12781.5	0.837362
ENSMUSG00000007670	Khsrp	KH-type splicing regulatory protein [Source:MGI Symbol;Acc:MGI:1336214]	22707	21667	10243	16286	22187	13264.5	0.59785
ENSMUSG00000055943	Emc7	ER membrane protein complex subunit 7 [Source:MGI Symbol;Acc:MGI:1920274]	11979	13069	17517	16286	12524	16901.5	1.34953
ENSMUSG00000021832	Psmc6	proteasome (prosome, macropain) 26S subunit, ATPase, 6 [Source:MGI Symbol;Acc:MGI:1914339]	19493	22038	13607	16280	20765.5	14943.5	0.719631
ENSMUSG00000028381	Ugcg	UDP-glucose ceramide glucosyltransferase [Source:MGI Symbol;Acc:MGI:1332243]	7152	13082	15727	16280	10117	16003.5	1.58184
ENSMUSG00000008763	Man1a2	mannosidase, alpha, class 1A, member 2 [Source:MGI Symbol;Acc:MGI:104676]	11221	12659	9834	16274	11940	13054	1.0933
ENSMUSG00000031765	Mt1	metallothionein 1 [Source:MGI Symbol;Acc:MGI:97171]	12553	6944	5496	16262	9748.5	10879	1.11597
ENSMUSG00000032220	Myo1e	myosin IE [Source:MGI Symbol;Acc:MGI:106621]	13736	22018	17177	16256	17877	16716.5	0.935084
ENSMUSG00000029238	Clock	circadian locomotor output cycles kaput [Source:MGI Symbol;Acc:MGI:99698]	22770	17228	18112	16256	19999	17184	0.859243
ENSMUSG00000045954	Sdpr	serum deprivation response [Source:MGI Symbol;Acc:MGI:99513]	2675	410	8675	16225	1542.5	12450	8.07131
ENSMUSG00000021388	Aspn	asporin [Source:MGI Symbol;Acc:MGI:1913945]	1286	566	19618	16206	926	17912	19.3434
ENSMUSG00000010095	Slc3a2	solute carrier family 3 (activators of dibasic and neutral amino acid transport), member 2 [Source:MGI Symbol;Acc:MGI:96955]	24572	24537	17040	16200	24554.5	16620	0.676862
ENSMUSG00000020687	Cdc27	cell division cycle 27 [Source:MGI Symbol;Acc:MGI:102685]	12415	14982	17759	16194	13698.5	16976.5	1.2393
ENSMUSG00000029094	Afap1	actin filament associated protein 1 [Source:MGI Symbol;Acc:MGI:1917542]	10688	10257	16526	16182	10472.5	16354	1.56161
ENSMUSG00000031386	Hcfc1	host cell factor C1 [Source:MGI Symbol;Acc:MGI:105942]	14160	18048	12728	16175	16104	14451.5	0.897386
ENSMUSG00000038014	Fam120a	family with sequence similarity 120, member A [Source:MGI Symbol;Acc:MGI:2446163]	20084	14650	15454	16145	17367	15799.5	0.909743
ENSMUSG00000027342	Pcna	proliferating cell nuclear antigen [Source:MGI Symbol;Acc:MGI:97503]	26604	30635	24755	16126	28619.5	20440.5	0.714216
ENSMUSG00000069045	Ddx3y	DEAD (Asp-Glu-Ala-Asp) box polypeptide 3, Y-linked [Source:MGI Symbol;Acc:MGI:1349406]	3237	7322	19977	16126	5279.5	18051.5	3.41917
ENSMUSG00000015165	Hnrnpl	heterogeneous nuclear ribonucleoprotein L [Source:MGI Symbol;Acc:MGI:104816]	22965	35399	14822	16120	29182	15471	0.530156
ENSMUSG00000032548	Slco2a1	solute carrier organic anion transporter family, member 2a1 [Source:MGI Symbol;Acc:MGI:1346021]	18810	28097	11978	16120	23453.5	14049	0.599015
ENSMUSG00000028514	Usp24	ubiquitin specific peptidase 24 [Source:MGI Symbol;Acc:MGI:1919936]	19963	14768	15373	16114	17365.5	15743.5	0.906596
ENSMUSG00000068882	Ssb	Sjogren syndrome antigen B [Source:MGI Symbol;Acc:MGI:98423]	17954	16518	17678	16108	17236	16893	0.9801
ENSMUSG00000030059	Tmf1	TATA element modulatory factor 1 [Source:MGI Symbol;Acc:MGI:2684999]	15991	18360	21966	16108	17175.5	19037	1.10838
ENSMUSG00000022186	Oxct1	3-oxoacid CoA transferase 1 [Source:MGI Symbol;Acc:MGI:1914291]	22879	17013	10633	16089	19946	13361	0.669859
ENSMUSG00000068739	Sars	seryl-aminoacyl-tRNA synthetase [Source:MGI Symbol;Acc:MGI:102809]	14464	20248	10528	16083	17356	13305.5	0.766622
ENSMUSG00000058355	Abce1	ATP-binding cassette, sub-family E (OABP), member 1 [Source:MGI Symbol;Acc:MGI:1195458]	15796	18054	17840	16077	16925	16958.5	1.00198
ENSMUSG00000019370	Calm3	calmodulin 3 [Source:MGI Symbol;Acc:MGI:103249]	14849	24582	18509	16077	19715.5	17293	0.877127
ENSMUSG00000027276	Jag1	jagged 1 [Source:MGI Symbol;Acc:MGI:1095416]	36247	46522	24526	16046	41384.5	20286	0.490184
ENSMUSG00000026600	Soat1	sterol O-acyltransferase 1 [Source:MGI Symbol;Acc:MGI:104665]	10257	7049	19035	16046	8653	17540.5	2.0271
ENSMUSG00000044674	Fzd1	frizzled homolog 1 (Drosophila) [Source:MGI Symbol;Acc:MGI:1196625]	8455	10824	11191	16027	9639.5	13609	1.4118
ENSMUSG00000024044	Epb4.1l3	erythrocyte protein band 4.1 like 3 [Source:MGI Symbol;Acc:MGI:103008]	1039	338	19810	16009	688.5	17909.5	26.0123
ENSMUSG00000026725	Tnn	tenascin N [Source:MGI Symbol;Acc:MGI:2665790]	1332	1230	25666	15997	1281	20831.5	16.2619
ENSMUSG00000022280	Rnf19a	ring finger protein 19A [Source:MGI Symbol;Acc:MGI:1353623]	15113	16479	18781	15984	15796	17382.5	1.10044
ENSMUSG00000022812	Gsk3b	glycogen synthase kinase 3 beta [Source:MGI Symbol;Acc:MGI:1861437]	18127	17286	12920	15960	17706.5	14440	0.81552
ENSMUSG00000052146	Rps10	ribosomal protein S10 [Source:MGI Symbol;Acc:MGI:1914347]	25014	12522	15528	15954	18768	15741	0.838715
ENSMUSG00000038056	Kmt2c	lysine (K)-specific methyltransferase 2C [Source:MGI Symbol;Acc:MGI:2444959]	18746	16310	11848	15954	17528	13901	0.793074
ENSMUSG00000020681	Ace	angiotensin I converting enzyme (peptidyl-dipeptidase A) 1 [Source:MGI Symbol;Acc:MGI:87874]	832	443	14958	15954	637.5	15456	24.2447
ENSMUSG00000052144	Ppp4r2	protein phosphatase 4, regulatory subunit 2 [Source:MGI Symbol;Acc:MGI:3027896]	19045	19721	12982	15923	19383	14452.5	0.745628
ENSMUSG00000060938	Rpl26	ribosomal protein L26 [Source:MGI Symbol;Acc:MGI:106022]	27339	18868	17028	15910	23103.5	16469	0.712836
ENSMUSG00000021144	Mta1	metastasis associated 1 [Source:MGI Symbol;Acc:MGI:2150037]	12433	17540	22072	15904	14986.5	18988	1.26701
ENSMUSG00000057561	Eif1a	eukaryotic translation initiation factor 1A [Source:MGI Symbol;Acc:MGI:95298]	15314	12399	14859	15898	13856.5	15378.5	1.10984
ENSMUSG00000027189	Trim44	tripartite motif-containing 44 [Source:MGI Symbol;Acc:MGI:1931835]	15056	18432	20678	15886	16744	18282	1.09185
ENSMUSG00000046731	Kctd11	potassium channel tetramerisation domain containing 11 [Source:MGI Symbol;Acc:MGI:2448712]	9580	15471	18905	15873	12525.5	17389	1.38829
ENSMUSG00000028184	Adgrl2	adhesion G protein-coupled receptor L2 [Source:MGI Symbol;Acc:MGI:2139714]	6951	13498	6785	15873	10224.5	11329	1.10802
ENSMUSG00000026775	Yme1l1	YME1-like 1 (S. cerevisiae) [Source:MGI Symbol;Acc:MGI:1351651]	16692	20059	20671	15867	18375.5	18269	0.994204
ENSMUSG00000039384	Dusp10	dual specificity phosphatase 10 [Source:MGI Symbol;Acc:MGI:1927070]	12266	10771	16111	15867	11518.5	15989	1.38811
ENSMUSG00000026491	Ahctf1	AT hook containing transcription factor 1 [Source:MGI Symbol;Acc:MGI:1915033]	19452	15145	22642	15861	17298.5	19251.5	1.1129
ENSMUSG00000029110	Rnf4	ring finger protein 4 [Source:MGI Symbol;Acc:MGI:1201691]	18999	21933	18125	15855	20466	16990	0.830157
ENSMUSG00000021929	Kpna3	karyopherin (importin) alpha 3 [Source:MGI Symbol;Acc:MGI:1100863]	15727	13882	10912	15812	14804.5	13362	0.902563
ENSMUSG00000062604	Srpk2	serine/arginine-rich protein specific kinase 2 [Source:MGI Symbol;Acc:MGI:1201408]	15004	14351	10621	15812	14677.5	13216.5	0.90046
ENSMUSG00000031591	Asah1	N-acylsphingosine amidohydrolase 1 [Source:MGI Symbol;Acc:MGI:1277124]	8914	12360	9313	15799	10637	12556	1.18041
ENSMUSG00000020422	Tns3	tensin 3 [Source:MGI Symbol;Acc:MGI:2443012]	13380	13264	10540	15793	13322	13166.5	0.988328
ENSMUSG00000018819	Lsp1	lymphocyte specific 1 [Source:MGI Symbol;Acc:MGI:96832]	2520	1276	16724	15787	1898	16255.5	8.56454
ENSMUSG00000024640	Psat1	phosphoserine aminotransferase 1 [Source:MGI Symbol;Acc:MGI:2183441]	16801	10661	8297	15781	13731	12039	0.876775
ENSMUSG00000060373	Hnrnpc	heterogeneous nuclear ribonucleoprotein C [Source:MGI Symbol;Acc:MGI:107795]	20491	21907	10534	15781	21199	13157.5	0.620666
ENSMUSG00000022427	Tomm22	translocase of outer mitochondrial membrane 22 homolog (yeast) [Source:MGI Symbol;Acc:MGI:2450248]	20222	15230	10782	15775	17726	13278.5	0.749097
ENSMUSG00000033499	Larp4b	La ribonucleoprotein domain family, member 4B [Source:MGI Symbol;Acc:MGI:106330]	22753	20762	14896	15762	21757.5	15329	0.704539
ENSMUSG00000005034	Prkacb	protein kinase, cAMP dependent, catalytic, beta [Source:MGI Symbol;Acc:MGI:97594]	6589	7270	21756	15744	6929.5	18750	2.70582
ENSMUSG00000026436	Elk4	ELK4, member of ETS oncogene family [Source:MGI Symbol;Acc:MGI:102853]	21065	19044	17189	15738	20054.5	16463.5	0.820938
ENSMUSG00000032902	Slc16a1	solute carrier family 16 (monocarboxylic acid transporters), member 1 [Source:MGI Symbol;Acc:MGI:106013]	19590	28312	14500	15732	23951	15116	0.631122
ENSMUSG00000003948	Mmd	monocyte to macrophage differentiation-associated [Source:MGI Symbol;Acc:MGI:1914718]	5447	6534	25282	15725	5990.5	20503.5	3.42267
ENSMUSG00000061665	Cd2ap	CD2-associated protein [Source:MGI Symbol;Acc:MGI:1330281]	19389	15770	13384	15688	17579.5	14536	0.826872
ENSMUSG00000023025	Larp4	La ribonucleoprotein domain family, member 4 [Source:MGI Symbol;Acc:MGI:2443114]	21312	19337	17387	15658	20324.5	16522.5	0.812935
ENSMUSG00000029705	Cux1	cut-like homeobox 1 [Source:MGI Symbol;Acc:MGI:88568]	21766	20280	14060	15658	21023	14859	0.706797
ENSMUSG00000038546	Ranbp9	RAN binding protein 9 [Source:MGI Symbol;Acc:MGI:1928741]	22994	16056	14946	15658	19525	15302	0.783713
ENSMUSG00000039756	Dnttip2	deoxynucleotidyltransferase, terminal, interacting protein 2 [Source:MGI Symbol;Acc:MGI:1923173]	13345	17592	15144	15658	15468.5	15401	0.995636
ENSMUSG00000031696	Vps35	vacuolar protein sorting 35 [Source:MGI Symbol;Acc:MGI:1890467]	16749	16896	14772	15651	16822.5	15211.5	0.904235
ENSMUSG00000029070	Mxra8	matrix-remodelling associated 8 [Source:MGI Symbol;Acc:MGI:1922011]	1171	625	8111	15639	898	11875	13.2238
ENSMUSG00000021365	Nedd9	neural precursor cell expressed, developmentally down-regulated gene 9 [Source:MGI Symbol;Acc:MGI:97302]	35243	28832	14041	15596	32037.5	14818.5	0.462536
ENSMUSG00000036503	Rnf13	ring finger protein 13 [Source:MGI Symbol;Acc:MGI:1346341]	9316	8493	9846	15584	8904.5	12715	1.42793
ENSMUSG00000040462	Os9	amplified in osteosarcoma [Source:MGI Symbol;Acc:MGI:1924301]	19142	23196	10013	15571	21169	12792	0.60428
ENSMUSG00000020000	Moxd1	monooxygenase, DBH-like 1 [Source:MGI Symbol;Acc:MGI:1921582]	44995	44108	10515	15541	44551.5	13028	0.292426
ENSMUSG00000022770	Dlg1	discs, large homolog 1 (Drosophila) [Source:MGI Symbol;Acc:MGI:107231]	15125	10225	13868	15516	12675	14692	1.15913
ENSMUSG00000024949	Sf1	splicing factor 1 [Source:MGI Symbol;Acc:MGI:1095403]	16990	24582	16160	15497	20786	15828.5	0.761498
ENSMUSG00000030602	Pak4	p21 protein (Cdc42/Rac)-activated kinase 4 [Source:MGI Symbol;Acc:MGI:1917834]	11704	12047	7603	15491	11875.5	11547	0.972338
ENSMUSG00000043091	Tuba1c	tubulin, alpha 1C [Source:MGI Symbol;Acc:MGI:1095409]	22116	25943	25672	15485	24029.5	20578.5	0.856385
ENSMUSG00000031672	Got2	glutamatic-oxaloacetic transaminase 2, mitochondrial [Source:MGI Symbol;Acc:MGI:95792]	24653	25383	10949	15485	25018	13217	0.5283
ENSMUSG00000037605	Adgrl3	adhesion G protein-coupled receptor L3 [Source:MGI Symbol;Acc:MGI:2441950]	8816	13511	12635	15479	11163.5	14057	1.25919
ENSMUSG00000035199	Arl6ip5	ADP-ribosylation factor-like 6 interacting protein 5 [Source:MGI Symbol;Acc:MGI:1929501]	7944	11500	10565	15479	9722	13022	1.33944
ENSMUSG00000025880	Smad7	SMAD family member 7 [Source:MGI Symbol;Acc:MGI:1100518]	9758	12503	14103	15473	11130.5	14788	1.3286
ENSMUSG00000018363	Smurf2	SMAD specific E3 ubiquitin protein ligase 2 [Source:MGI Symbol;Acc:MGI:1913563]	14660	11637	13285	15460	13148.5	14372.5	1.09309
ENSMUSG00000022037	Clu	clusterin [Source:MGI Symbol;Acc:MGI:88423]	2732	13635	2510	15460	8183.5	8985	1.09794
ENSMUSG00000048701	Ccdc6	coiled-coil domain containing 6 [Source:MGI Symbol;Acc:MGI:1923801]	19194	10915	9679	15436	15054.5	12557.5	0.834136
ENSMUSG00000042644	Itpr3	inositol 1,4,5-triphosphate receptor 3 [Source:MGI Symbol;Acc:MGI:96624]	46619	32431	8613	15430	39525	12021.5	0.304149
ENSMUSG00000001131	Timp1	tissue inhibitor of metalloproteinase 1 [Source:MGI Symbol;Acc:MGI:98752]	3444	10856	23856	15417	7150	19636.5	2.74636
ENSMUSG00000038587	Akap12	A kinase (PRKA) anchor protein (gravin) 12 [Source:MGI Symbol;Acc:MGI:1932576]	2095	1334	4170	15417	1714.5	9793.5	5.71216
ENSMUSG00000004530	Coro1c	coronin, actin binding protein 1C [Source:MGI Symbol;Acc:MGI:1345964]	21731	23216	11699	15380	22473.5	13539.5	0.602465
ENSMUSG00000022636	Alcam	activated leukocyte cell adhesion molecule [Source:MGI Symbol;Acc:MGI:1313266]	7336	24765	13112	15380	16050.5	14246	0.887574
ENSMUSG00000053580	Tanc2	tetratricopeptide repeat, ankyrin repeat and coiled-coil containing 2 [Source:MGI Symbol;Acc:MGI:2444121]	9109	8728	12350	15374	8918.5	13862	1.5543
ENSMUSG00000029203	Ube2k	ubiquitin-conjugating enzyme E2K [Source:MGI Symbol;Acc:MGI:1858216]	18069	19994	13663	15343	19031.5	14503	0.762052
ENSMUSG00000070319	Eif3g	eukaryotic translation initiation factor 3, subunit G [Source:MGI Symbol;Acc:MGI:1858258]	13454	15399	17350	15337	14426.5	16343.5	1.13288
ENSMUSG00000038774	Ascc3	activating signal cointegrator 1 complex subunit 3 [Source:MGI Symbol;Acc:MGI:1925237]	16841	12828	8948	15325	14834.5	12136.5	0.818127
ENSMUSG00000048076	Arf1	ADP-ribosylation factor 1 [Source:MGI Symbol;Acc:MGI:99431]	19028	18354	16458	15312	18691	15885	0.849874
ENSMUSG00000039168	Dap	death-associated protein [Source:MGI Symbol;Acc:MGI:1918190]	19429	14136	13775	15306	16782.5	14540.5	0.866408
ENSMUSG00000021488	Nsd1	nuclear receptor-binding SET-domain protein 1 [Source:MGI Symbol;Acc:MGI:1276545]	16416	19369	14735	15294	17892.5	15014.5	0.83915
ENSMUSG00000038274	Fau	Finkel-Biskis-Reilly murine sarcoma virus (FBR-MuSV) ubiquitously expressed (fox derived) [Source:MGI Symbol;Acc:MGI:102547]	24940	13264	21973	15288	19102	18630.5	0.975317
ENSMUSG00000020954	Strn3	striatin, calmodulin binding protein 3 [Source:MGI Symbol;Acc:MGI:2151064]	13931	18569	17517	15288	16250	16402.5	1.00938
ENSMUSG00000009927	Rps25	ribosomal protein S25 [Source:MGI Symbol;Acc:MGI:1922867]	16847	18666	15999	15269	17756.5	15634	0.880466
ENSMUSG00000028228	Cpne3	copine III [Source:MGI Symbol;Acc:MGI:1917818]	13810	11546	10311	15269	12678	12790	1.00883
ENSMUSG00000034993	Vat1	vesicle amine transport protein 1 homolog (T californica) [Source:MGI Symbol;Acc:MGI:1349450]	7812	8044	12994	15269	7928	14131.5	1.78248
ENSMUSG00000039234	Sec24d	Sec24 related gene family, member D (S. cerevisiae) [Source:MGI Symbol;Acc:MGI:1916858]	4781	4133	18323	15251	4457	16787	3.76643
ENSMUSG00000020277	Pfkl	phosphofructokinase, liver, B-type [Source:MGI Symbol;Acc:MGI:97547]	28533	35230	8700	15238	31881.5	11969	0.375421
ENSMUSG00000014867	Surf4	surfeit gene 4 [Source:MGI Symbol;Acc:MGI:98445]	12456	13349	16724	15238	12902.5	15981	1.2386
ENSMUSG00000020074	Ccar1	cell division cycle and apoptosis regulator 1 [Source:MGI Symbol;Acc:MGI:1914750]	17753	22845	13378	15220	20299	14299	0.704419
ENSMUSG00000032431	Crtap	cartilage associated protein [Source:MGI Symbol;Acc:MGI:1891221]	6090	3755	15652	15214	4922.5	15433	3.1352
ENSMUSG00000024238	Zeb1	zinc finger E-box binding homeobox 1 [Source:MGI Symbol;Acc:MGI:1344313]	1291	338	15801	15214	814.5	15507.5	19.0393
ENSMUSG00000031167	Rbm3	RNA binding motif protein 3 [Source:MGI Symbol;Acc:MGI:1099460]	24096	25266	20033	15208	24681	17620.5	0.71393
ENSMUSG00000006301	Tmbim1	transmembrane BAX inhibitor motif containing 1 [Source:MGI Symbol;Acc:MGI:1916910]	21186	25747	15150	15201	23466.5	15175.5	0.646688
ENSMUSG00000017421	Zfp207	zinc finger protein 207 [Source:MGI Symbol;Acc:MGI:1340045]	17926	21641	14574	15189	19783.5	14881.5	0.752218
ENSMUSG00000037475	Thoc2	THO complex 2 [Source:MGI Symbol;Acc:MGI:2442413]	16927	15913	12566	15189	16420	13877.5	0.845158
ENSMUSG00000011958	Bnip2	BCL2/adenovirus E1B interacting protein 2 [Source:MGI Symbol;Acc:MGI:109327]	12978	14982	21173	15189	13980	18181	1.3005
ENSMUSG00000041313	Slc7a1	solute carrier family 7 (cationic amino acid transporter, y+ system), member 1 [Source:MGI Symbol;Acc:MGI:88117]	31380	29737	10026	15183	30558.5	12604.5	0.412471
ENSMUSG00000048874	Phf3	PHD finger protein 3 [Source:MGI Symbol;Acc:MGI:2446126]	19349	17306	15367	15183	18327.5	15275	0.833447
ENSMUSG00000036499	Eea1	early endosome antigen 1 [Source:MGI Symbol;Acc:MGI:2442192]	16824	14384	11618	15177	15604	13397.5	0.858594
ENSMUSG00000050812	AI314180	expressed sequence AI314180 [Source:MGI Symbol;Acc:MGI:2140220]	13965	10902	14562	15177	12433.5	14869.5	1.19592
ENSMUSG00000027593	Raly	hnRNP-associated with lethal yellow [Source:MGI Symbol;Acc:MGI:97850]	19223	24302	12368	15177	21762.5	13772.5	0.632855
ENSMUSG00000019173	Rab5c	RAB5C, member RAS oncogene family [Source:MGI Symbol;Acc:MGI:105306]	19791	21107	12312	15152	20449	13732	0.671524
ENSMUSG00000032925	Itgbl1	integrin, beta-like 1 [Source:MGI Symbol;Acc:MGI:2443439]	1050	137	2510	15146	593.5	8828	14.8745
ENSMUSG00000029014	Dnajc2	DnaJ (Hsp40) homolog, subfamily C, member 2 [Source:MGI Symbol;Acc:MGI:99470]	21616	21100	11612	15115	21358	13363.5	0.625691
ENSMUSG00000037643	Prkci	protein kinase C, iota [Source:MGI Symbol;Acc:MGI:99260]	13919	13720	8557	15109	13819.5	11833	0.856254
ENSMUSG00000007880	Arid1a	AT rich interactive domain 1A (SWI-like) [Source:MGI Symbol;Acc:MGI:1935147]	20388	17683	14822	15084	19035.5	14953	0.785532
ENSMUSG00000041057	Wdr43	WD repeat domain 43 [Source:MGI Symbol;Acc:MGI:1919765]	17111	10485	10627	15060	13798	12843.5	0.930823
ENSMUSG00000026116	Tmem131	transmembrane protein 131 [Source:MGI Symbol;Acc:MGI:1927110]	17489	11539	13403	15060	14514	14231.5	0.980536
ENSMUSG00000030180	Kdm5a	lysine (K)-specific demethylase 5A [Source:MGI Symbol;Acc:MGI:2136980]	16921	21484	11575	15054	19202.5	13314.5	0.693373
ENSMUSG00000032011	Thy1	thymus cell antigen 1, theta [Source:MGI Symbol;Acc:MGI:98747]	1159	1074	35809	15054	1116.5	25431.5	22.7779
ENSMUSG00000020362	Cnot6	CCR4-NOT transcription complex, subunit 6 [Source:MGI Symbol;Acc:MGI:2144529]	25692	28520	15249	15035	27106	15142	0.558622
ENSMUSG00000029287	Tgfbr3	transforming growth factor, beta receptor III [Source:MGI Symbol;Acc:MGI:104637]	1200	1230	5676	15004	1215	10340	8.51029
ENSMUSG00000021036	Sptlc2	serine palmitoyltransferase, long chain base subunit 2 [Source:MGI Symbol;Acc:MGI:108074]	11962	14605	20269	14986	13283.5	17627.5	1.32702
ENSMUSG00000043207	Zmpste24	zinc metallopeptidase, STE24 [Source:MGI Symbol;Acc:MGI:1890508]	19263	13219	9660	14973	16241	12316.5	0.758358
ENSMUSG00000029379	Cxcl3	chemokine (C-X-C motif) ligand 3 [Source:MGI Symbol;Acc:MGI:3037818]	44530	16863	7423	14955	30696.5	11189	0.364504
ENSMUSG00000006360	Crip1	cysteine-rich protein 1 (intestinal) [Source:MGI Symbol;Acc:MGI:88501]	13890	13433	20200	14949	13661.5	17574.5	1.28643
ENSMUSG00000025404	R3hdm2	R3H domain containing 2 [Source:MGI Symbol;Acc:MGI:1919000]	19120	17319	11823	14912	18219.5	13367.5	0.733692
ENSMUSG00000022663	Atg3	autophagy related 3 [Source:MGI Symbol;Acc:MGI:1915091]	15888	12132	13211	14899	14010	14055	1.00321
ENSMUSG00000001056	Nhp2	NHP2 ribonucleoprotein [Source:MGI Symbol;Acc:MGI:1098547]	21611	17807	15119	14887	19709	15003	0.761226
ENSMUSG00000025287	Acot9	acyl-CoA thioesterase 9 [Source:MGI Symbol;Acc:MGI:1928939]	15067	10570	13031	14881	12818.5	13956	1.08874
ENSMUSG00000027907	S100a11	S100 calcium binding protein A11 [Source:MGI Symbol;Acc:MGI:1338798]	18052	18211	11606	14875	18131.5	13240.5	0.730248
ENSMUSG00000045767	B230219D22Rik	RIKEN cDNA B230219D22 gene [Source:MGI Symbol;Acc:MGI:1925771]	15027	16720	18596	14856	15873.5	16726	1.05371
ENSMUSG00000031119	Gpc4	glypican 4 [Source:MGI Symbol;Acc:MGI:104902]	10154	9190	12604	14850	9672	13727	1.41925
ENSMUSG00000020075	Ddx21	DEAD (Asp-Glu-Ala-Asp) box polypeptide 21 [Source:MGI Symbol;Acc:MGI:1860494]	24463	21543	9003	14844	23003	11923.5	0.518345
ENSMUSG00000002881	Nab1	Ngfi-A binding protein 1 [Source:MGI Symbol;Acc:MGI:107564]	25795	22298	14146	14838	24046.5	14492	0.602666
ENSMUSG00000024614	Tmx3	thioredoxin-related transmembrane protein 3 [Source:MGI Symbol;Acc:MGI:2442418]	12679	11006	12604	14819	11842.5	13711.5	1.15782
ENSMUSG00000035770	Dync1li2	dynein, cytoplasmic 1 light intermediate chain 2 [Source:MGI Symbol;Acc:MGI:107738]	9890	14677	11903	14795	12283.5	13349	1.08674
ENSMUSG00000028478	Clta	clathrin, light polypeptide (Lca) [Source:MGI Symbol;Acc:MGI:894297]	15578	14585	14438	14782	15081.5	14610	0.968737
ENSMUSG00000030259	Rassf8	Ras association (RalGDS/AF-6) domain family (N-terminal) member 8 [Source:MGI Symbol;Acc:MGI:1918573]	4994	8207	12312	14782	6600.5	13547	2.05242
ENSMUSG00000029455	Aldh2	aldehyde dehydrogenase 2, mitochondrial [Source:MGI Symbol;Acc:MGI:99600]	8151	2467	5992	14776	5309	10384	1.95592
ENSMUSG00000001576	Ergic1	endoplasmic reticulum-golgi intermediate compartment (ERGIC) 1 [Source:MGI Symbol;Acc:MGI:1914708]	13047	8116	10144	14770	10581.5	12457	1.17724
ENSMUSG00000000058	Cav2	caveolin 2 [Source:MGI Symbol;Acc:MGI:107571]	32143	28774	8340	14751	30458.5	11545.5	0.379057
ENSMUSG00000032547	Ryk	receptor-like tyrosine kinase [Source:MGI Symbol;Acc:MGI:101766]	7686	7914	12566	14739	7800	13652.5	1.75032
ENSMUSG00000041740	Rnf10	ring finger protein 10 [Source:MGI Symbol;Acc:MGI:1859162]	24050	31397	8210	14733	27723.5	11471.5	0.413783
ENSMUSG00000044303	Cdkn2a	cyclin-dependent kinase inhibitor 2A [Source:MGI Symbol;Acc:MGI:104738]	3427	9027	9468	14727	6227	12097.5	1.94275
ENSMUSG00000038467	Chmp4b	charged multivesicular body protein 4B [Source:MGI Symbol;Acc:MGI:1922858]	14350	13427	23249	14702	13888.5	18975.5	1.36627
ENSMUSG00000041133	Smc1a	structural maintenance of chromosomes 1A [Source:MGI Symbol;Acc:MGI:1344345]	17329	15907	18174	14696	16618	16435	0.988988
ENSMUSG00000001467	Cyp51	cytochrome P450, family 51 [Source:MGI Symbol;Acc:MGI:106040]	26191	39174	15751	14690	32682.5	15220.5	0.465708
ENSMUSG00000071646	Mta2	metastasis-associated gene family, member 2 [Source:MGI Symbol;Acc:MGI:1346340]	20554	21907	14518	14659	21230.5	14588.5	0.687148
ENSMUSG00000047562	Mmp10	matrix metallopeptidase 10 [Source:MGI Symbol;Acc:MGI:97007]	12639	10765	41250	14640	11702	27945	2.38805
ENSMUSG00000034390	Cmip	c-Maf inducing protein [Source:MGI Symbol;Acc:MGI:1921690]	24492	21738	14568	14622	23115	14595	0.631408
ENSMUSG00000037933	Bicd2	bicaudal D homolog 2 (Drosophila) [Source:MGI Symbol;Acc:MGI:1924145]	15486	15008	13174	14616	15247	13895	0.911327
ENSMUSG00000020964	Sel1l	sel-1 suppressor of lin-12-like (C. elegans) [Source:MGI Symbol;Acc:MGI:1329016]	9482	11253	16408	14567	10367.5	15487.5	1.49385
ENSMUSG00000015653	Steap2	six transmembrane epithelial antigen of prostate 2 [Source:MGI Symbol;Acc:MGI:1921301]	12765	12789	12411	14567	12777	13489	1.05573
ENSMUSG00000037458	Azin1	antizyme inhibitor 1 [Source:MGI Symbol;Acc:MGI:1859169]	15377	18263	14264	14554	16820	14409	0.856659
ENSMUSG00000067367	Lyar	Ly1 antibody reactive clone [Source:MGI Symbol;Acc:MGI:107470]	18477	15028	9679	14554	16752.5	12116.5	0.723265
ENSMUSG00000026479	Lamc2	laminin, gamma 2 [Source:MGI Symbol;Acc:MGI:99913]	161669	212455	13570	14542	187062	14056	0.0751409
ENSMUSG00000045482	Trrap	transformation/transcription domain-associated protein [Source:MGI Symbol;Acc:MGI:2153272]	15360	21654	12486	14517	18507	13501.5	0.729535
ENSMUSG00000066037	Hnrnpr	heterogeneous nuclear ribonucleoprotein R [Source:MGI Symbol;Acc:MGI:1891692]	19062	15490	11587	14499	17276	13043	0.754978
ENSMUSG00000036309	Skp1a	S-phase kinase-associated protein 1A [Source:MGI Symbol;Acc:MGI:103575]	14688	16909	13093	14480	15798.5	13786.5	0.872646
ENSMUSG00000015932	Dstn	destrin [Source:MGI Symbol;Acc:MGI:1929270]	22558	25578	15869	14468	24068	15168.5	0.630235
ENSMUSG00000023915	Tnfrsf21	tumor necrosis factor receptor superfamily, member 21 [Source:MGI Symbol;Acc:MGI:2151075]	2319	989	11637	14456	1654	13046.5	7.88785
ENSMUSG00000031239	Itm2a	integral membrane protein 2A [Source:MGI Symbol;Acc:MGI:107706]	838	143	7175	14456	490.5	10815.5	22.0499
ENSMUSG00000019975	Ikbip	IKBKB interacting protein [Source:MGI Symbol;Acc:MGI:1914704]	3450	3170	11377	14449	3310	12913	3.90121
ENSMUSG00000036180	Gatad2a	GATA zinc finger domain containing 2A [Source:MGI Symbol;Acc:MGI:2384585]	18247	21654	15448	14443	19950.5	14945.5	0.749129
ENSMUSG00000021290	2010107E04Rik	RIKEN cDNA 2010107E04 gene [Source:MGI Symbol;Acc:MGI:1917507]	5906	7283	9933	14437	6594.5	12185	1.84775
ENSMUSG00000060671	Atp8b2	ATPase, class I, type 8B, member 2 [Source:MGI Symbol;Acc:MGI:1859660]	5384	8357	13471	14431	6870.5	13951	2.03057
ENSMUSG00000027206	Cops2	COP9 (constitutive photomorphogenic) homolog, subunit 2 (Arabidopsis thaliana) [Source:MGI Symbol;Acc:MGI:1330276]	14453	15152	16811	14394	14802.5	15602.5	1.05404
ENSMUSG00000006273	Atp6v1b2	ATPase, H+ transporting, lysosomal V1 subunit B2 [Source:MGI Symbol;Acc:MGI:109618]	16221	23639	15330	14388	19930	14859	0.745559
ENSMUSG00000038388	Mpp6	membrane protein, palmitoylated 6 (MAGUK p55 subfamily member 6) [Source:MGI Symbol;Acc:MGI:1927340]	17449	18380	19835	14388	17914.5	17111.5	0.955176
ENSMUSG00000028517	Ppap2b	phosphatidic acid phosphatase type 2B [Source:MGI Symbol;Acc:MGI:1915166]	1917	1790	10714	14382	1853.5	12548	6.76989
ENSMUSG00000063457	Rps15	ribosomal protein S15 [Source:MGI Symbol;Acc:MGI:98117]	24647	14468	9109	14351	19557.5	11730	0.59977
ENSMUSG00000062127	Cttnbp2nl	CTTNBP2 N-terminal like [Source:MGI Symbol;Acc:MGI:1933137]	9643	11715	13093	14345	10679	13719	1.28467
ENSMUSG00000048271	Rbm33	RNA binding motif protein 33 [Source:MGI Symbol;Acc:MGI:1919670]	14579	14650	11947	14332	14614.5	13139.5	0.899073
ENSMUSG00000022817	Itgb5	integrin beta 5 [Source:MGI Symbol;Acc:MGI:96614]	4351	4523	21861	14326	4437	18093.5	4.07787
ENSMUSG00000022451	Twf1	twinfilin, actin-binding protein, homolog 1 (Drosophila) [Source:MGI Symbol;Acc:MGI:1100520]	16009	19284	16352	14320	17646.5	15336	0.869068
ENSMUSG00000035152	Ap2b1	adaptor-related protein complex 2, beta 1 subunit [Source:MGI Symbol;Acc:MGI:1919020]	24572	29360	11550	14320	26966	12935	0.479678
ENSMUSG00000036333	Kidins220	kinase D-interacting substrate 220 [Source:MGI Symbol;Acc:MGI:1924730]	9706	13095	13186	14320	11400.5	13753	1.20635
ENSMUSG00000014496	Ankrd28	ankyrin repeat domain 28 [Source:MGI Symbol;Acc:MGI:2145661]	5769	6385	10404	14320	6077	12362	2.03423
ENSMUSG00000024789	Jak2	Janus kinase 2 [Source:MGI Symbol;Acc:MGI:96629]	8862	8350	26961	14314	8606	20637.5	2.39804
ENSMUSG00000019851	Perp	PERP, TP53 apoptosis effector [Source:MGI Symbol;Acc:MGI:1929938]	99575	88384	4895	14308	93979.5	9601.5	0.102166
ENSMUSG00000020570	Sypl	synaptophysin-like protein [Source:MGI Symbol;Acc:MGI:108081]	15188	21920	12752	14301	18554	13526.5	0.729034
ENSMUSG00000074746	Pdzd8	PDZ domain containing 8 [Source:MGI Symbol;Acc:MGI:2677270]	16473	12581	13037	14283	14527	13660	0.940318
ENSMUSG00000054843	Atrnl1	attractin like 1 [Source:MGI Symbol;Acc:MGI:2147749]	5895	5467	6370	14283	5681	10326.5	1.81773
ENSMUSG00000029249	Rest	RE1-silencing transcription factor [Source:MGI Symbol;Acc:MGI:104897]	13908	11331	18794	14277	12619.5	16535.5	1.31031
ENSMUSG00000041879	Ipo9	importin 9 [Source:MGI Symbol;Acc:MGI:1918944]	11698	13375	14345	14264	12536.5	14304.5	1.14103
ENSMUSG00000046722	Cdc42se1	CDC42 small effector 1 [Source:MGI Symbol;Acc:MGI:1889510]	14252	22532	19680	14258	18392	16969	0.922629
ENSMUSG00000030530	Furin	furin (paired basic amino acid cleaving enzyme) [Source:MGI Symbol;Acc:MGI:97513]	19498	20560	16272	14227	20029	15249.5	0.761371
ENSMUSG00000015176	Nolc1	nucleolar and coiled-body phosphoprotein 1 [Source:MGI Symbol;Acc:MGI:1918019]	23206	17722	13744	14215	20464	13979.5	0.683126
ENSMUSG00000020889	Nr1d1	nuclear receptor subfamily 1, group D, member 1 [Source:MGI Symbol;Acc:MGI:2444210]	21048	11383	12907	14215	16215.5	13561	0.836299
ENSMUSG00000004040	Stat3	signal transducer and activator of transcription 3 [Source:MGI Symbol;Acc:MGI:103038]	10774	14338	17548	14209	12556	15878.5	1.26461
ENSMUSG00000021318	Gli3	GLI-Kruppel family member GLI3 [Source:MGI Symbol;Acc:MGI:95729]	10332	11123	15026	14209	10727.5	14617.5	1.36262
ENSMUSG00000024548	Setbp1	SET binding protein 1 [Source:MGI Symbol;Acc:MGI:1933199]	2755	1640	7702	14209	2197.5	10955.5	4.98544
ENSMUSG00000023367	Tmem176a	transmembrane protein 176A [Source:MGI Symbol;Acc:MGI:1913308]	17507	14748	10522	14209	16127.5	12365.5	0.766734
ENSMUSG00000028759	Hp1bp3	heterochromatin protein 1, binding protein 3 [Source:MGI Symbol;Acc:MGI:109369]	19820	19415	13682	14197	19617.5	13939.5	0.710565
ENSMUSG00000032740	Ccdc88a	coiled coil domain containing 88A [Source:MGI Symbol;Acc:MGI:1925177]	7577	5194	16520	14190	6385.5	15355	2.40467
ENSMUSG00000046364	Rpl27a	ribosomal protein L27A [Source:MGI Symbol;Acc:MGI:1347076]	22667	17026	8756	14184	19846.5	11470	0.577936
ENSMUSG00000032423	Syncrip	synaptotagmin binding, cytoplasmic RNA interacting protein [Source:MGI Symbol;Acc:MGI:1891690]	11411	17807	17431	14172	14609	15801.5	1.08163
ENSMUSG00000060992	Copz1	coatomer protein complex, subunit zeta 1 [Source:MGI Symbol;Acc:MGI:1929063]	11755	9522	11761	14172	10638.5	12966.5	1.21883
ENSMUSG00000024012	Mtch1	mitochondrial carrier homolog 1 (C. elegans) [Source:MGI Symbol;Acc:MGI:1929261]	9138	9203	12827	14160	9170.5	13493.5	1.4714
ENSMUSG00000024083	Pja2	praja 2, RING-H2 motif containing [Source:MGI Symbol;Acc:MGI:2159342]	9247	7680	12827	14141	8463.5	13484	1.59319
ENSMUSG00000054408	Spcs3	signal peptidase complex subunit 3 homolog (S. cerevisiae) [Source:MGI Symbol;Acc:MGI:1923937]	14000	16928	15026	14135	15464	14580.5	0.942867
ENSMUSG00000026021	Sumo1	small ubiquitin-like modifier 1 [Source:MGI Symbol;Acc:MGI:1197010]	17317	18653	14326	14123	17985	14224.5	0.790909
ENSMUSG00000024054	Smchd1	SMC hinge domain containing 1 [Source:MGI Symbol;Acc:MGI:1921605]	14843	9899	13750	14110	12371	13930	1.12602
ENSMUSG00000043079	Synpo	synaptopodin [Source:MGI Symbol;Acc:MGI:1099446]	6543	11344	15479	14110	8943.5	14794.5	1.65422
ENSMUSG00000028583	Pdpn	podoplanin [Source:MGI Symbol;Acc:MGI:103098]	10177	11800	9852	14104	10988.5	11978	1.09005
ENSMUSG00000039219	Arid4b	AT rich interactive domain 4B (RBP1-like) [Source:MGI Symbol;Acc:MGI:2137512]	13104	16252	12728	14080	14678	13404	0.913203
ENSMUSG00000035202	Lars2	leucyl-tRNA synthetase, mitochondrial [Source:MGI Symbol;Acc:MGI:2142973]	20721	25793	18001	14067	23257	16034	0.689427
ENSMUSG00000020863	Luc7l3	LUC7-like 3 (S. cerevisiae) [Source:MGI Symbol;Acc:MGI:1914934]	18861	14136	12963	14067	16498.5	13515	0.819165
ENSMUSG00000014905	Dnajb9	DnaJ (Hsp40) homolog, subfamily B, member 9 [Source:MGI Symbol;Acc:MGI:1351618]	12530	17228	17455	14055	14879	15755	1.05887
ENSMUSG00000061887	Ssbp3	single-stranded DNA binding protein 3 [Source:MGI Symbol;Acc:MGI:1919725]	7129	6743	9828	14024	6936	11926	1.71943
ENSMUSG00000021816	Ppp3cb	protein phosphatase 3, catalytic subunit, beta isoform [Source:MGI Symbol;Acc:MGI:107163]	13064	13622	9567	14018	13343	11792.5	0.883797
ENSMUSG00000058587	Tmod3	tropomodulin 3 [Source:MGI Symbol;Acc:MGI:1355315]	15704	23007	13409	13999	19355.5	13704	0.708016
ENSMUSG00000028868	Wasf2	WAS protein family, member 2 [Source:MGI Symbol;Acc:MGI:1098641]	18178	11858	16892	13999	15018	15445.5	1.02847
ENSMUSG00000026494	Kif26b	kinesin family member 26B [Source:MGI Symbol;Acc:MGI:2447076]	3840	2642	15218	13987	3241	14602.5	4.50555
ENSMUSG00000025064	Col17a1	collagen, type XVII, alpha 1 [Source:MGI Symbol;Acc:MGI:88450]	116319	143524	7219	13975	129922	10597	0.0815646
ENSMUSG00000070733	Fryl	furry homolog-like (Drosophila) [Source:MGI Symbol;Acc:MGI:1919563]	15337	18881	9982	13969	17109	11975.5	0.699953
ENSMUSG00000022680	Pdxdc1	pyridoxal-dependent decarboxylase domain containing 1 [Source:MGI Symbol;Acc:MGI:1920909]	13994	9587	14450	13950	11790.5	14200	1.20436
ENSMUSG00000021411	Pxdc1	PX domain containing 1 [Source:MGI Symbol;Acc:MGI:1914145]	26145	40131	10206	13944	33138	12075	0.364385
ENSMUSG00000022043	Trim35	tripartite motif-containing 35 [Source:MGI Symbol;Acc:MGI:1914104]	6704	8448	9933	13944	7576	11938.5	1.57583
ENSMUSG00000022185	Acin1	apoptotic chromatin condensation inducer 1 [Source:MGI Symbol;Acc:MGI:1891824]	16514	31377	10937	13932	23945.5	12434.5	0.519283
ENSMUSG00000021149	Gtpbp4	GTP binding protein 4 [Source:MGI Symbol;Acc:MGI:1916487]	19613	18328	12405	13932	18970.5	13168.5	0.694157
ENSMUSG00000027630	Tbl1xr1	transducin (beta)-like 1X-linked receptor 1 [Source:MGI Symbol;Acc:MGI:2441730]	12387	14670	9784	13925	13528.5	11854.5	0.876261
ENSMUSG00000040128	Pnrc1	proline-rich nuclear receptor coactivator 1 [Source:MGI Symbol;Acc:MGI:1917838]	21163	27993	13180	13907	24578	13543.5	0.551042
ENSMUSG00000039067	Psmd7	proteasome (prosome, macropain) 26S subunit, non-ATPase, 7 [Source:MGI Symbol;Acc:MGI:1351511]	15968	18543	14518	13901	17255.5	14209.5	0.823477
ENSMUSG00000054693	Adam10	a disintegrin and metallopeptidase domain 10 [Source:MGI Symbol;Acc:MGI:109548]	11428	20990	17158	13895	16209	15526.5	0.957894
ENSMUSG00000030824	Nucb1	nucleobindin 1 [Source:MGI Symbol;Acc:MGI:97388]	9471	7641	8675	13882	8556	11278.5	1.3182
ENSMUSG00000030122	Ptms	parathymosin [Source:MGI Symbol;Acc:MGI:1916452]	19429	30817	23639	13870	25123	18754.5	0.746507
ENSMUSG00000029227	Fip1l1	FIP1 like 1 (S. cerevisiae) [Source:MGI Symbol;Acc:MGI:1914149]	12341	11995	10075	13870	12168	11972.5	0.983933
ENSMUSG00000024571	Gm16286	predicted gene 16286 [Source:MGI Symbol;Acc:MGI:3833940]	14063	12672	10757	13870	13367.5	12313.5	0.921152
ENSMUSG00000026878	Rab14	RAB14, member RAS oncogene family [Source:MGI Symbol;Acc:MGI:1915615]	14774	14559	17133	13864	14666.5	15498.5	1.05673
ENSMUSG00000030934	Oat	ornithine aminotransferase [Source:MGI Symbol;Acc:MGI:97394]	10475	10238	15510	13864	10356.5	14687	1.41814
ENSMUSG00000055762	Eef1d	eukaryotic translation elongation factor 1 delta (guanine nucleotide exchange protein) [Source:MGI Symbol;Acc:MGI:1913906]	16674	11552	10317	13851	14113	12084	0.856232
ENSMUSG00000032531	Amotl2	angiomotin-like 2 [Source:MGI Symbol;Acc:MGI:1929286]	5108	2415	12424	13845	3761.5	13134.5	3.49183
ENSMUSG00000031095	Cul4b	cullin 4B [Source:MGI Symbol;Acc:MGI:1919834]	11331	10804	12095	13821	11067.5	12958	1.17082
ENSMUSG00000022635	Zcrb1	zinc finger CCHC-type and RNA binding motif 1 [Source:MGI Symbol;Acc:MGI:1914447]	16531	14371	17449	13821	15451	15635	1.01191
ENSMUSG00000021065	Fut8	fucosyltransferase 8 [Source:MGI Symbol;Acc:MGI:1858901]	6957	16115	17809	13821	11536	15815	1.37093
ENSMUSG00000067194	Eif1ax	eukaryotic translation initiation factor 1A, X-linked [Source:MGI Symbol;Acc:MGI:1913485]	18965	19115	15832	13814	19040	14823	0.778519
ENSMUSG00000021096	Ppm1a	protein phosphatase 1A, magnesium dependent, alpha isoform [Source:MGI Symbol;Acc:MGI:99878]	11882	19857	18360	13814	15869.5	16087	1.01371
ENSMUSG00000035621	Midn	midnolin [Source:MGI Symbol;Acc:MGI:1890222]	18563	34423	11854	13808	26493	12831	0.484317
ENSMUSG00000024393	Prrc2a	proline-rich coiled-coil 2A [Source:MGI Symbol;Acc:MGI:1915467]	15922	14865	14822	13802	15393.5	14312	0.929743
ENSMUSG00000038172	Ttc39b	tetratricopeptide repeat domain 39B [Source:MGI Symbol;Acc:MGI:1917113]	17311	20039	16662	13790	18675	15226	0.815315
ENSMUSG00000004789	Dlst	dihydrolipoamide S-succinyltransferase (E2 component of 2-oxo-glutarate complex) [Source:MGI Symbol;Acc:MGI:1926170]	11474	18360	14772	13790	14917	14281	0.957364
ENSMUSG00000021540	Smad5	SMAD family member 5 [Source:MGI Symbol;Acc:MGI:1328787]	11973	12561	14103	13790	12267	13946.5	1.13691
ENSMUSG00000042622	Maff	v-maf musculoaponeurotic fibrosarcoma oncogene family, protein F (avian) [Source:MGI Symbol;Acc:MGI:96910]	17547	12555	12034	13790	15051	12912	0.857883
ENSMUSG00000037012	Hk1	hexokinase 1 [Source:MGI Symbol;Acc:MGI:96103]	17277	14371	12851	13777	15824	13314	0.84138
ENSMUSG00000022789	Dnm1l	dynamin 1-like [Source:MGI Symbol;Acc:MGI:1921256]	16485	12848	13229	13753	14666.5	13491	0.919851
ENSMUSG00000037416	Dmxl1	Dmx-like 1 [Source:MGI Symbol;Acc:MGI:2443926]	9505	6040	14054	13753	7772.5	13903.5	1.78881
ENSMUSG00000028556	Dock7	dedicator of cytokinesis 7 [Source:MGI Symbol;Acc:MGI:1914549]	10091	6547	12294	13753	8319	13023.5	1.56551
ENSMUSG00000032932	Hspa13	heat shock protein 70 family, member 13 [Source:MGI Symbol;Acc:MGI:1309463]	10751	10667	10484	13753	10709	12118.5	1.13162
ENSMUSG00000020114	Cand1	cullin associated and neddylation disassociated 1 [Source:MGI Symbol;Acc:MGI:1261820]	13626	14358	8991	13740	13992	11365.5	0.812286
ENSMUSG00000039844	Rapgef1	Rap guanine nucleotide exchange factor (GEF) 1 [Source:MGI Symbol;Acc:MGI:104580]	14901	13401	11408	13722	14151	12565	0.887923
ENSMUSG00000022052	Ppp2r2a	protein phosphatase 2, regulatory subunit B, alpha [Source:MGI Symbol;Acc:MGI:1919228]	17134	18328	8155	13716	17731	10935.5	0.616745
ENSMUSG00000031701	Dnaja2	DnaJ (Hsp40) homolog, subfamily A, member 2 [Source:MGI Symbol;Acc:MGI:1931882]	14229	18900	12257	13704	16564.5	12980.5	0.783634
ENSMUSG00000031029	Eif3f	eukaryotic translation initiation factor 3, subunit F [Source:MGI Symbol;Acc:MGI:1913335]	24693	21894	9034	13697	23293.5	11365.5	0.487926
ENSMUSG00000008892	Vdac3	voltage-dependent anion channel 3 [Source:MGI Symbol;Acc:MGI:106922]	13776	14358	12275	13691	14067	12983	0.92294
ENSMUSG00000026879	Gsn	gelsolin [Source:MGI Symbol;Acc:MGI:95851]	6532	5064	15088	13691	5798	14389.5	2.4818
ENSMUSG00000002107	Celf2	CUGBP, Elav-like family member 2 [Source:MGI Symbol;Acc:MGI:1338822]	2193	2760	8669	13685	2476.5	11177	4.51322
ENSMUSG00000031446	Cul4a	cullin 4A [Source:MGI Symbol;Acc:MGI:1914487]	10481	11923	17474	13679	11202	15576.5	1.39051
ENSMUSG00000017778	Cox7c	cytochrome c oxidase subunit VIIc [Source:MGI Symbol;Acc:MGI:103226]	16554	15685	16780	13660	16119.5	15220	0.944198
ENSMUSG00000037111	Setd7	SET domain containing (lysine methyltransferase) 7 [Source:MGI Symbol;Acc:MGI:1920501]	8076	12080	10212	13660	10078	11936	1.18436
ENSMUSG00000003119	Cdk12	cyclin-dependent kinase 12 [Source:MGI Symbol;Acc:MGI:1098802]	16060	13726	12975	13648	14893	13311.5	0.893809
ENSMUSG00000029621	Arpc1a	actin related protein 2/3 complex, subunit 1A [Source:MGI Symbol;Acc:MGI:1928896]	15406	22799	13589	13648	19102.5	13618.5	0.712917
ENSMUSG00000030659	Nucb2	nucleobindin 2 [Source:MGI Symbol;Acc:MGI:1858179]	8702	4387	10261	13648	6544.5	11954.5	1.82665
ENSMUSG00000005312	Ubqln1	ubiquilin 1 [Source:MGI Symbol;Acc:MGI:1860276]	18787	19688	14995	13642	19237.5	14318.5	0.744301
ENSMUSG00000030451	Herc2	hect (homologous to the E6-AP (UBE3A) carboxyl terminus) domain and RCC1 (CHC1)-like domain (RLD) 2 [Source:MGI Symbol;Acc:MGI:103234]	14407	12796	10441	13636	13601.5	12038.5	0.885086
ENSMUSG00000040549	Ckap5	cytoskeleton associated protein 5 [Source:MGI Symbol;Acc:MGI:1923036]	18247	16961	21217	13630	17604	17423.5	0.989747
ENSMUSG00000036461	Elf1	E74-like factor 1 [Source:MGI Symbol;Acc:MGI:107180]	16100	25116	10528	13623	20608	12075.5	0.585962
ENSMUSG00000013662	Atad1	ATPase family, AAA domain containing 1 [Source:MGI Symbol;Acc:MGI:1915229]	14332	10648	9927	13611	12490	11769	0.942274
ENSMUSG00000020841	Cpd	carboxypeptidase D [Source:MGI Symbol;Acc:MGI:107265]	24630	14188	13192	13593	19409	13392.5	0.690015
ENSMUSG00000030007	Cct7	chaperonin containing Tcp1, subunit 7 (eta) [Source:MGI Symbol;Acc:MGI:107184]	21909	24205	15324	13586	23057	14455	0.626925
ENSMUSG00000031960	Aars	alanyl-tRNA synthetase [Source:MGI Symbol;Acc:MGI:2384560]	13041	18224	13415	13586	15632.5	13500.5	0.863617
ENSMUSG00000033487	Fndc3a	fibronectin type III domain containing 3A [Source:MGI Symbol;Acc:MGI:1196463]	10745	17801	9598	13586	14273	11592	0.812163
ENSMUSG00000030105	Arl8b	ADP-ribosylation factor-like 8B [Source:MGI Symbol;Acc:MGI:1914416]	18425	19096	15727	13574	18760.5	14650.5	0.780923
ENSMUSG00000036591	Arhgap21	Rho GTPase activating protein 21 [Source:MGI Symbol;Acc:MGI:1918685]	18350	17573	17988	13568	17961.5	15778	0.878434
ENSMUSG00000038762	Abcf1	ATP-binding cassette, sub-family F (GCN20), member 1 [Source:MGI Symbol;Acc:MGI:1351658]	22632	16232	12783	13568	19432	13175.5	0.678031
ENSMUSG00000021012	Zc3h14	zinc finger CCCH type containing 14 [Source:MGI Symbol;Acc:MGI:1919824]	12536	17254	14568	13556	14895	14062	0.944075
ENSMUSG00000028341	Nr4a3	nuclear receptor subfamily 4, group A, member 3 [Source:MGI Symbol;Acc:MGI:1352457]	5436	6873	8093	13549	6154.5	10821	1.75823
ENSMUSG00000034271	Jdp2	Jun dimerization protein 2 [Source:MGI Symbol;Acc:MGI:1932093]	2526	1490	3458	13543	2008	8500.5	4.23332
ENSMUSG00000028961	Pgd	phosphogluconate dehydrogenase [Source:MGI Symbol;Acc:MGI:97553]	19688	17931	15894	13525	18809.5	14709.5	0.782025
ENSMUSG00000021595	Nsun2	NOL1/NOP2/Sun domain family member 2 [Source:MGI Symbol;Acc:MGI:107252]	22747	20000	12548	13519	21373.5	13033.5	0.609797
ENSMUSG00000033943	Mga	MAX gene associated [Source:MGI Symbol;Acc:MGI:1352483]	10779	13720	14667	13519	12249.5	14093	1.1505
ENSMUSG00000028960	Ube4b	ubiquitination factor E4B [Source:MGI Symbol;Acc:MGI:1927086]	12346	11338	14035	13519	11842	13777	1.1634
ENSMUSG00000027405	Nop56	NOP56 ribonucleoprotein [Source:MGI Symbol;Acc:MGI:1914384]	19493	17169	14624	13506	18331	14065	0.767279
ENSMUSG00000029472	Anapc5	anaphase-promoting complex subunit 5 [Source:MGI Symbol;Acc:MGI:1929722]	14901	18425	10069	13506	16663	11787.5	0.707406
ENSMUSG00000034163	Zfc3h1	zinc finger, C3H1-type containing [Source:MGI Symbol;Acc:MGI:2446143]	10470	8793	11928	13500	9631.5	12714	1.32004
ENSMUSG00000055296	Tmem245	transmembrane protein 245 [Source:MGI Symbol;Acc:MGI:2445107]	16393	10003	12368	13482	13198	12925	0.979315
ENSMUSG00000024487	Yipf5	Yip1 domain family, member 5 [Source:MGI Symbol;Acc:MGI:1914430]	9069	6450	15708	13482	7759.5	14595	1.88092
ENSMUSG00000029647	Pan3	PAN3 polyA specific ribonuclease subunit homolog (S. cerevisiae) [Source:MGI Symbol;Acc:MGI:1919837]	15779	16134	12126	13475	15956.5	12800.5	0.802212
ENSMUSG00000030161	Gabarapl1	gamma-aminobutyric acid (GABA) A receptor-associated protein-like 1 [Source:MGI Symbol;Acc:MGI:1914980]	10452	17495	9970	13475	13973.5	11722.5	0.838909
ENSMUSG00000056481	Cd248	CD248 antigen, endosialin [Source:MGI Symbol;Acc:MGI:1917695]	1332	944	18112	13475	1138	15793.5	13.8783
ENSMUSG00000030663	1110004F10Rik	RIKEN cDNA 1110004F10 gene [Source:MGI Symbol;Acc:MGI:1929274]	19131	21920	11922	13469	20525.5	12695.5	0.618523
ENSMUSG00000024283	Wac	WW domain containing adaptor with coiled-coil [Source:MGI Symbol;Acc:MGI:2387357]	13741	11878	14902	13457	12809.5	14179.5	1.10695
ENSMUSG00000026502	Desi2	desumoylating isopeptidase 2 [Source:MGI Symbol;Acc:MGI:1926075]	7238	8910	14308	13451	8074	13879.5	1.71904
ENSMUSG00000042029	Ncapg2	non-SMC condensin II complex, subunit G2 [Source:MGI Symbol;Acc:MGI:1923294]	5579	6931	10497	13445	6255	11971	1.91383
ENSMUSG00000030660	Pik3c2a	phosphatidylinositol 3-kinase, C2 domain containing, alpha polypeptide [Source:MGI Symbol;Acc:MGI:1203729]	9907	7355	9673	13426	8631	11549.5	1.33814
ENSMUSG00000032014	Oaf	OAF homolog (Drosophila) [Source:MGI Symbol;Acc:MGI:94852]	5281	27537	26149	13420	16409	19784.5	1.20571
ENSMUSG00000050737	Ptges	prostaglandin E synthase [Source:MGI Symbol;Acc:MGI:1927593]	18431	21465	9474	13414	19948	11444	0.573692
ENSMUSG00000028633	Ctps	cytidine 5'-triphosphate synthase [Source:MGI Symbol;Acc:MGI:1858304]	13110	9437	9047	13414	11273.5	11230.5	0.996186
ENSMUSG00000021745	Ptprg	protein tyrosine phosphatase, receptor type, G [Source:MGI Symbol;Acc:MGI:97814]	11181	10348	7783	13414	10764.5	10598.5	0.984579
ENSMUSG00000027006	Dnajc10	DnaJ (Hsp40) homolog, subfamily C, member 10 [Source:MGI Symbol;Acc:MGI:1914111]	8265	9496	15875	13414	8880.5	14644.5	1.64906
ENSMUSG00000030265	Kras	v-Ki-ras2 Kirsten rat sarcoma viral oncogene homolog [Source:MGI Symbol;Acc:MGI:96680]	14602	20124	11494	13408	17363	12451	0.7171
ENSMUSG00000021686	Ap3b1	adaptor-related protein complex 3, beta 1 subunit [Source:MGI Symbol;Acc:MGI:1333879]	14820	16583	14791	13408	15701.5	14099.5	0.897972
ENSMUSG00000042079	Hnrnpf	heterogeneous nuclear ribonucleoprotein F [Source:MGI Symbol;Acc:MGI:2138741]	20687	25123	11042	13401	22905	12221.5	0.533573
ENSMUSG00000062184	Hs6st2	heparan sulfate 6-O-sulfotransferase 2 [Source:MGI Symbol;Acc:MGI:1354959]	4293	1302	26174	13383	2797.5	19778.5	7.07006
ENSMUSG00000035168	Tanc1	tetratricopeptide repeat, ankyrin repeat and coiled-coil containing 1 [Source:MGI Symbol;Acc:MGI:1914110]	8937	9574	20213	13377	9255.5	16795	1.8146
ENSMUSG00000028149	Rap1gds1	RAP1, GTP-GDP dissociation stimulator 1 [Source:MGI Symbol;Acc:MGI:2385189]	8294	7211	9883	13364	7752.5	11623.5	1.49932
ENSMUSG00000031314	Taf1	TAF1 RNA polymerase II, TATA box binding protein (TBP)-associated factor [Source:MGI Symbol;Acc:MGI:1336878]	14206	9522	12114	13352	11864	12733	1.07325
ENSMUSG00000025234	Arih1	ariadne ubiquitin-conjugating enzyme E2 binding protein homolog 1 (Drosophila) [Source:MGI Symbol;Acc:MGI:1344363]	10820	15100	10738	13346	12960	12042	0.929167
ENSMUSG00000037270	4932438A13Rik	RIKEN cDNA 4932438A13 gene [Source:MGI Symbol;Acc:MGI:2444631]	8851	12451	14853	13340	10651	14096.5	1.32349
ENSMUSG00000027820	Mme	membrane metallo endopeptidase [Source:MGI Symbol;Acc:MGI:97004]	585	72	5757	13340	328.5	9548.5	29.067
ENSMUSG00000011831	Evi5	ecotropic viral integration site 5 [Source:MGI Symbol;Acc:MGI:104736]	10975	8975	9028	13321	9975	11174.5	1.12025
ENSMUSG00000027680	Fxr1	fragile X mental retardation gene 1, autosomal homolog [Source:MGI Symbol;Acc:MGI:104860]	8851	11539	11476	13309	10195	12392.5	1.21555
ENSMUSG00000028082	Sh3d19	SH3 domain protein D19 [Source:MGI Symbol;Acc:MGI:1350923]	19998	23352	10794	13297	21675	12045.5	0.555732
ENSMUSG00000028413	B4galt1	UDP-Gal:betaGlcNAc beta 1,4- galactosyltransferase, polypeptide 1 [Source:MGI Symbol;Acc:MGI:95705]	10573	8689	13025	13297	9631	13161	1.36652
ENSMUSG00000038375	Trp53inp2	transformation related protein 53 inducible nuclear protein 2 [Source:MGI Symbol;Acc:MGI:1915978]	9643	7960	12827	13290	8801.5	13058.5	1.48367
ENSMUSG00000021264	Yy1	YY1 transcription factor [Source:MGI Symbol;Acc:MGI:99150]	13179	20332	13688	13284	16755.5	13486	0.80487
ENSMUSG00000055024	Ep300	E1A binding protein p300 [Source:MGI Symbol;Acc:MGI:1276116]	15257	12229	11401	13278	13743	12339.5	0.897875
ENSMUSG00000028284	Map3k7	mitogen-activated protein kinase kinase kinase 7 [Source:MGI Symbol;Acc:MGI:1346877]	13942	13069	15646	13278	13505.5	14462	1.07082
ENSMUSG00000026020	Nop58	NOP58 ribonucleoprotein [Source:MGI Symbol;Acc:MGI:1933184]	17880	14182	9282	13266	16031	11274	0.703262
ENSMUSG00000031299	Pdha1	pyruvate dehydrogenase E1 alpha 1 [Source:MGI Symbol;Acc:MGI:97532]	12226	9450	11513	13266	10838	12389.5	1.14315
ENSMUSG00000014077	Chp1	calcineurin-like EF hand protein 1 [Source:MGI Symbol;Acc:MGI:1927185]	14706	14299	13477	13266	14502.5	13371.5	0.922013
ENSMUSG00000039911	Spsb1	splA/ryanodine receptor domain and SOCS box containing 1 [Source:MGI Symbol;Acc:MGI:1921896]	6274	4927	14196	13260	5600.5	13728	2.45121
ENSMUSG00000019188	H13	histocompatibility 13 [Source:MGI Symbol;Acc:MGI:95886]	8162	8227	16142	13254	8194.5	14698	1.79364
ENSMUSG00000029234	Tmem165	transmembrane protein 165 [Source:MGI Symbol;Acc:MGI:894407]	16594	19350	9982	13241	17972	11611.5	0.646088
ENSMUSG00000022752	Tomm70a	translocase of outer mitochondrial membrane 70 homolog A (yeast) [Source:MGI Symbol;Acc:MGI:106295]	13190	11260	7312	13235	12225	10273.5	0.840368
ENSMUSG00000046032	Snx12	sorting nexin 12 [Source:MGI Symbol;Acc:MGI:1919331]	14987	13511	13366	13235	14249	13300.5	0.933434
ENSMUSG00000007812	Zfp655	zinc finger protein 655 [Source:MGI Symbol;Acc:MGI:1919861]	8983	13824	9196	13229	11403.5	11212.5	0.983251
ENSMUSG00000020321	Mdh1	malate dehydrogenase 1, NAD (soluble) [Source:MGI Symbol;Acc:MGI:97051]	18201	14247	12263	13210	16224	12736.5	0.785041
ENSMUSG00000024104	Fam21	family with sequence similarity 21 [Source:MGI Symbol;Acc:MGI:106463]	11457	13778	13967	13210	12617.5	13588.5	1.07696
ENSMUSG00000040782	Rfwd2	ring finger and WD repeat domain 2 [Source:MGI Symbol;Acc:MGI:1347046]	10292	9105	13967	13198	9698.5	13582.5	1.40047
ENSMUSG00000040212	Emp3	epithelial membrane protein 3 [Source:MGI Symbol;Acc:MGI:1098729]	11066	8702	4870	13198	9884	9034	0.914002
ENSMUSG00000023087	Ccrn4l	CCR4 carbon catabolite repression 4-like (S. cerevisiae) [Source:MGI Symbol;Acc:MGI:109382]	5464	9203	15677	13198	7333.5	14437.5	1.96871
ENSMUSG00000040511	Pvr	poliovirus receptor [Source:MGI Symbol;Acc:MGI:107741]	8179	7322	13775	13192	7750.5	13483.5	1.73969
ENSMUSG00000054611	Kdm2a	lysine (K)-specific demethylase 2A [Source:MGI Symbol;Acc:MGI:1354736]	17564	16863	14797	13180	17213.5	13988.5	0.812647
ENSMUSG00000005506	Celf1	CUGBP, Elav-like family member 1 [Source:MGI Symbol;Acc:MGI:1342295]	13598	17950	12969	13173	15774	13071	0.828642
ENSMUSG00000031441	Atp11a	ATPase, class VI, type 11A [Source:MGI Symbol;Acc:MGI:1354735]	11933	14403	19314	13161	13168	16237.5	1.2331
ENSMUSG00000022477	Aco2	aconitase 2, mitochondrial [Source:MGI Symbol;Acc:MGI:87880]	16186	19525	8886	13149	17855.5	11017.5	0.617037
ENSMUSG00000037935	Smarce1	SWI/SNF related, matrix associated, actin dependent regulator of chromatin, subfamily e, member 1 [Source:MGI Symbol;Acc:MGI:1927347]	15676	14058	10150	13143	14867	11646.5	0.783379
ENSMUSG00000040435	Ppp1r15a	protein phosphatase 1, regulatory (inhibitor) subunit 15A [Source:MGI Symbol;Acc:MGI:1927072]	12542	16147	11154	13136	14344.5	12145	0.846666
ENSMUSG00000058690	Ccser2	coiled-coil serine rich 2 [Source:MGI Symbol;Acc:MGI:101859]	10355	10889	7913	13118	10622	10515.5	0.989974
ENSMUSG00000028138	Adh5	alcohol dehydrogenase 5 (class III), chi polypeptide [Source:MGI Symbol;Acc:MGI:87929]	12490	12542	10466	13099	12516	11782.5	0.941395
ENSMUSG00000026112	Coa5	cytochrome C oxidase assembly factor 5 [Source:MGI Symbol;Acc:MGI:1923428]	16433	15262	13366	13069	15847.5	13217.5	0.834043
ENSMUSG00000027804	Ppid	peptidylprolyl isomerase D (cyclophilin D) [Source:MGI Symbol;Acc:MGI:1914988]	12800	15842	12226	13062	14321	12644	0.882899
ENSMUSG00000031939	Taf1d	TATA box binding protein (Tbp)-associated factor, RNA polymerase I, D [Source:MGI Symbol;Acc:MGI:1922566]	25014	9021	10769	13062	17017.5	11915.5	0.700191
ENSMUSG00000040990	Sh3kbp1	SH3-domain kinase binding protein 1 [Source:MGI Symbol;Acc:MGI:1889583]	15515	15405	19599	13056	15460	16327.5	1.05611
ENSMUSG00000036334	Igsf10	immunoglobulin superfamily, member 10 [Source:MGI Symbol;Acc:MGI:1923481]	643	482	12876	13056	562.5	12966	23.0507
ENSMUSG00000043962	Thrap3	thyroid hormone receptor associated protein 3 [Source:MGI Symbol;Acc:MGI:2442637]	16370	18490	12938	13044	17430	12991	0.745324
ENSMUSG00000075376	Rc3h2	ring finger and CCCH-type zinc finger domains 2 [Source:MGI Symbol;Acc:MGI:2442789]	10022	13238	16947	13038	11630	14992.5	1.28912
ENSMUSG00000024392	Bag6	BCL2-associated athanogene 6 [Source:MGI Symbol;Acc:MGI:1919439]	15836	18087	10218	13038	16961.5	11628	0.685553
ENSMUSG00000017221	Psmd3	proteasome (prosome, macropain) 26S subunit, non-ATPase, 3 [Source:MGI Symbol;Acc:MGI:98858]	15090	15288	11426	13032	15189	12229	0.805122
ENSMUSG00000067851	Arfgef1	ADP-ribosylation factor guanine nucleotide-exchange factor 1(brefeldin A-inhibited) [Source:MGI Symbol;Acc:MGI:2442988]	19734	13987	14785	13025	16860.5	13905	0.824709
ENSMUSG00000007415	Gatad1	GATA zinc finger domain containing 1 [Source:MGI Symbol;Acc:MGI:1914460]	17375	15809	11569	13025	16592	12297	0.74114
ENSMUSG00000022757	Tfg	Trk-fused gene [Source:MGI Symbol;Acc:MGI:1338041]	17644	13127	10571	13019	15385.5	11795	0.766631
ENSMUSG00000027665	Pik3ca	phosphatidylinositol 3-kinase, catalytic, alpha polypeptide [Source:MGI Symbol;Acc:MGI:1206581]	8908	9535	14432	13019	9221.5	13725.5	1.48842
ENSMUSG00000027806	Tsc22d2	TSC22 domain family, member 2 [Source:MGI Symbol;Acc:MGI:1919283]	6394	7875	7262	13019	7134.5	10140.5	1.42133
ENSMUSG00000042682	Selk	selenoprotein K [Source:MGI Symbol;Acc:MGI:1931466]	10217	16889	14351	13013	13553	13682	1.00952
ENSMUSG00000042700	Sipa1l1	signal-induced proliferation-associated 1 like 1 [Source:MGI Symbol;Acc:MGI:2443679]	8524	11032	12133	13001	9778	12567	1.28523
ENSMUSG00000050017	Pitpnb	phosphatidylinositol transfer protein, beta [Source:MGI Symbol;Acc:MGI:1927542]	15647	14540	9648	12988	15093.5	11318	0.749859
ENSMUSG00000034484	Snx2	sorting nexin 2 [Source:MGI Symbol;Acc:MGI:1915054]	14975	14045	13075	12988	14510	13031.5	0.898105
ENSMUSG00000027878	Notch2	notch 2 [Source:MGI Symbol;Acc:MGI:97364]	7760	9307	10900	12982	8533.5	11941	1.39931
ENSMUSG00000021838	Samd4	sterile alpha motif domain containing 4 [Source:MGI Symbol;Acc:MGI:1921730]	3174	1946	7715	12982	2560	10348.5	4.04238
ENSMUSG00000026463	Atp2b4	ATPase, Ca++ transporting, plasma membrane 4 [Source:MGI Symbol;Acc:MGI:88111]	1751	690	11383	12976	1220.5	12179.5	9.97911
ENSMUSG00000030748	Il4ra	interleukin 4 receptor, alpha [Source:MGI Symbol;Acc:MGI:105367]	13575	19050	15758	12970	16312.5	14364	0.880552
ENSMUSG00000017760	Ctsa	cathepsin A [Source:MGI Symbol;Acc:MGI:97748]	6417	5467	9251	12958	5942	11104.5	1.86882
ENSMUSG00000035095	Fam167a	family with sequence similarity 167, member A [Source:MGI Symbol;Acc:MGI:3606565]	33940	47316	9580	12951	40628	11265.5	0.277284
ENSMUSG00000020108	Ddit4	DNA-damage-inducible transcript 4 [Source:MGI Symbol;Acc:MGI:1921997]	22965	39396	13496	12945	31180.5	13220.5	0.423999
ENSMUSG00000054823	Whsc1l1	Wolf-Hirschhorn syndrome candidate 1-like 1 (human) [Source:MGI Symbol;Acc:MGI:2142581]	9982	15542	16978	12939	12762	14958.5	1.17211
ENSMUSG00000035011	Zbtb7a	zinc finger and BTB domain containing 7a [Source:MGI Symbol;Acc:MGI:1335091]	25009	30023	9995	12927	27516	11461	0.416521
ENSMUSG00000027996	Sfrp2	secreted frizzled-related protein 2 [Source:MGI Symbol;Acc:MGI:108078]	786	293	4108	12927	539.5	8517.5	15.7878
ENSMUSG00000004677	Myo9b	myosin IXb [Source:MGI Symbol;Acc:MGI:106624]	12656	17312	17641	12921	14984	15281	1.01982
ENSMUSG00000034612	Chst11	carbohydrate sulfotransferase 11 [Source:MGI Symbol;Acc:MGI:1927166]	4248	1725	7789	12921	2986.5	10355	3.46727
ENSMUSG00000068749	Psma5	proteasome (prosome, macropain) subunit, alpha type 5 [Source:MGI Symbol;Acc:MGI:1347009]	12662	13759	10701	12896	13210.5	11798.5	0.893115
ENSMUSG00000020271	Fbxw11	F-box and WD-40 domain protein 11 [Source:MGI Symbol;Acc:MGI:2144023]	14017	18009	16984	12890	16013	14937	0.932805
ENSMUSG00000032393	Dpp8	dipeptidylpeptidase 8 [Source:MGI Symbol;Acc:MGI:1921638]	7617	11012	15702	12884	9314.5	14293	1.53449
ENSMUSG00000038708	Golga4	golgi autoantigen, golgin subfamily a, 4 [Source:MGI Symbol;Acc:MGI:1859646]	14304	14253	13967	12884	14278.5	13425.5	0.94026
ENSMUSG00000028757	Ddost	dolichyl-di-phosphooligosaccharide-protein glycotransferase [Source:MGI Symbol;Acc:MGI:1194508]	13311	11461	15739	12884	12386	14311.5	1.15546
ENSMUSG00000032407	U2surp	U2 snRNP-associated SURP domain containing [Source:MGI Symbol;Acc:MGI:1915208]	10033	12874	14413	12884	11453.5	13648.5	1.19164
ENSMUSG00000038871	Bpgm	2,3-bisphosphoglycerate mutase [Source:MGI Symbol;Acc:MGI:1098242]	5223	6372	47651	12877	5797.5	30264	5.22018
ENSMUSG00000005779	Psmb4	proteasome (prosome, macropain) subunit, beta type 4 [Source:MGI Symbol;Acc:MGI:1098257]	10194	15047	11309	12871	12620.5	12090	0.957965
ENSMUSG00000048000	Gigyf2	GRB10 interacting GYF protein 2 [Source:MGI Symbol;Acc:MGI:2138584]	11319	10902	11340	12865	11110.5	12102.5	1.08928
ENSMUSG00000024976	Shoc2	soc-2 (suppressor of clear) homolog (C. elegans) [Source:MGI Symbol;Acc:MGI:1927197]	12324	11455	14295	12853	11889.5	13574	1.14168
ENSMUSG00000041482	Piezo2	piezo-type mechanosensitive ion channel component 2 [Source:MGI Symbol;Acc:MGI:1918781]	6101	7986	19228	12847	7043.5	16037.5	2.27692
ENSMUSG00000030232	Aebp2	AE binding protein 2 [Source:MGI Symbol;Acc:MGI:1338038]	15412	20176	15169	12840	17794	14004.5	0.787035
ENSMUSG00000024091	Vapa	vesicle-associated membrane protein, associated protein A [Source:MGI Symbol;Acc:MGI:1353561]	13035	10186	15280	12840	11610.5	14060	1.21097
ENSMUSG00000026667	Uhmk1	U2AF homology motif (UHM) kinase 1 [Source:MGI Symbol;Acc:MGI:1341908]	14223	14663	13136	12822	14443	12979	0.898636
ENSMUSG00000021969	Zdhhc20	zinc finger, DHHC domain containing 20 [Source:MGI Symbol;Acc:MGI:1923215]	10297	14032	10249	12816	12164.5	11532.5	0.948046
ENSMUSG00000032193	Ldlr	low density lipoprotein receptor [Source:MGI Symbol;Acc:MGI:96765]	13822	28299	16445	12810	21060.5	14627.5	0.694547
ENSMUSG00000017057	Il13ra1	interleukin 13 receptor, alpha 1 [Source:MGI Symbol;Acc:MGI:105052]	14499	15249	16538	12810	14874	14674	0.986554
ENSMUSG00000038872	Zfhx3	zinc finger homeobox 3 [Source:MGI Symbol;Acc:MGI:99948]	7198	7459	5292	12810	7328.5	9051	1.23504
ENSMUSG00000028851	Nudc	nuclear distribution gene C homolog (Aspergillus) [Source:MGI Symbol;Acc:MGI:106014]	15280	12932	13155	12797	14106	12976	0.919892
ENSMUSG00000061787	Rps17	ribosomal protein S17 [Source:MGI Symbol;Acc:MGI:1309526]	24343	17443	16154	12791	20893	14472.5	0.692696
ENSMUSG00000039405	Prss23	protease, serine 23 [Source:MGI Symbol;Acc:MGI:1923703]	3903	1308	6494	12785	2605.5	9639.5	3.69967
ENSMUSG00000037894	H2afz	H2A histone family, member Z [Source:MGI Symbol;Acc:MGI:1888388]	18626	22487	16675	12779	20556.5	14727	0.716416
ENSMUSG00000035242	Oaz1	ornithine decarboxylase antizyme 1 [Source:MGI Symbol;Acc:MGI:109433]	15090	20502	8830	12760	17796	10795	0.606597
ENSMUSG00000032560	Dnajc13	DnaJ (Hsp40) homolog, subfamily C, member 13 [Source:MGI Symbol;Acc:MGI:2676368]	6388	7882	15900	12760	7135	14330	2.00841
ENSMUSG00000019961	Tmpo	thymopoietin [Source:MGI Symbol;Acc:MGI:106920]	25674	20775	6500	12748	23224.5	9624	0.41439
ENSMUSG00000020986	Sec23a	SEC23A (S. cerevisiae) [Source:MGI Symbol;Acc:MGI:1349635]	4248	6281	21452	12748	5264.5	17100	3.24817
ENSMUSG00000020572	Nampt	nicotinamide phosphoribosyltransferase [Source:MGI Symbol;Acc:MGI:1929865]	11813	14000	9412	12748	12906.5	11080	0.858482
ENSMUSG00000020186	Csrp2	cysteine and glycine-rich protein 2 [Source:MGI Symbol;Acc:MGI:1202907]	9270	15119	11147	12748	12194.5	11947.5	0.979745
ENSMUSG00000030591	Psmd8	proteasome (prosome, macropain) 26S subunit, non-ATPase, 8 [Source:MGI Symbol;Acc:MGI:1888669]	9999	11585	8935	12730	10792	10832.5	1.00375
ENSMUSG00000095115	Itpripl2	inositol 1,4,5-triphosphate receptor interacting protein-like 2 [Source:MGI Symbol;Acc:MGI:2442416]	10217	10394	15720	12723	10305.5	14221.5	1.37999
ENSMUSG00000028277	Ube2j1	ubiquitin-conjugating enzyme E2J 1 [Source:MGI Symbol;Acc:MGI:1926245]	12169	13505	14140	12717	12837	13428.5	1.04608
ENSMUSG00000008859	Rala	v-ral simian leukemia viral oncogene homolog A (ras related) [Source:MGI Symbol;Acc:MGI:1927243]	19854	17801	16204	12711	18827.5	14457.5	0.767893
ENSMUSG00000069601	Ank3	ankyrin 3, epithelial [Source:MGI Symbol;Acc:MGI:88026]	10154	19675	9815	12711	14914.5	11263	0.755171
ENSMUSG00000026034	Clk1	CDC-like kinase 1 [Source:MGI Symbol;Acc:MGI:107403]	15980	18822	16098	12705	17401	14401.5	0.827625
ENSMUSG00000028207	Asph	aspartate-beta-hydroxylase [Source:MGI Symbol;Acc:MGI:1914186]	5889	6229	16136	12693	6059	14414.5	2.37902
ENSMUSG00000021193	Pitrm1	pitrilysin metallepetidase 1 [Source:MGI Symbol;Acc:MGI:1916867]	9632	13479	13019	12680	11555.5	12849.5	1.11198
ENSMUSG00000028059	Arhgef2	rho/rac guanine nucleotide exchange factor (GEF) 2 [Source:MGI Symbol;Acc:MGI:103264]	9540	13935	16668	12680	11737.5	14674	1.25018
ENSMUSG00000038975	Rabggtb	Rab geranylgeranyl transferase, b subunit [Source:MGI Symbol;Acc:MGI:99537]	14447	12900	12752	12674	13673.5	12713	0.929755
ENSMUSG00000017615	Tnfaip1	tumor necrosis factor, alpha-induced protein 1 (endothelial) [Source:MGI Symbol;Acc:MGI:104961]	14729	15132	10670	12674	14930.5	11672	0.781755
ENSMUSG00000020122	Egfr	epidermal growth factor receptor [Source:MGI Symbol;Acc:MGI:95294]	12593	8741	14208	12668	10667	13438	1.25977
ENSMUSG00000023088	Abcc1	ATP-binding cassette, sub-family C (CFTR/MRP), member 1 [Source:MGI Symbol;Acc:MGI:102676]	13150	15620	14177	12662	14385	13419.5	0.932881
ENSMUSG00000009907	Vps4b	vacuolar protein sorting 4b (yeast) [Source:MGI Symbol;Acc:MGI:1100499]	16273	16544	14277	12662	16408.5	13469.5	0.820886
ENSMUSG00000025887	Casp12	caspase 12 [Source:MGI Symbol;Acc:MGI:1312922]	5218	2063	14884	12649	3640.5	13766.5	3.78149
ENSMUSG00000040118	Cacna2d1	calcium channel, voltage-dependent, alpha2/delta subunit 1 [Source:MGI Symbol;Acc:MGI:88295]	1050	911	10261	12643	980.5	11452	11.6798
ENSMUSG00000020680	Taf15	TAF15 RNA polymerase II, TATA box binding protein (TBP)-associated factor [Source:MGI Symbol;Acc:MGI:1917689]	19435	18738	13124	12637	19086.5	12880.5	0.674849
ENSMUSG00000031146	Plp2	proteolipid protein 2 [Source:MGI Symbol;Acc:MGI:1298382]	17294	13264	13694	12631	15279	13162.5	0.861477
ENSMUSG00000010376	Nedd8	neural precursor cell expressed, developmentally down-regulated gene 8 [Source:MGI Symbol;Acc:MGI:97301]	13265	14117	11011	12631	13691	11821	0.863414
ENSMUSG00000026361	Cdc73	cell division cycle 73, Paf1/RNA polymerase II complex component [Source:MGI Symbol;Acc:MGI:2384876]	9086	8838	12269	12631	8962	12450	1.3892
ENSMUSG00000025856	Pdgfa	platelet derived growth factor, alpha [Source:MGI Symbol;Acc:MGI:97527]	18551	13798	34682	12625	16174.5	23653.5	1.46239
ENSMUSG00000036968	Cnpy4	canopy 4 homolog (zebrafish) [Source:MGI Symbol;Acc:MGI:1913705]	6440	7901	9183	12625	7170.5	10904	1.52067
ENSMUSG00000033955	Tnks1bp1	tankyrase 1 binding protein 1 [Source:MGI Symbol;Acc:MGI:2446193]	14935	23079	13874	12612	19007	13243	0.696743
ENSMUSG00000041781	Cpsf2	cleavage and polyadenylation specific factor 2 [Source:MGI Symbol;Acc:MGI:1861601]	11158	14208	11327	12606	12683	11966.5	0.943507
ENSMUSG00000040760	Appl1	adaptor protein, phosphotyrosine interaction, PH domain and leucine zipper containing 1 [Source:MGI Symbol;Acc:MGI:1920243]	9901	10277	9443	12606	10089	11024.5	1.09272
ENSMUSG00000044308	Ubr3	ubiquitin protein ligase E3 component n-recognin 3 [Source:MGI Symbol;Acc:MGI:1861100]	11101	13798	20560	12588	12449.5	16574	1.3313
ENSMUSG00000042050	Wdr60	WD repeat domain 60 [Source:MGI Symbol;Acc:MGI:2445085]	3564	3046	4319	12575	3305	8447	2.55582
ENSMUSG00000028645	Slc2a1	solute carrier family 2 (facilitated glucose transporter), member 1 [Source:MGI Symbol;Acc:MGI:95755]	36810	30101	10416	12563	33455.5	11489.5	0.343426
ENSMUSG00000033237	Arid2	AT rich interactive domain 2 (ARID, RFX-like) [Source:MGI Symbol;Acc:MGI:1924294]	15148	10941	11135	12557	13044.5	11846	0.908122
ENSMUSG00000025510	Cd151	CD151 antigen [Source:MGI Symbol;Acc:MGI:1096360]	24067	28780	8086	12557	26423.5	10321.5	0.390618
ENSMUSG00000020311	Erlec1	endoplasmic reticulum lectin 1 [Source:MGI Symbol;Acc:MGI:1914003]	6124	6756	14109	12545	6440	13327	2.06941
ENSMUSG00000052707	Tnrc6a	trinucleotide repeat containing 6a [Source:MGI Symbol;Acc:MGI:2385292]	13971	11110	12027	12538	12540.5	12282.5	0.979427
ENSMUSG00000000826	Dnajc5	DnaJ (Hsp40) homolog, subfamily C, member 5 [Source:MGI Symbol;Acc:MGI:892995]	13500	14234	13391	12538	13867	12964.5	0.934917
ENSMUSG00000030629	Zfand6	zinc finger, AN1-type domain 6 [Source:MGI Symbol;Acc:MGI:1929510]	17633	17560	10838	12538	17596.5	11688	0.664223
ENSMUSG00000021281	Tnfaip2	tumor necrosis factor, alpha-induced protein 2 [Source:MGI Symbol;Acc:MGI:104960]	7077	8956	23429	12538	8016.5	17983.5	2.24331
ENSMUSG00000024483	Ankhd1	ankyrin repeat and KH domain containing 1 [Source:MGI Symbol;Acc:MGI:1921733]	15790	13420	14995	12532	14605	13763.5	0.942383
ENSMUSG00000004460	Dnajb11	DnaJ (Hsp40) homolog, subfamily B, member 11 [Source:MGI Symbol;Acc:MGI:1915088]	12220	8760	11829	12514	10490	12171.5	1.1603
ENSMUSG00000024943	Smc5	structural maintenance of chromosomes 5 [Source:MGI Symbol;Acc:MGI:2385088]	9924	7120	17412	12514	8522	14963	1.75581
ENSMUSG00000025337	Sbds	Shwachman-Bodian-Diamond syndrome homolog (human) [Source:MGI Symbol;Acc:MGI:1913961]	13730	18061	11110	12477	15895.5	11793.5	0.74194
ENSMUSG00000036275	9530068E07Rik	RIKEN cDNA 9530068E07 gene [Source:MGI Symbol;Acc:MGI:2654705]	8604	9086	10206	12477	8845	11341.5	1.28225
ENSMUSG00000021413	Prpf4b	PRP4 pre-mRNA processing factor 4 homolog B (yeast) [Source:MGI Symbol;Acc:MGI:109584]	14952	15985	12932	12471	15468.5	12701.5	0.82112
ENSMUSG00000020427	Igfbp3	insulin-like growth factor binding protein 3 [Source:MGI Symbol;Acc:MGI:96438]	27098	42624	17071	12464	34861	14767.5	0.423611
ENSMUSG00000032328	Tmem30a	transmembrane protein 30A [Source:MGI Symbol;Acc:MGI:106402]	6853	9496	11302	12458	8174.5	11880	1.4533
ENSMUSG00000039477	Tnrc18	trinucleotide repeat containing 18 [Source:MGI Symbol;Acc:MGI:3648294]	14137	15920	10175	12440	15028.5	11307.5	0.752404
ENSMUSG00000031403	Dkc1	dyskeratosis congenita 1, dyskerin [Source:MGI Symbol;Acc:MGI:1861727]	19206	12711	8421	12427	15958.5	10424	0.653194
ENSMUSG00000033916	Chmp2a	charged multivesicular body protein 2A [Source:MGI Symbol;Acc:MGI:1916203]	20371	19024	11984	12421	19697.5	12202.5	0.619495
ENSMUSG00000096210	H1f0	H1 histone family, member 0 [Source:MGI Symbol;Acc:MGI:95893]	17696	21517	25374	12415	19606.5	18894.5	0.963686
ENSMUSG00000028926	Cdk14	cyclin-dependent kinase 14 [Source:MGI Symbol;Acc:MGI:894318]	3651	3723	8687	12415	3687	10551	2.86168
ENSMUSG00000037351	Actr1b	ARP1 actin-related protein 1B, centractin beta [Source:MGI Symbol;Acc:MGI:1917446]	9431	9541	11922	12409	9486	12165.5	1.28247
ENSMUSG00000021366	Hivep1	human immunodeficiency virus type I enhancer binding protein 1 [Source:MGI Symbol;Acc:MGI:96100]	10114	11090	12108	12409	10602	12258.5	1.15624
ENSMUSG00000024236	Svil	supervillin [Source:MGI Symbol;Acc:MGI:2147319]	9517	11292	11197	12403	10404.5	11800	1.13412
ENSMUSG00000022507	1810013L24Rik	RIKEN cDNA 1810013L24 gene [Source:MGI Symbol;Acc:MGI:1916303]	11566	11351	15696	12397	11458.5	14046.5	1.22586
ENSMUSG00000022744	Cldnd1	claudin domain containing 1 [Source:MGI Symbol;Acc:MGI:2447860]	26467	25578	8495	12384	26022.5	10439.5	0.401172
ENSMUSG00000047648	Fbxo30	F-box protein 30 [Source:MGI Symbol;Acc:MGI:1919115]	8260	10706	11885	12341	9483	12113	1.27734
ENSMUSG00000030062	Rpn1	ribophorin I [Source:MGI Symbol;Acc:MGI:98084]	16961	20326	14394	12335	18643.5	13364.5	0.716845
ENSMUSG00000058704	Memo1	mediator of cell motility 1 [Source:MGI Symbol;Acc:MGI:1924140]	10659	8149	13769	12335	9404	13052	1.38792
ENSMUSG00000026260	Ndufa10	NADH dehydrogenase (ubiquinone) 1 alpha subcomplex 10 [Source:MGI Symbol;Acc:MGI:1914523]	14459	9476	10385	12335	11967.5	11360	0.949238
ENSMUSG00000030104	Edem1	ER degradation enhancer, mannosidase alpha-like 1 [Source:MGI Symbol;Acc:MGI:2180139]	14706	15249	13341	12329	14977.5	12835	0.856952
ENSMUSG00000052997	Uba2	ubiquitin-like modifier activating enzyme 2 [Source:MGI Symbol;Acc:MGI:1858313]	18494	16870	8247	12323	17682	10285	0.581665
ENSMUSG00000024498	Tcerg1	transcription elongation regulator 1 (CA150) [Source:MGI Symbol;Acc:MGI:1926421]	13294	13974	13483	12304	13634	12893.5	0.945687
ENSMUSG00000038780	Smurf1	SMAD specific E3 ubiquitin protein ligase 1 [Source:MGI Symbol;Acc:MGI:1923038]	30278	27791	14301	12273	29034.5	13287	0.457628
ENSMUSG00000044221	Grsf1	G-rich RNA sequence binding factor 1 [Source:MGI Symbol;Acc:MGI:106479]	16674	13922	9053	12273	15298	10663	0.697019
ENSMUSG00000021188	Trip11	thyroid hormone receptor interactor 11 [Source:MGI Symbol;Acc:MGI:1924393]	13230	13739	11643	12224	13484.5	11933.5	0.884979
ENSMUSG00000025860	Xiap	X-linked inhibitor of apoptosis [Source:MGI Symbol;Acc:MGI:107572]	11790	12073	12449	12206	11931.5	12327.5	1.03319
ENSMUSG00000056820	Tsnax	translin-associated factor X [Source:MGI Symbol;Acc:MGI:1855672]	11910	11852	11984	12206	11881	12095	1.01801
ENSMUSG00000022174	Dad1	defender against cell death 1 [Source:MGI Symbol;Acc:MGI:101912]	10848	7914	9574	12199	9381	10886.5	1.16048
ENSMUSG00000020300	Cpeb4	cytoplasmic polyadenylation element binding protein 4 [Source:MGI Symbol;Acc:MGI:1914829]	12811	10837	21031	12193	11824	16612	1.40494
ENSMUSG00000058006	Mdn1	midasin homolog (yeast) [Source:MGI Symbol;Acc:MGI:1926159]	14275	13655	9580	12175	13965	10877.5	0.778912
ENSMUSG00000028484	Psip1	PC4 and SFRS1 interacting protein 1 [Source:MGI Symbol;Acc:MGI:2142116]	8019	6866	8582	12175	7442.5	10378.5	1.39449
ENSMUSG00000042506	Usp22	ubiquitin specific peptidase 22 [Source:MGI Symbol;Acc:MGI:2144157]	13443	15933	13948	12169	14688	13058.5	0.889059
ENSMUSG00000020790	Ankfy1	ankyrin repeat and FYVE domain containing 1 [Source:MGI Symbol;Acc:MGI:1337008]	15991	13082	8737	12156	14536.5	10446.5	0.718639
ENSMUSG00000055322	Tns1	tensin 1 [Source:MGI Symbol;Acc:MGI:104552]	1906	1601	10714	12132	1753.5	11423	6.5144
ENSMUSG00000030805	Stx4a	syntaxin 4A (placental) [Source:MGI Symbol;Acc:MGI:893577]	10068	12685	7442	12107	11376.5	9774.5	0.859183
ENSMUSG00000079641	Rpl39	ribosomal protein L39 [Source:MGI Symbol;Acc:MGI:1914498]	20015	12399	12182	12064	16207	12123	0.74801
ENSMUSG00000029826	Zc3hav1	zinc finger CCCH type, antiviral 1 [Source:MGI Symbol;Acc:MGI:1926031]	11738	20996	15473	12064	16367	13768.5	0.841235
ENSMUSG00000049076	Acap2	ArfGAP with coiled-coil, ankyrin repeat and PH domains 2 [Source:MGI Symbol;Acc:MGI:1925868]	11227	8181	10460	12064	9704	11262	1.16055
ENSMUSG00000037965	Zc3h7a	zinc finger CCCH type containing 7 A [Source:MGI Symbol;Acc:MGI:2445044]	10223	10850	17629	12058	10536.5	14843.5	1.40877
ENSMUSG00000035898	Uba6	ubiquitin-like modifier activating enzyme 6 [Source:MGI Symbol;Acc:MGI:1913894]	15280	19571	7231	12033	17425.5	9632	0.552753
ENSMUSG00000014349	Ube2z	ubiquitin-conjugating enzyme E2Z (putative) [Source:MGI Symbol;Acc:MGI:1343160]	14057	16610	11996	12027	15333.5	12011.5	0.78335
ENSMUSG00000020893	Per1	period circadian clock 1 [Source:MGI Symbol;Acc:MGI:1098283]	11560	13414	10007	12027	12487	11017	0.882278
ENSMUSG00000020758	Itgb4	integrin beta 4 [Source:MGI Symbol;Acc:MGI:96613]	70491	91906	6190	12021	81198.5	9105.5	0.112139
ENSMUSG00000034723	Tmx4	thioredoxin-related transmembrane protein 4 [Source:MGI Symbol;Acc:MGI:106558]	6670	8923	12560	12014	7796.5	12287	1.57596
ENSMUSG00000030607	Acan	aggrecan [Source:MGI Symbol;Acc:MGI:99602]	1033	755	1072	12014	894	6543	7.31879
ENSMUSG00000048915	Efna5	ephrin A5 [Source:MGI Symbol;Acc:MGI:107444]	9385	7517	5286	12008	8451	8647	1.02319
ENSMUSG00000027365	Trpm7	transient receptor potential cation channel, subfamily M, member 7 [Source:MGI Symbol;Acc:MGI:1929996]	11675	12737	15249	12002	12206	13625.5	1.1163
ENSMUSG00000002015	Bcap31	B cell receptor associated protein 31 [Source:MGI Symbol;Acc:MGI:1350933]	11480	11533	8551	11996	11506.5	10273.5	0.892843
ENSMUSG00000034707	Gns	glucosamine (N-acetyl)-6-sulfatase [Source:MGI Symbol;Acc:MGI:1922862]	6211	4797	8229	11990	5504	10109.5	1.83676
ENSMUSG00000024754	Tmem2	transmembrane protein 2 [Source:MGI Symbol;Acc:MGI:1890373]	6589	9717	19345	11977	8153	15661	1.92089
ENSMUSG00000062203	Gspt1	G1 to S phase transition 1 [Source:MGI Symbol;Acc:MGI:1316728]	12278	11442	11941	11971	11860	11956	1.00809
ENSMUSG00000018736	Ndel1	nuclear distribution gene E-like homolog 1 (A. nidulans) [Source:MGI Symbol;Acc:MGI:1932915]	9534	10427	12195	11971	9980.5	12083	1.21066
ENSMUSG00000045216	Hs6st1	heparan sulfate 6-O-sulfotransferase 1 [Source:MGI Symbol;Acc:MGI:1354958]	17799	18289	11160	11965	18044	11562.5	0.640795
ENSMUSG00000052593	Adam17	a disintegrin and metallopeptidase domain 17 [Source:MGI Symbol;Acc:MGI:1096335]	13431	17150	16799	11959	15290.5	14379	0.940388
ENSMUSG00000017999	Ddx27	DEAD (Asp-Glu-Ala-Asp) box polypeptide 27 [Source:MGI Symbol;Acc:MGI:2385884]	24027	16479	12535	11947	20253	12241	0.604404
ENSMUSG00000018189	Uchl5	ubiquitin carboxyl-terminal esterase L5 [Source:MGI Symbol;Acc:MGI:1914848]	16852	16199	11947	11947	16525.5	11947	0.722943
ENSMUSG00000027455	Nsfl1c	NSFL1 (p97) cofactor (p47) [Source:MGI Symbol;Acc:MGI:3042273]	19154	16284	9016	11947	17719	10481.5	0.59154
ENSMUSG00000031659	Adcy7	adenylate cyclase 7 [Source:MGI Symbol;Acc:MGI:102891]	7072	16831	13775	11934	11951.5	12854.5	1.07556
ENSMUSG00000027770	Dhx36	DEAH (Asp-Glu-Ala-His) box polypeptide 36 [Source:MGI Symbol;Acc:MGI:1919412]	7749	10205	12430	11934	8977	12182	1.35702
ENSMUSG00000022912	Pros1	protein S (alpha) [Source:MGI Symbol;Acc:MGI:1095733]	2589	1666	18887	11934	2127.5	15410.5	7.24348
ENSMUSG00000014959	Gorasp2	golgi reassembly stacking protein 2 [Source:MGI Symbol;Acc:MGI:2135962]	9654	9216	17994	11922	9435	14958	1.58537
ENSMUSG00000068036	Mllt4	myeloid/lymphoid or mixed-lineage leukemia (trithorax homolog, Drosophila); translocated to, 4 [Source:MGI Symbol;Acc:MGI:1314653]	23017	9789	7380	11910	16403	9645	0.588002
ENSMUSG00000058230	Arhgap35	Rho GTPase activating protein 35 [Source:MGI Symbol;Acc:MGI:1929494]	16508	15106	9728	11897	15807	10812.5	0.684032
ENSMUSG00000027882	Stxbp3	syntaxin binding protein 3 [Source:MGI Symbol;Acc:MGI:107362]	9786	11071	11848	11879	10428.5	11863.5	1.1376
ENSMUSG00000060073	Psma3	proteasome (prosome, macropain) subunit, alpha type 3 [Source:MGI Symbol;Acc:MGI:104883]	10091	14091	14171	11873	12091	13022	1.077
ENSMUSG00000037035	Inhbb	inhibin beta-B [Source:MGI Symbol;Acc:MGI:96571]	11836	8598	3005	11873	10217	7439	0.7281
ENSMUSG00000022800	Fyttd1	forty-two-three domain containing 1 [Source:MGI Symbol;Acc:MGI:1917955]	12639	11676	10962	11836	12157.5	11399	0.937611
ENSMUSG00000048756	Foxo3	forkhead box O3 [Source:MGI Symbol;Acc:MGI:1890081]	9844	10531	10137	11836	10187.5	10986.5	1.07843
ENSMUSG00000061306	Slc38a10	solute carrier family 38, member 10 [Source:MGI Symbol;Acc:MGI:1919305]	6917	7667	18007	11836	7292	14921.5	2.04628
ENSMUSG00000019947	Arid5b	AT rich interactive domain 5B (MRF1-like) [Source:MGI Symbol;Acc:MGI:2175912]	8765	6007	10918	11836	7386	11377	1.54035
ENSMUSG00000026750	Psmb7	proteasome (prosome, macropain) subunit, beta type 7 [Source:MGI Symbol;Acc:MGI:107637]	12507	12438	14246	11823	12472.5	13034.5	1.04506
ENSMUSG00000027230	Creb3l1	cAMP responsive element binding protein 3-like 1 [Source:MGI Symbol;Acc:MGI:1347062]	1010	423	14710	11823	716.5	13266.5	18.5157
ENSMUSG00000024304	Cdh2	cadherin 2 [Source:MGI Symbol;Acc:MGI:88355]	1004	234	5465	11817	619	8641	13.9596
ENSMUSG00000031818	Cox4i1	cytochrome c oxidase subunit IV isoform 1 [Source:MGI Symbol;Acc:MGI:88473]	9637	11709	11401	11811	10673	11606	1.08742
ENSMUSG00000023092	Fhl1	four and a half LIM domains 1 [Source:MGI Symbol;Acc:MGI:1298387]	1131	332	6921	11799	731.5	9360	12.7956
ENSMUSG00000020130	Tbc1d15	TBC1 domain family, member 15 [Source:MGI Symbol;Acc:MGI:1913937]	11480	9268	8880	11793	10374	10336.5	0.996385
ENSMUSG00000063011	Msln	mesothelin [Source:MGI Symbol;Acc:MGI:1888992]	6182	3964	223	11793	5073	6008	1.18431
ENSMUSG00000078652	Psme3	proteaseome (prosome, macropain) activator subunit 3 (PA28 gamma, Ki) [Source:MGI Symbol;Acc:MGI:1096366]	16686	16141	9264	11780	16413.5	10522	0.641058
ENSMUSG00000020803	Txndc17	thioredoxin domain containing 17 [Source:MGI Symbol;Acc:MGI:1289248]	29997	21914	10385	11774	25955.5	11079.5	0.426865
ENSMUSG00000001280	Sp1	trans-acting transcription factor 1 [Source:MGI Symbol;Acc:MGI:98372]	15739	15471	11061	11774	15605	11417.5	0.731657
ENSMUSG00000022119	Rbm26	RNA binding motif protein 26 [Source:MGI Symbol;Acc:MGI:1921463]	9454	11943	7039	11768	10698.5	9403.5	0.878955
ENSMUSG00000028676	Srsf10	serine/arginine-rich splicing factor 10 [Source:MGI Symbol;Acc:MGI:1333805]	11675	10348	13490	11762	11011.5	12626	1.14662
ENSMUSG00000032244	Fem1b	feminization 1 homolog b (C. elegans) [Source:MGI Symbol;Acc:MGI:1335087]	5981	6580	15813	11762	6280.5	13787.5	2.19529
ENSMUSG00000028729	Ebna1bp2	EBNA1 binding protein 2 [Source:MGI Symbol;Acc:MGI:1916322]	16577	11266	8384	11756	13921.5	10070	0.723342
ENSMUSG00000017428	Psmd11	proteasome (prosome, macropain) 26S subunit, non-ATPase, 11 [Source:MGI Symbol;Acc:MGI:1916327]	13977	15614	11625	11756	14795.5	11690.5	0.790139
ENSMUSG00000028402	Mpdz	multiple PDZ domain protein [Source:MGI Symbol;Acc:MGI:1343489]	8047	3840	10831	11749	5943.5	11290	1.89955
ENSMUSG00000022858	Tra2b	transformer 2 beta homolog (Drosophila) [Source:MGI Symbol;Acc:MGI:106016]	15521	16193	15510	11737	15857	13623.5	0.859147
ENSMUSG00000056608	Chd9	chromodomain helicase DNA binding protein 9 [Source:MGI Symbol;Acc:MGI:1924001]	7008	9242	15782	11737	8125	13759.5	1.69348
ENSMUSG00000017119	Nbr1	neighbor of Brca1 gene 1 [Source:MGI Symbol;Acc:MGI:108498]	11744	13017	15330	11737	12380.5	13533.5	1.09313
ENSMUSG00000029528	Pxn	paxillin [Source:MGI Symbol;Acc:MGI:108295]	25284	26828	9567	11731	26056	10649	0.408697
ENSMUSG00000025534	Gusb	glucuronidase, beta [Source:MGI Symbol;Acc:MGI:95872]	9299	11930	6407	11731	10614.5	9069	0.854397
ENSMUSG00000016257	Slmo2	slowmo homolog 2 (Drosophila) [Source:MGI Symbol;Acc:MGI:1913640]	19676	17410	13855	11712	18543	12783.5	0.689398
ENSMUSG00000073563	Csnk1g3	casein kinase 1, gamma 3 [Source:MGI Symbol;Acc:MGI:1917675]	8547	8585	14246	11712	8566	12979	1.51518
ENSMUSG00000056211	R3hdm1	R3H domain containing 1 [Source:MGI Symbol;Acc:MGI:2448514]	8943	8018	13539	11706	8480.5	12622.5	1.48841
ENSMUSG00000038067	Csf3	colony stimulating factor 3 (granulocyte) [Source:MGI Symbol;Acc:MGI:1339751]	8024	10440	3935	11694	9232	7814.5	0.846458
ENSMUSG00000040021	Lats1	large tumor suppressor [Source:MGI Symbol;Acc:MGI:1333883]	14350	14345	7504	11682	14347.5	9593	0.668618
ENSMUSG00000029649	Pomp	proteasome maturation protein [Source:MGI Symbol;Acc:MGI:1913787]	14000	14761	10447	11669	14380.5	11058	0.768958
ENSMUSG00000000804	Usp32	ubiquitin specific peptidase 32 [Source:MGI Symbol;Acc:MGI:2144475]	8392	8552	12535	11669	8472	12102	1.42847
ENSMUSG00000040043	Rbms2	RNA binding motif, single stranded interacting protein 2 [Source:MGI Symbol;Acc:MGI:1861776]	7186	8474	8037	11669	7830	9853	1.25837
ENSMUSG00000022257	Laptm4b	lysosomal-associated protein transmembrane 4B [Source:MGI Symbol;Acc:MGI:1890494]	8506	6372	8718	11663	7439	10190.5	1.36987
ENSMUSG00000062397	Zfp706	zinc finger protein 706 [Source:MGI Symbol;Acc:MGI:1915286]	14924	12184	10094	11657	13554	10875.5	0.802383
ENSMUSG00000000838	Fmr1	fragile X mental retardation syndrome 1 [Source:MGI Symbol;Acc:MGI:95564]	12915	12073	14289	11657	12494	12973	1.03834
ENSMUSG00000034675	Dbn1	drebrin 1 [Source:MGI Symbol;Acc:MGI:1931838]	2336	5304	14376	11632	3820	13004	3.40419
ENSMUSG00000003402	Prkcsh	protein kinase C substrate 80K-H [Source:MGI Symbol;Acc:MGI:107877]	8495	11025	9629	11614	9760	10621.5	1.08827
ENSMUSG00000022808	Snx4	sorting nexin 4 [Source:MGI Symbol;Acc:MGI:1916400]	8472	7244	8972	11614	7858	10293	1.30988
ENSMUSG00000047407	Tgif1	TGFB-induced factor homeobox 1 [Source:MGI Symbol;Acc:MGI:1194497]	14206	15080	9561	11608	14643	10584.5	0.722837
ENSMUSG00000005533	Igf1r	insulin-like growth factor I receptor [Source:MGI Symbol;Acc:MGI:96433]	10785	10752	5310	11589	10768.5	8449.5	0.78465
ENSMUSG00000061878	Sphk1	sphingosine kinase 1 [Source:MGI Symbol;Acc:MGI:1316649]	1119	1966	12684	11589	1542.5	12136.5	7.86807
ENSMUSG00000021196	Pfkp	phosphofructokinase, platelet [Source:MGI Symbol;Acc:MGI:1891833]	27798	29633	17418	11583	28715.5	14500.5	0.504971
ENSMUSG00000024725	Ostf1	osteoclast stimulating factor 1 [Source:MGI Symbol;Acc:MGI:700012]	11681	7582	19426	11583	9631.5	15504.5	1.60977
ENSMUSG00000029186	Pi4k2b	phosphatidylinositol 4-kinase type 2 beta [Source:MGI Symbol;Acc:MGI:1914323]	9901	13414	14326	11583	11657.5	12954.5	1.11126
ENSMUSG00000024222	Fkbp5	FK506 binding protein 5 [Source:MGI Symbol;Acc:MGI:104670]	3094	1933	8985	11583	2513.5	10284	4.09151
ENSMUSG00000067818	Myl9	myosin, light polypeptide 9, regulatory [Source:MGI Symbol;Acc:MGI:2138915]	1291	1966	15776	11577	1628.5	13676.5	8.39822
ENSMUSG00000027433	Xrn2	5'-3' exoribonuclease 2 [Source:MGI Symbol;Acc:MGI:894687]	16743	20202	14252	11571	18472.5	12911.5	0.698958
ENSMUSG00000054604	Cggbp1	CGG triplet repeat binding protein 1 [Source:MGI Symbol;Acc:MGI:2146370]	13144	11676	7498	11564	12410	9531	0.76801
ENSMUSG00000028560	Usp1	ubiquitin specific peptidase 1 [Source:MGI Symbol;Acc:MGI:2385198]	16841	11175	15280	11534	14008	13407	0.957096
ENSMUSG00000043067	Dpy19l1	dpy-19-like 1 (C. elegans) [Source:MGI Symbol;Acc:MGI:1915685]	4173	9379	12752	11534	6776	12143	1.79206
ENSMUSG00000066551	Hmgb1	high mobility group box 1 [Source:MGI Symbol;Acc:MGI:96113]	19315	19623	11408	11527	19469	11467.5	0.589013
ENSMUSG00000028126	Pip5k1a	phosphatidylinositol-4-phosphate 5-kinase, type 1 alpha [Source:MGI Symbol;Acc:MGI:107929]	7169	11064	11488	11521	9116.5	11504.5	1.26194
ENSMUSG00000022346	Myc	myelocytomatosis oncogene [Source:MGI Symbol;Acc:MGI:97250]	5872	2760	8502	11515	4316	10008.5	2.31893
ENSMUSG00000074748	Atxn7l3b	ataxin 7-like 3B [Source:MGI Symbol;Acc:MGI:1914971]	10492	10856	6890	11484	10674	9187	0.86069
ENSMUSG00000021775	Nr1d2	nuclear receptor subfamily 1, group D, member 2 [Source:MGI Symbol;Acc:MGI:2449205]	16605	17638	9790	11478	17121.5	10634	0.62109
ENSMUSG00000030138	Bms1	BMS1 homolog, ribosome assembly protein (yeast) [Source:MGI Symbol;Acc:MGI:2446132]	15234	16590	9437	11472	15912	10454.5	0.65702
ENSMUSG00000026064	Ptp4a1	protein tyrosine phosphatase 4a1 [Source:MGI Symbol;Acc:MGI:1277096]	7077	7094	12089	11466	7085.5	11777.5	1.6622
ENSMUSG00000038170	Pde4dip	phosphodiesterase 4D interacting protein (myomegalin) [Source:MGI Symbol;Acc:MGI:1891434]	4753	5135	14370	11453	4944	12911.5	2.61155
ENSMUSG00000095041	PISD	phosphatidylserine decarboxylase [Source:HGNC Symbol;Acc:HGNC:8999]	4506	2265	9536	11447	3385.5	10491.5	3.09895
ENSMUSG00000034761	Map4k5	mitogen-activated protein kinase kinase kinase kinase 5 [Source:MGI Symbol;Acc:MGI:1925503]	6515	6404	12548	11441	6459.5	11994.5	1.85688
ENSMUSG00000020275	Rel	reticuloendotheliosis oncogene [Source:MGI Symbol;Acc:MGI:97897]	11755	15952	14791	11435	13853.5	13113	0.946548
ENSMUSG00000025986	Slc39a10	solute carrier family 39 (zinc transporter), member 10 [Source:MGI Symbol;Acc:MGI:1914515]	12341	8708	9041	11429	10524.5	10235	0.972493
ENSMUSG00000020694	Tlk2	tousled-like kinase 2 (Arabidopsis) [Source:MGI Symbol;Acc:MGI:1346023]	9086	9509	13180	11429	9297.5	12304.5	1.32342
ENSMUSG00000056121	Fez2	fasciculation and elongation protein zeta 2 (zygin II) [Source:MGI Symbol;Acc:MGI:2675856]	8283	3645	12120	11429	5964	11774.5	1.97426
ENSMUSG00000034667	Xpot	exportin, tRNA (nuclear export receptor for tRNAs) [Source:MGI Symbol;Acc:MGI:1920442]	12490	10075	6587	11417	11282.5	9002	0.797873
ENSMUSG00000038495	Otud7b	OTU domain containing 7B [Source:MGI Symbol;Acc:MGI:2654703]	8914	11689	10565	11417	10301.5	10991	1.06693
ENSMUSG00000045136	Tubb2b	tubulin, beta 2B class IIB [Source:MGI Symbol;Acc:MGI:1920960]	12174	25162	13911	11417	18668	12664	0.67838
ENSMUSG00000030754	Copb1	coatomer protein complex, subunit beta 1 [Source:MGI Symbol;Acc:MGI:1917599]	13001	11696	10714	11410	12348.5	11062	0.895817
ENSMUSG00000056851	Pcbp2	poly(rC) binding protein 2 [Source:MGI Symbol;Acc:MGI:108202]	13839	13238	10608	11404	13538.5	11006	0.812941
ENSMUSG00000021670	Hmgcr	3-hydroxy-3-methylglutaryl-Coenzyme A reductase [Source:MGI Symbol;Acc:MGI:96159]	17931	31260	17139	11398	24595.5	14268.5	0.580126
ENSMUSG00000020994	Pnn	pinin [Source:MGI Symbol;Acc:MGI:1100514]	16163	25864	15615	11392	21013.5	13503.5	0.642611
ENSMUSG00000026031	Cflar	CASP8 and FADD-like apoptosis regulator [Source:MGI Symbol;Acc:MGI:1336166]	10458	11227	14506	11392	10842.5	12949	1.19428
ENSMUSG00000041297	Cdk13	cyclin-dependent kinase 13 [Source:MGI Symbol;Acc:MGI:1916812]	10986	10850	10212	11373	10918	10792.5	0.988505
ENSMUSG00000019087	Atp6ap1	ATPase, H+ transporting, lysosomal accessory protein 1 [Source:MGI Symbol;Acc:MGI:109629]	8478	7211	12864	11373	7844.5	12118.5	1.54484
ENSMUSG00000030512	Snrpa1	small nuclear ribonucleoprotein polypeptide A' [Source:MGI Symbol;Acc:MGI:1916231]	15670	12034	7931	11361	13852	9646	0.696362
ENSMUSG00000026796	Fam129b	family with sequence similarity 129, member B [Source:MGI Symbol;Acc:MGI:2442910]	15119	24621	11978	11349	19870	11663.5	0.58699
ENSMUSG00000024608	Rps14	ribosomal protein S14 [Source:MGI Symbol;Acc:MGI:98107]	16204	15750	10453	11349	15977	10901	0.682293
ENSMUSG00000048154	Kmt2d	lysine (K)-specific methyltransferase 2D [Source:MGI Symbol;Acc:MGI:2682319]	13225	11943	8409	11330	12584	9869.5	0.78429
ENSMUSG00000024474	Ik	IK cytokine [Source:MGI Symbol;Acc:MGI:1345142]	12674	12171	10559	11318	12422.5	10938.5	0.880539
ENSMUSG00000028134	Ptbp2	polypyrimidine tract binding protein 2 [Source:MGI Symbol;Acc:MGI:1860489]	7163	8493	19153	11318	7828	15235.5	1.94628
ENSMUSG00000021725	Parp8	poly (ADP-ribose) polymerase family, member 8 [Source:MGI Symbol;Acc:MGI:1098713]	4598	7023	16588	11318	5810.5	13953	2.40134
ENSMUSG00000025027	Xpnpep1	X-prolyl aminopeptidase (aminopeptidase P) 1, soluble [Source:MGI Symbol;Acc:MGI:2180003]	12892	11116	13267	11299	12004	12283	1.02324
ENSMUSG00000039068	Zzz3	zinc finger, ZZ domain containing 3 [Source:MGI Symbol;Acc:MGI:1920453]	8535	10648	11061	11299	9591.5	11180	1.16562
ENSMUSG00000024143	Rhoq	ras homolog gene family, member Q [Source:MGI Symbol;Acc:MGI:1931553]	5040	3547	13322	11299	4293.5	12310.5	2.86724
ENSMUSG00000026827	Gpd2	glycerol phosphate dehydrogenase 2, mitochondrial [Source:MGI Symbol;Acc:MGI:99778]	21232	16954	11550	11287	19093	11418.5	0.598046
ENSMUSG00000021520	Uqcrb	ubiquinol-cytochrome c reductase binding protein [Source:MGI Symbol;Acc:MGI:1914780]	18414	15542	17046	11281	16978	14163.5	0.834227
ENSMUSG00000028945	Rheb	Ras homolog enriched in brain [Source:MGI Symbol;Acc:MGI:97912]	11968	14605	10385	11269	13286.5	10827	0.814887
ENSMUSG00000018160	Med1	mediator complex subunit 1 [Source:MGI Symbol;Acc:MGI:1100846]	10802	10609	10838	11262	10705.5	11050	1.03218
ENSMUSG00000051615	Rap2a	RAS related protein 2a [Source:MGI Symbol;Acc:MGI:97855]	8604	9743	15175	11256	9173.5	13215.5	1.44062
ENSMUSG00000012535	Tnpo3	transportin 3 [Source:MGI Symbol;Acc:MGI:1196412]	15033	18159	8353	11250	16596	9801.5	0.590594
ENSMUSG00000006673	Qrich1	glutamine-rich 1 [Source:MGI Symbol;Acc:MGI:1916482]	8019	11735	12418	11250	9877	11834	1.19814
ENSMUSG00000028760	Eif4g3	eukaryotic translation initiation factor 4 gamma, 3 [Source:MGI Symbol;Acc:MGI:1923935]	14350	14598	11897	11232	14474	11564.5	0.798984
ENSMUSG00000027805	Pfn2	profilin 2 [Source:MGI Symbol;Acc:MGI:97550]	1607	1529	7653	11232	1568	9442.5	6.022
ENSMUSG00000024095	Hnrnpll	heterogeneous nuclear ribonucleoprotein L-like [Source:MGI Symbol;Acc:MGI:1919942]	9345	8611	11370	11219	8978	11294.5	1.25802
ENSMUSG00000019920	Lims1	LIM and senescent cell antigen-like domains 1 [Source:MGI Symbol;Acc:MGI:1195263]	7680	6814	9518	11213	7247	10365.5	1.43032
ENSMUSG00000007613	Tgfbr1	transforming growth factor, beta receptor I [Source:MGI Symbol;Acc:MGI:98728]	13414	11956	15646	11207	12685	13426.5	1.05845
ENSMUSG00000037573	Tob1	transducer of ErbB-2.1 [Source:MGI Symbol;Acc:MGI:1349721]	21404	15412	5502	11207	18408	8354.5	0.453852
ENSMUSG00000042197	Zfp451	zinc finger protein 451 [Source:MGI Symbol;Acc:MGI:2137896]	7462	7927	12102	11201	7694.5	11651.5	1.51426
ENSMUSG00000022982	Sod1	superoxide dismutase 1, soluble [Source:MGI Symbol;Acc:MGI:98351]	18924	16701	7962	11188	17812.5	9575	0.537544
ENSMUSG00000024900	Cpt1a	carnitine palmitoyltransferase 1a, liver [Source:MGI Symbol;Acc:MGI:1098296]	5539	4953	7064	11188	5246	9126	1.73961
ENSMUSG00000046062	Ppp1r15b	protein phosphatase 1, regulatory (inhibitor) subunit 15b [Source:MGI Symbol;Acc:MGI:2444211]	10062	9724	9431	11182	9893	10306.5	1.0418
ENSMUSG00000024381	Bin1	bridging integrator 1 [Source:MGI Symbol;Acc:MGI:108092]	5688	3827	8985	11182	4757.5	10083.5	2.1195
ENSMUSG00000020608	Smc6	structural maintenance of chromosomes 6 [Source:MGI Symbol;Acc:MGI:1914491]	12243	15171	14748	11176	13707	12962	0.945648
ENSMUSG00000021669	Col4a3bp	collagen, type IV, alpha 3 (Goodpasture antigen) binding protein [Source:MGI Symbol;Acc:MGI:1915268]	10194	14143	12511	11170	12168.5	11840.5	0.973045
ENSMUSG00000003435	Supt5	suppressor of Ty 5 [Source:MGI Symbol;Acc:MGI:1202400]	10659	13069	6327	11164	11864	8745.5	0.737146
ENSMUSG00000064302	Clasp1	CLIP associating protein 1 [Source:MGI Symbol;Acc:MGI:1923957]	9700	7947	11042	11158	8823.5	11100	1.258
ENSMUSG00000056692	D17Wsu92e	DNA segment, Chr 17, Wayne State University 92, expressed [Source:MGI Symbol;Acc:MGI:106281]	16135	13843	13304	11151	14989	12227.5	0.815765
ENSMUSG00000035357	Pdzrn3	PDZ domain containing RING finger 3 [Source:MGI Symbol;Acc:MGI:1933157]	3071	3039	10553	11151	3055	10852	3.55221
ENSMUSG00000016018	Skiv2l2	superkiller viralicidic activity 2-like 2 (S. cerevisiae) [Source:MGI Symbol;Acc:MGI:1919448]	13632	14234	10788	11139	13933	10963.5	0.786873
ENSMUSG00000040028	Elavl1	ELAV (embryonic lethal, abnormal vision)-like 1 (Hu antigen R) [Source:MGI Symbol;Acc:MGI:1100851]	10280	11923	8861	11139	11101.5	10000	0.900779
ENSMUSG00000034591	Slc41a2	solute carrier family 41, member 2 [Source:MGI Symbol;Acc:MGI:2442940]	1797	1998	11253	11139	1897.5	11196	5.9004
ENSMUSG00000020022	Ndufa12	NADH dehydrogenase (ubiquinone) 1 alpha subcomplex, 12 [Source:MGI Symbol;Acc:MGI:1913664]	16439	16278	9202	11127	16358.5	10164.5	0.621359
ENSMUSG00000043940	Wdfy3	WD repeat and FYVE domain containing 3 [Source:MGI Symbol;Acc:MGI:1096875]	8748	8376	8991	11127	8562	10059	1.17484
ENSMUSG00000019699	Akt3	thymoma viral proto-oncogene 3 [Source:MGI Symbol;Acc:MGI:1345147]	7473	7322	9772	11127	7397.5	10449.5	1.41257
ENSMUSG00000030779	Rbbp6	retinoblastoma binding protein 6 [Source:MGI Symbol;Acc:MGI:894835]	12478	16421	11463	11121	14449.5	11292	0.78148
ENSMUSG00000006818	Sod2	superoxide dismutase 2, mitochondrial [Source:MGI Symbol;Acc:MGI:98352]	7158	4543	12114	11121	5850.5	11617.5	1.98573
ENSMUSG00000041417	Pik3r1	phosphatidylinositol 3-kinase, regulatory subunit, polypeptide 1 (p85 alpha) [Source:MGI Symbol;Acc:MGI:97583]	7140	8123	10726	11102	7631.5	10914	1.43013
ENSMUSG00000029816	Gpnmb	glycoprotein (transmembrane) nmb [Source:MGI Symbol;Acc:MGI:1934765]	1033	104	1878	11102	568.5	6490	11.416
ENSMUSG00000033885	Pxk	PX domain containing serine/threonine kinase [Source:MGI Symbol;Acc:MGI:1289230]	11089	9919	7553	11096	10504	9324.5	0.887709
ENSMUSG00000060591	Ifitm2	interferon induced transmembrane protein 2 [Source:MGI Symbol;Acc:MGI:1933382]	7215	5369	8254	11090	6292	9672	1.53719
ENSMUSG00000020099	Unc5b	unc-5 homolog B (C. elegans) [Source:MGI Symbol;Acc:MGI:894703]	3381	4719	11829	11090	4050	11459.5	2.82951
ENSMUSG00000038619	Ensa	endosulfine alpha [Source:MGI Symbol;Acc:MGI:1891189]	5935	10882	10546	11071	8408.5	10808.5	1.28543
ENSMUSG00000079037	Prnp	prion protein [Source:MGI Symbol;Acc:MGI:97769]	4701	2929	6190	11059	3815	8624.5	2.26068
ENSMUSG00000019806	Aig1	androgen-induced 1 [Source:MGI Symbol;Acc:MGI:1913503]	18098	20365	8012	11053	19231.5	9532.5	0.495671
ENSMUSG00000030884	Uqcrc2	ubiquinol cytochrome c reductase core protein 2 [Source:MGI Symbol;Acc:MGI:1914253]	20187	13485	6890	11047	16836	8968.5	0.532698
ENSMUSG00000022905	Kpna1	karyopherin (importin) alpha 1 [Source:MGI Symbol;Acc:MGI:103560]	9712	8572	9109	11047	9142	10078	1.10238
ENSMUSG00000025132	Arhgdia	Rho GDP dissociation inhibitor (GDI) alpha [Source:MGI Symbol;Acc:MGI:2178103]	10619	9938	9648	11040	10278.5	10344	1.00637
ENSMUSG00000041168	Lonp1	lon peptidase 1, mitochondrial [Source:MGI Symbol;Acc:MGI:1921392]	13707	10648	8656	11034	12177.5	9845	0.808458
ENSMUSG00000028879	Stx12	syntaxin 12 [Source:MGI Symbol;Acc:MGI:1931027]	11933	8988	11482	11034	10460.5	11258	1.07624
ENSMUSG00000048234	Rnf149	ring finger protein 149 [Source:MGI Symbol;Acc:MGI:2677438]	8306	5981	29229	11034	7143.5	20131.5	2.81816
ENSMUSG00000037993	Dhx38	DEAH (Asp-Glu-Ala-His) box polypeptide 38 [Source:MGI Symbol;Acc:MGI:1927617]	9350	14878	8836	11022	12114	9929	0.81963
ENSMUSG00000024431	Nr3c1	nuclear receptor subfamily 3, group C, member 1 [Source:MGI Symbol;Acc:MGI:95824]	7353	4204	9307	11016	5778.5	10161.5	1.7585
ENSMUSG00000056050	Mia3	melanoma inhibitory activity 3 [Source:MGI Symbol;Acc:MGI:2443183]	7846	6118	16421	11016	6982	13718.5	1.96484
ENSMUSG00000021748	Pdhb	pyruvate dehydrogenase (lipoamide) beta [Source:MGI Symbol;Acc:MGI:1915513]	12765	12262	6011	10991	12513.5	8501	0.679346
ENSMUSG00000002957	Ap2a2	adaptor-related protein complex 2, alpha 2 subunit [Source:MGI Symbol;Acc:MGI:101920]	11107	9255	8563	10991	10181	9777	0.960318
ENSMUSG00000035248	Zcchc6	zinc finger, CCHC domain containing 6 [Source:MGI Symbol;Acc:MGI:2387179]	10848	16180	12901	10985	13514	11943	0.88375
ENSMUSG00000054309	Cpsf3	cleavage and polyadenylation specificity factor 3 [Source:MGI Symbol;Acc:MGI:1859328]	8880	15718	9536	10985	12299	10260.5	0.834255
ENSMUSG00000026374	Tsn	translin [Source:MGI Symbol;Acc:MGI:109263]	8007	7381	11234	10973	7694	11103.5	1.44314
ENSMUSG00000022914	Brwd1	bromodomain and WD repeat domain containing 1 [Source:MGI Symbol;Acc:MGI:1890651]	10119	9769	8706	10960	9944	9833	0.988837
ENSMUSG00000027519	Rab22a	RAB22A, member RAS oncogene family [Source:MGI Symbol;Acc:MGI:105072]	19401	15034	12672	10960	17217.5	11816	0.686278
ENSMUSG00000028409	Smu1	smu-1 suppressor of mec-8 and unc-52 homolog (C. elegans) [Source:MGI Symbol;Acc:MGI:1915546]	11164	10342	7628	10954	10753	9291	0.864038
ENSMUSG00000021116	Eif2s1	eukaryotic translation initiation factor 2, subunit 1 alpha [Source:MGI Symbol;Acc:MGI:95299]	11124	15197	12257	10948	13160.5	11602.5	0.881615
ENSMUSG00000047881	Rell1	RELT-like 1 [Source:MGI Symbol;Acc:MGI:2140767]	37590	24875	9239	10942	31232.5	10090.5	0.323077
ENSMUSG00000075703	Ept1	ethanolaminephosphotransferase 1 (CDP-ethanolamine-specific) [Source:MGI Symbol;Acc:MGI:107898]	10280	9327	14004	10942	9803.5	12473	1.2723
ENSMUSG00000022191	Drosha	drosha, ribonuclease type III [Source:MGI Symbol;Acc:MGI:1261425]	9792	9997	12628	10942	9894.5	11785	1.19107
ENSMUSG00000002289	Angptl4	angiopoietin-like 4 [Source:MGI Symbol;Acc:MGI:1888999]	3513	1966	8000	10942	2739.5	9471	3.4572
ENSMUSG00000021076	Actr10	ARP10 actin-related protein 10 [Source:MGI Symbol;Acc:MGI:1891654]	8512	10758	12907	10936	9635	11921.5	1.23731
ENSMUSG00000011114	Tbrg1	transforming growth factor beta regulated gene 1 [Source:MGI Symbol;Acc:MGI:1100877]	9574	9164	13967	10923	9369	12445	1.32832
ENSMUSG00000032026	Rexo2	REX2, RNA exonuclease 2 homolog (S. cerevisiae) [Source:MGI Symbol;Acc:MGI:1888981]	5424	5929	17214	10923	5676.5	14068.5	2.47838
ENSMUSG00000012422	Tmem167	transmembrane protein 167 [Source:MGI Symbol;Acc:MGI:1913324]	9637	7641	13037	10905	8639	11971	1.38569
ENSMUSG00000022307	Oxr1	oxidation resistance 1 [Source:MGI Symbol;Acc:MGI:2179326]	10848	10889	9400	10905	10868.5	10152.5	0.934122
ENSMUSG00000039607	Rbms3	RNA binding motif, single stranded interacting protein [Source:MGI Symbol;Acc:MGI:2444477]	3679	4497	9022	10886	4088	9954	2.43493
ENSMUSG00000047888	Tnrc6b	trinucleotide repeat containing 6b [Source:MGI Symbol;Acc:MGI:2443730]	9012	8487	8743	10880	8749.5	9811.5	1.12138
ENSMUSG00000034602	Mon2	MON2 homolog (yeast) [Source:MGI Symbol;Acc:MGI:1914324]	9373	7940	8576	10874	8656.5	9725	1.12343
ENSMUSG00000022841	Ap2m1	adaptor-related protein complex 2, mu 1 subunit [Source:MGI Symbol;Acc:MGI:1298405]	11635	11077	10757	10868	11356	10812.5	0.95214
ENSMUSG00000040351	Ankib1	ankyrin repeat and IBR domain containing 1 [Source:MGI Symbol;Acc:MGI:1918047]	10372	8363	8948	10862	9367.5	9905	1.05738
ENSMUSG00000032575	Manf	mesencephalic astrocyte-derived neurotrophic factor [Source:MGI Symbol;Acc:MGI:1922090]	11089	8708	15900	10862	9898.5	13381	1.35182
ENSMUSG00000042599	Kdm7a	lysine (K)-specific demethylase 7A [Source:MGI Symbol;Acc:MGI:2443388]	12616	20899	9555	10856	16757.5	10205.5	0.609011
ENSMUSG00000029062	Cdk11b	cyclin-dependent kinase 11B [Source:MGI Symbol;Acc:MGI:88353]	10269	8513	12653	10856	9391	11754.5	1.25168
ENSMUSG00000059486	Kbtbd2	kelch repeat and BTB (POZ) domain containing 2 [Source:MGI Symbol;Acc:MGI:2384811]	15176	20495	14549	10856	17835.5	12702.5	0.712203
ENSMUSG00000021484	Lman2	lectin, mannose-binding 2 [Source:MGI Symbol;Acc:MGI:1914140]	12042	13785	8229	10837	12913.5	9533	0.73822
ENSMUSG00000022391	Rangap1	RAN GTPase activating protein 1 [Source:MGI Symbol;Acc:MGI:103071]	18178	20794	10993	10819	19486	10906	0.559684
ENSMUSG00000022247	Brix1	BRX1, biogenesis of ribosomes, homolog (S. cerevisiae) [Source:MGI Symbol;Acc:MGI:1915082]	14906	11409	10813	10812	13157.5	10812.5	0.821775
ENSMUSG00000029310	Nudt9	nudix (nucleoside diphosphate linked moiety X)-type motif 9 [Source:MGI Symbol;Acc:MGI:1921417]	11084	16056	14159	10806	13570	12482.5	0.91986
ENSMUSG00000025907	Rb1cc1	RB1-inducible coiled-coil 1 [Source:MGI Symbol;Acc:MGI:1341850]	10028	8370	12610	10806	9199	11708	1.27275
ENSMUSG00000028797	Tmem234	transmembrane protein 234 [Source:MGI Symbol;Acc:MGI:1924049]	15067	11578	10924	10800	13322.5	10862	0.815312
ENSMUSG00000031729	Ist1	increased sodium tolerance 1 homolog (yeast) [Source:MGI Symbol;Acc:MGI:1919205]	9017	13824	13638	10782	11420.5	12210	1.06913
ENSMUSG00000017631	Abr	active BCR-related gene [Source:MGI Symbol;Acc:MGI:107771]	18454	17495	15553	10775	17974.5	13164	0.732371
ENSMUSG00000064210	Ano6	anoctamin 6 [Source:MGI Symbol;Acc:MGI:2145890]	4638	6788	16030	10775	5713	13402.5	2.34597
ENSMUSG00000028343	Erp44	endoplasmic reticulum protein 44 [Source:MGI Symbol;Acc:MGI:1923549]	10917	8031	10416	10769	9474	10592.5	1.11806
ENSMUSG00000001729	Akt1	thymoma viral proto-oncogene 1 [Source:MGI Symbol;Acc:MGI:87986]	10550	14377	12139	10763	12463.5	11451	0.918763
ENSMUSG00000039703	Nploc4	nuclear protein localization 4 homolog (S. cerevisiae) [Source:MGI Symbol;Acc:MGI:2679787]	10745	10602	11271	10763	10673.5	11017	1.03218
ENSMUSG00000021072	Tmx1	thioredoxin-related transmembrane protein 1 [Source:MGI Symbol;Acc:MGI:1919986]	8225	13264	15311	10763	10744.5	13037	1.21336
ENSMUSG00000039536	Stau1	staufen (RNA binding protein) homolog 1 (Drosophila) [Source:MGI Symbol;Acc:MGI:1338864]	14143	11435	11247	10757	12789	11002	0.860271
ENSMUSG00000031749	St3gal2	ST3 beta-galactoside alpha-2,3-sialyltransferase 2 [Source:MGI Symbol;Acc:MGI:99427]	5206	4966	10887	10757	5086	10822	2.1278
ENSMUSG00000044098	Rsbn1	rosbin, round spermatid basic protein 1 [Source:MGI Symbol;Acc:MGI:2444993]	5740	5526	20597	10745	5633	15671	2.782
ENSMUSG00000024045	Akap8	A kinase (PRKA) anchor protein 8 [Source:MGI Symbol;Acc:MGI:1928488]	14820	13590	8669	10726	14205	9697.5	0.682682
ENSMUSG00000039000	Ube3c	ubiquitin protein ligase E3C [Source:MGI Symbol;Acc:MGI:2140998]	13626	14852	7615	10720	14239	9167.5	0.64383
ENSMUSG00000020166	Cnot2	CCR4-NOT transcription complex, subunit 2 [Source:MGI Symbol;Acc:MGI:1919318]	17346	15868	6351	10714	16607	8532.5	0.513789
ENSMUSG00000060739	Nsa2	NSA2 ribosome biogenesis homolog (S. cerevisiae) [Source:MGI Symbol;Acc:MGI:1913883]	14975	14084	9840	10714	14529.5	10277	0.70732
ENSMUSG00000049516	Spty2d1	SPT2, Suppressor of Ty, domain containing 1 (S. cerevisiae) [Source:MGI Symbol;Acc:MGI:2142062]	13856	14989	10875	10714	14422.5	10794.5	0.748449
ENSMUSG00000020460	Rps27a	ribosomal protein S27A [Source:MGI Symbol;Acc:MGI:1925544]	14160	9587	10354	10708	11873.5	10531	0.886933
ENSMUSG00000024052	Lpin2	lipin 2 [Source:MGI Symbol;Acc:MGI:1891341]	21898	11266	9859	10708	16582	10283.5	0.62016
ENSMUSG00000020032	Nuak1	NUAK family, SNF1-like kinase, 1 [Source:MGI Symbol;Acc:MGI:1925226]	6050	5187	5738	10708	5618.5	8223	1.46356
ENSMUSG00000020982	Nemf	nuclear export mediator factor [Source:MGI Symbol;Acc:MGI:1918305]	12088	16798	13192	10689	14443	11940.5	0.826733
ENSMUSG00000030275	Etnk1	ethanolamine kinase 1 [Source:MGI Symbol;Acc:MGI:1922570]	5556	9932	8725	10671	7744	9698	1.25232
ENSMUSG00000060961	Slc4a4	solute carrier family 4 (anion exchanger), member 4 [Source:MGI Symbol;Acc:MGI:1927555]	936	846	4604	10664	891	7634	8.5679
ENSMUSG00000041360	D19Bwg1357e	DNA segment, Chr 19, Brigham & Women's Genetics 1357 expressed [Source:MGI Symbol;Acc:MGI:106253]	17162	12327	8687	10658	14744.5	9672.5	0.656007
ENSMUSG00000020708	Psmc5	protease (prosome, macropain) 26S subunit, ATPase 5 [Source:MGI Symbol;Acc:MGI:105047]	14292	18510	11135	10652	16401	10893.5	0.664197
ENSMUSG00000046230	Vps13a	vacuolar protein sorting 13A (yeast) [Source:MGI Symbol;Acc:MGI:2444304]	9557	7869	9034	10652	8713	9843	1.12969
ENSMUSG00000020170	Frs2	fibroblast growth factor receptor substrate 2 [Source:MGI Symbol;Acc:MGI:1100860]	7778	6613	6265	10646	7195.5	8455.5	1.17511
ENSMUSG00000021819	Zswim8	zinc finger SWIM-type containing 8 [Source:MGI Symbol;Acc:MGI:1919156]	8552	14566	6723	10646	11559	8684.5	0.751319
ENSMUSG00000031309	Rps6ka3	ribosomal protein S6 kinase polypeptide 3 [Source:MGI Symbol;Acc:MGI:104557]	11399	12503	9406	10640	11951	10023	0.838675
ENSMUSG00000031232	Magt1	magnesium transporter 1 [Source:MGI Symbol;Acc:MGI:1914325]	8208	6014	8669	10640	7111	9654.5	1.35769
ENSMUSG00000056629	Fkbp2	FK506 binding protein 2 [Source:MGI Symbol;Acc:MGI:95542]	14137	12952	10484	10640	13544.5	10562	0.7798
ENSMUSG00000039753	Fbxl5	F-box and leucine-rich repeat protein 5 [Source:MGI Symbol;Acc:MGI:2152883]	13334	14839	8303	10627	14086.5	9465	0.67192
ENSMUSG00000025917	Cops5	COP9 (constitutive photomorphogenic) homolog, subunit 5 (Arabidopsis thaliana) [Source:MGI Symbol;Acc:MGI:1349415]	10458	11663	9307	10627	11060.5	9967	0.901135
ENSMUSG00000035212	Leprot	leptin receptor overlapping transcript [Source:MGI Symbol;Acc:MGI:2687005]	8110	10758	9604	10627	9434	10115.5	1.07224
ENSMUSG00000051236	Msrb3	methionine sulfoxide reductase B3 [Source:MGI Symbol;Acc:MGI:2443538]	2876	2024	6395	10627	2450	8511	3.47388
ENSMUSG00000032009	Sesn3	sestrin 3 [Source:MGI Symbol;Acc:MGI:1922997]	2681	1874	3049	10627	2277.5	6838	3.00241
ENSMUSG00000107092	RP23-57A17.2		13449	23912	7101	10621	18680.5	8861	0.474345
ENSMUSG00000002718	Cse1l	chromosome segregation 1-like (S. cerevisiae) [Source:MGI Symbol;Acc:MGI:1339951]	19975	17443	12219	10615	18709	11417	0.610241
ENSMUSG00000028433	Ubap2	ubiquitin-associated protein 2 [Source:MGI Symbol;Acc:MGI:1916176]	12542	14501	11891	10615	13521.5	11253	0.83223
ENSMUSG00000029634	Rnf6	ring finger protein (C3H2C3 type) 6 [Source:MGI Symbol;Acc:MGI:1921382]	15383	15431	9852	10609	15407	10230.5	0.664016
ENSMUSG00000036822	Topors	topoisomerase I binding, arginine/serine-rich [Source:MGI Symbol;Acc:MGI:2146189]	17398	17325	12529	10609	17361.5	11569	0.666359
ENSMUSG00000079111	Kdelr2	KDEL (Lys-Asp-Glu-Leu) endoplasmic reticulum protein retention receptor 2 [Source:MGI Symbol;Acc:MGI:1914163]	7008	7394	11054	10609	7201	10831.5	1.50417
ENSMUSG00000033557	Fam20b	family with sequence similarity 20, member B [Source:MGI Symbol;Acc:MGI:2443990]	12243	14058	8223	10597	13150.5	9410	0.715562
ENSMUSG00000047213	Ythdf3	YTH domain family 3 [Source:MGI Symbol;Acc:MGI:1918850]	9568	13199	12690	10590	11383.5	11640	1.02253
ENSMUSG00000028180	Zranb2	zinc finger, RAN-binding domain containing 2 [Source:MGI Symbol;Acc:MGI:1858211]	8736	9001	10162	10590	8868.5	10376	1.16998
ENSMUSG00000002996	Hbp1	high mobility group box transcription factor 1 [Source:MGI Symbol;Acc:MGI:894659]	9109	14566	12250	10590	11837.5	11420	0.964731
ENSMUSG00000032212	Sltm	SAFB-like, transcription modulator [Source:MGI Symbol;Acc:MGI:1913910]	12404	13941	10943	10584	13172.5	10763.5	0.817119
ENSMUSG00000002778	Kdelr1	KDEL (Lys-Asp-Glu-Leu) endoplasmic reticulum protein retention receptor 1 [Source:MGI Symbol;Acc:MGI:1915387]	13156	14071	9840	10572	13613.5	10206	0.749697
ENSMUSG00000020176	Grb10	growth factor receptor bound protein 10 [Source:MGI Symbol;Acc:MGI:103232]	649	436	17641	10566	542.5	14103.5	25.9972
ENSMUSG00000029174	Tbc1d1	TBC1 domain family, member 1 [Source:MGI Symbol;Acc:MGI:1889508]	26076	22968	11470	10560	24522	11015	0.449188
ENSMUSG00000032334	Loxl1	lysyl oxidase-like 1 [Source:MGI Symbol;Acc:MGI:106096]	677	443	14760	10560	560	12660	22.6071
ENSMUSG00000049288	Lix1l	Lix1-like [Source:MGI Symbol;Acc:MGI:3036267]	2233	1321	8824	10553	1777	9688.5	5.45217
ENSMUSG00000020484	Xbp1	X-box binding protein 1 [Source:MGI Symbol;Acc:MGI:98970]	9505	8526	12300	10535	9015.5	11417.5	1.26643
ENSMUSG00000021959	Lats2	large tumor suppressor 2 [Source:MGI Symbol;Acc:MGI:1354386]	4638	2291	6004	10535	3464.5	8269.5	2.38692
ENSMUSG00000022607	Ptk2	PTK2 protein tyrosine kinase 2 [Source:MGI Symbol;Acc:MGI:95481]	10940	11976	10763	10523	11458	10643	0.928871
ENSMUSG00000044864	Ankrd50	ankyrin repeat domain 50 [Source:MGI Symbol;Acc:MGI:2139777]	7094	10069	13812	10517	8581.5	12164.5	1.41753
ENSMUSG00000035021	Baz1a	bromodomain adjacent to zinc finger domain 1A [Source:MGI Symbol;Acc:MGI:1309478]	15251	18380	15355	10504	16815.5	12929.5	0.768904
ENSMUSG00000020978	Klhdc2	kelch domain containing 2 [Source:MGI Symbol;Acc:MGI:1916804]	6274	9619	14735	10504	7946.5	12619.5	1.58806
ENSMUSG00000032349	Elovl5	ELOVL family member 5, elongation of long chain fatty acids (yeast) [Source:MGI Symbol;Acc:MGI:1916051]	4265	6567	10906	10498	5416	10702	1.976
ENSMUSG00000020483	Dynll2	dynein light chain LC8-type 2 [Source:MGI Symbol;Acc:MGI:1915347]	13581	13726	6227	10486	13653.5	8356.5	0.612041
ENSMUSG00000029836	Cbx3	chromobox 3 [Source:MGI Symbol;Acc:MGI:108515]	12059	14677	9152	10480	13368	9816	0.734291
ENSMUSG00000037400	Atp11b	ATPase, class VI, type 11B [Source:MGI Symbol;Acc:MGI:1923545]	15394	19857	12133	10473	17625.5	11303	0.641287
ENSMUSG00000031918	Mtmr2	myotubularin related protein 2 [Source:MGI Symbol;Acc:MGI:1924366]	13024	6886	9877	10473	9955	10175	1.0221
ENSMUSG00000025153	Fasn	fatty acid synthase [Source:MGI Symbol;Acc:MGI:95485]	15463	29561	12610	10467	22512	11538.5	0.512549
ENSMUSG00000070327	Rnf213	ring finger protein 213 [Source:MGI Symbol;Acc:MGI:1289196]	14734	13700	12244	10467	14217	11355.5	0.798727
ENSMUSG00000030774	Pak1	p21 protein (Cdc42/Rac)-activated kinase 1 [Source:MGI Symbol;Acc:MGI:1339975]	13816	16935	6661	10467	15375.5	8564	0.55699
ENSMUSG00000029176	Anapc4	anaphase promoting complex subunit 4 [Source:MGI Symbol;Acc:MGI:1098673]	8742	8533	9611	10461	8637.5	10036	1.16191
ENSMUSG00000053565	Eif3k	eukaryotic translation initiation factor 3, subunit K [Source:MGI Symbol;Acc:MGI:1921080]	15538	10453	6327	10449	12995.5	8388	0.645454
ENSMUSG00000031931	Ankrd49	ankyrin repeat domain 49 [Source:MGI Symbol;Acc:MGI:1930842]	3519	963	1091	10449	2241	5770	2.57474
ENSMUSG00000024248	Cox7a2l	cytochrome c oxidase subunit VIIa polypeptide 2-like [Source:MGI Symbol;Acc:MGI:106015]	13477	8708	6742	10443	11092.5	8592.5	0.774622
ENSMUSG00000026867	Gapvd1	GTPase activating protein and VPS9 domains 1 [Source:MGI Symbol;Acc:MGI:1913941]	12341	12451	10119	10430	12396	10274.5	0.828856
ENSMUSG00000021037	Ahsa1	AHA1, activator of heat shock protein ATPase 1 [Source:MGI Symbol;Acc:MGI:2387603]	9557	12763	8743	10430	11160	9586.5	0.859005
ENSMUSG00000032314	Etfa	electron transferring flavoprotein, alpha polypeptide [Source:MGI Symbol;Acc:MGI:106092]	7990	11949	12709	10424	9969.5	11566.5	1.16019
ENSMUSG00000047879	Usp14	ubiquitin specific peptidase 14 [Source:MGI Symbol;Acc:MGI:1928898]	12059	10843	8849	10418	11451	9633.5	0.84128
ENSMUSG00000045427	Hnrnph2	heterogeneous nuclear ribonucleoprotein H2 [Source:MGI Symbol;Acc:MGI:1201779]	10957	14319	9902	10418	12638	10160	0.803925
ENSMUSG00000005262	Ufd1l	ubiquitin fusion degradation 1 like [Source:MGI Symbol;Acc:MGI:109353]	9574	7166	7560	10418	8370	8989	1.07395
ENSMUSG00000036087	Slain2	SLAIN motif family, member 2 [Source:MGI Symbol;Acc:MGI:1923241]	14442	10023	8136	10406	12232.5	9271	0.757899
ENSMUSG00000007836	Hnrnpa0	heterogeneous nuclear ribonucleoprotein A0 [Source:MGI Symbol;Acc:MGI:1924384]	13856	15998	12164	10393	14927	11278.5	0.755577
ENSMUSG00000057421	Las1l	LAS1-like (S. cerevisiae) [Source:MGI Symbol;Acc:MGI:1923380]	7376	8676	16916	10393	8026	13654.5	1.70128
ENSMUSG00000035020	Epgn	epithelial mitogen [Source:MGI Symbol;Acc:MGI:1919170]	15480	5740	2609	10387	10610	6498	0.612441
ENSMUSG00000056153	Socs6	suppressor of cytokine signaling 6 [Source:MGI Symbol;Acc:MGI:1924885]	14051	10225	8179	10375	12138	9277	0.764294
ENSMUSG00000039735	Fnbp1l	formin binding protein 1-like [Source:MGI Symbol;Acc:MGI:1925642]	11589	15998	10757	10369	13793.5	10563	0.765795
ENSMUSG00000033444	Specc1l	sperm antigen with calponin homology and coiled-coil domains 1-like [Source:MGI Symbol;Acc:MGI:1921642]	7399	10381	6742	10369	8890	8555.5	0.962373
ENSMUSG00000022437	Samm50	sorting and assembly machinery component 50 homolog (S. cerevisiae) [Source:MGI Symbol;Acc:MGI:1915903]	13116	14260	8068	10356	13688	9212	0.672998
ENSMUSG00000072235	Tuba1a	tubulin, alpha 1A [Source:MGI Symbol;Acc:MGI:98869]	5103	6606	17146	10356	5854.5	13751	2.34879
ENSMUSG00000010663	Fads1	fatty acid desaturase 1 [Source:MGI Symbol;Acc:MGI:1923517]	21042	18894	6413	10344	19968	8378.5	0.419596
ENSMUSG00000027007	Ssfa2	sperm specific antigen 2 [Source:MGI Symbol;Acc:MGI:1917849]	19183	16733	10937	10332	17958	10634.5	0.592187
ENSMUSG00000057193	Slc44a2	solute carrier family 44, member 2 [Source:MGI Symbol;Acc:MGI:1915932]	6383	12535	13372	10332	9459	11852	1.25299
ENSMUSG00000027506	Tpd52	tumor protein D52 [Source:MGI Symbol;Acc:MGI:107749]	27505	27231	7690	10325	27368	9007.5	0.329125
ENSMUSG00000052915	Msl1	male-specific lethal 1 homolog (Drosophila) [Source:MGI Symbol;Acc:MGI:1921276]	9373	9724	9846	10313	9548.5	10079.5	1.05561
ENSMUSG00000023348	Trip6	thyroid hormone receptor interactor 6 [Source:MGI Symbol;Acc:MGI:1343458]	11244	11878	6289	10313	11561	8301	0.718017
ENSMUSG00000020189	Osbpl8	oxysterol binding protein-like 8 [Source:MGI Symbol;Acc:MGI:2443807]	9419	8064	8638	10307	8741.5	9472.5	1.08362
ENSMUSG00000056579	Tug1	taurine upregulated gene 1 [Source:MGI Symbol;Acc:MGI:2144114]	10154	9769	13372	10301	9961.5	11836.5	1.18822
ENSMUSG00000028124	Gclm	glutamate-cysteine ligase, modifier subunit [Source:MGI Symbol;Acc:MGI:104995]	21668	18354	6990	10301	20011	8645.5	0.432037
ENSMUSG00000053470	Kdm3a	lysine (K)-specific demethylase 3A [Source:MGI Symbol;Acc:MGI:98847]	13948	16733	8161	10282	15340.5	9221.5	0.601121
ENSMUSG00000007682	Dio2	deiodinase, iodothyronine, type II [Source:MGI Symbol;Acc:MGI:1338833]	6790	3228	2417	10282	5009	6349.5	1.26762
ENSMUSG00000037197	Rbm17	RNA binding motif protein 17 [Source:MGI Symbol;Acc:MGI:1924188]	12651	12470	12913	10276	12560.5	11594.5	0.923092
ENSMUSG00000021737	Psmd6	proteasome (prosome, macropain) 26S subunit, non-ATPase, 6 [Source:MGI Symbol;Acc:MGI:1913663]	9982	11956	6624	10276	10969	8450	0.770353
ENSMUSG00000019889	Ptprk	protein tyrosine phosphatase, receptor type, K [Source:MGI Symbol;Acc:MGI:103310]	11164	7882	4412	10270	9523	7341	0.770871
ENSMUSG00000059040	Eno1b	enolase 1B, retrotransposed [Source:MGI Symbol;Acc:MGI:3648653]	15704	12685	7145	10270	14194.5	8707.5	0.613442
ENSMUSG00000053754	Chd8	chromodomain helicase DNA binding protein 8 [Source:MGI Symbol;Acc:MGI:1915022]	10510	12529	5775	10264	11519.5	8019.5	0.696167
ENSMUSG00000022351	Sqle	squalene epoxidase [Source:MGI Symbol;Acc:MGI:109296]	14206	18002	8576	10264	16104	9420	0.584948
ENSMUSG00000031563	Wwc2	WW, C2 and coiled-coil domain containing 2 [Source:MGI Symbol;Acc:MGI:1261872]	5958	5604	7318	10264	5781	8791	1.52067
ENSMUSG00000042613	Pbxip1	pre B cell leukemia transcription factor interacting protein 1 [Source:MGI Symbol;Acc:MGI:2441670]	1728	4894	8204	10264	3311	9234	2.78889
ENSMUSG00000041870	Ankrd13a	ankyrin repeat domain 13a [Source:MGI Symbol;Acc:MGI:1915670]	18350	18015	9574	10258	18182.5	9916	0.54536
ENSMUSG00000027879	Sec22b	SEC22 vesicle trafficking protein homolog B (S. cerevisiae) [Source:MGI Symbol;Acc:MGI:1338759]	5189	6788	11538	10258	5988.5	10898	1.81982
ENSMUSG00000018800	Abca5	ATP-binding cassette, sub-family A (ABC1), member 5 [Source:MGI Symbol;Acc:MGI:2386607]	3226	2193	14190	10239	2709.5	12214.5	4.50803
ENSMUSG00000041571	Sepw1	selenoprotein W, muscle 1 [Source:MGI Symbol;Acc:MGI:1100878]	6176	6046	5620	10233	6111	7926.5	1.29709
ENSMUSG00000026413	Pkp1	plakophilin 1 [Source:MGI Symbol;Acc:MGI:1328359]	50540	69549	3966	10227	60044.5	7096.5	0.118187
ENSMUSG00000043991	Pura	purine rich element binding protein A [Source:MGI Symbol;Acc:MGI:103079]	6647	5207	8619	10227	5927	9423	1.58984
ENSMUSG00000019923	Zwint	ZW10 interactor [Source:MGI Symbol;Acc:MGI:1289227]	8954	11461	7950	10227	10207.5	9088.5	0.890375
ENSMUSG00000027799	Nbea	neurobeachin [Source:MGI Symbol;Acc:MGI:1347075]	4477	3554	9908	10227	4015.5	10067.5	2.50716
ENSMUSG00000020817	Rabep1	rabaptin, RAB GTPase binding effector protein 1 [Source:MGI Symbol;Acc:MGI:1860236]	7766	7641	11098	10214	7703.5	10656	1.38327
ENSMUSG00000042354	Gnl3	guanine nucleotide binding protein-like 3 (nucleolar) [Source:MGI Symbol;Acc:MGI:1353651]	11250	13245	7721	10208	12247.5	8964.5	0.731945
ENSMUSG00000064193	Gm4735	predicted gene 4735 [Source:MGI Symbol;Acc:MGI:3645521]	17300	17325	3860	10208	17312.5	7034	0.406296
ENSMUSG00000046324	Ermp1	endoplasmic reticulum metallopeptidase 1 [Source:MGI Symbol;Acc:MGI:106250]	17679	13622	19779	10196	15650.5	14987.5	0.957637
ENSMUSG00000053819	Camk2d	calcium/calmodulin-dependent protein kinase II, delta [Source:MGI Symbol;Acc:MGI:1341265]	4689	3788	9152	10196	4238.5	9674	2.28241
ENSMUSG00000028291	Akirin2	akirin 2 [Source:MGI Symbol;Acc:MGI:1889364]	10257	9170	11420	10196	9713.5	10808	1.11268
ENSMUSG00000086583	Gm15500	predicted pseudogene 15500 [Source:MGI Symbol;Acc:MGI:3782947]	22012	17996	11098	10190	20004	10644	0.532094
ENSMUSG00000024070	Prkd3	protein kinase D3 [Source:MGI Symbol;Acc:MGI:1922542]	7284	7270	14933	10190	7277	12561.5	1.72619
ENSMUSG00000034480	Diap2	diaphanous homolog 2 (Drosophila) [Source:MGI Symbol;Acc:MGI:1858500]	5952	4439	6878	10190	5195.5	8534	1.64258
ENSMUSG00000024940	Ltbp3	latent transforming growth factor beta binding protein 3 [Source:MGI Symbol;Acc:MGI:1101355]	6762	9567	3563	10184	8164.5	6873.5	0.841876
ENSMUSG00000021215	Net1	neuroepithelial cell transforming gene 1 [Source:MGI Symbol;Acc:MGI:1927138]	48209	61043	10317	10177	54626	10247	0.187585
ENSMUSG00000042772	Smg7	Smg-7 homolog, nonsense mediated mRNA decay factor (C. elegans) [Source:MGI Symbol;Acc:MGI:2682334]	10378	10023	15621	10177	10200.5	12899	1.26455
ENSMUSG00000061130	Ppm1b	protein phosphatase 1B, magnesium dependent, beta isoform [Source:MGI Symbol;Acc:MGI:101841]	9970	8565	10404	10177	9267.5	10290.5	1.11039
ENSMUSG00000030220	Arhgdib	Rho, GDP dissociation inhibitor (GDI) beta [Source:MGI Symbol;Acc:MGI:101940]	6486	3938	7882	10177	5212	9029.5	1.73244
[truncated: 44,604 more rows]
