# Supplementary material for: RHOJ controls EMT-associated resistance to chemotherapy
Source: Nature. 2023 Mar 22;616(7955):168–75. doi: 10.1038/s41586-023-05838-7 (PMC10076223; doi:10.1038/s41586-023-05838-7)
Supplement: Supplementary file 10 — Source Data Extended Data Fig. 3 [file 41586_2023_5838_MOESM10_ESM.xlsx]

## Sheet: ED Fig 3h
Percentage of KI67+ cells
K14+ WT	K14- WT	K14+ RhoJ KO	K14- RhoJ KO
15.83	9.15	13.5	2.88
19.62	9.85	17.02	2.96
21.59	6.34	14.85	1.78
25.73	8.42	16.28	3.61
28	12	18.95	7.145
20.5	8.62	16.8	6.304
16	14	20	2.1
